# Supplementary material for: Dynamic Palmitoylation of the Sodium-Calcium Exchanger Modulates Its Structure, Affinity for Lipid-Ordered Domains, and Inhibition by XIP
Source: Cell Rep. 2020 Jun 9;31(10):107697. doi: 10.1016/j.celrep.2020.107697 (PMC7296346; doi:10.1016/j.celrep.2020.107697)
Supplement: Table S1. Proteins Interacting with NCX1 740–756, Related to Figure 4A — The first and third tabs show proteins eluted using an excess of NCX1 740-756 after affinity purification from heart and brain respectively. The second and fourth tabs show proteins subsequently eluted from the same reactions using SDS-PAGE loading buffer. The overlap between the proteins identified is shown in a Venn Diagram in the fifth tab. [file mmc2.xlsx]

## Sheet: Peptide Elution, Heart
Accession	Description	Score	Coverage	# Proteins	# Unique Peptides	# Peptides	# PSMs	# AAs	MW [kDa]	calc. pI
P04797	Glyceraldehyde-3-phosphate dehydrogenase OS=Rattus norvegicus GN=Gapdh PE=1 SV=3 - [G3P_RAT]	1578.59	43.84	1	13	13	56	333	35.8052	8.03076
	A2	Sequence	# PSMs	# Proteins	# Protein Groups	Protein Group Accessions	Modifications	ΔCn	IonScore	Exp Value	Charge	MH+ [Da]	ΔM [ppm]	RT [min]	# Missed Cleavages
	High	iVSNAScTTNcLAPLAK	1	1	1	P04797	N-Term(Acetyl); C7(Carbamidomethyl); C11(Carbamidomethyl)	0	75.11	8.1242e-07	2	1861.91	-0.0676293	78.4178	0
	High	VVDLmAYmASKE	3	1	1	P04797	M5(Oxidation); M8(Oxidation)	0	69.4	1.68779e-06	2	1388.64	-0.679445	47.5773	1
	High	VPTPNVSVVDLTcR	3	1	1	P04797	C13(Carbamidomethyl)	0	66.85	3.46984e-06	2	1556.81	-0.828496	71.778	0
	High	VKVGVnGFGR	3	1	1	P04797	N6(Deamidated)	0	64.38	3.1916e-06	3	1033.58	-0.0732656	36.4848	1
	High	WGDAGAEYVVESTGVFTTmEK	2	1	1	P04797	M19(Oxidation)	0	62.96	9.43363e-06	2	2293.03	-0.962474	91.0155	0
	High	IVSNAScTTncLAPLAK	12	1	1	P04797	C7(Carbamidomethyl); N10(Deamidated); C11(Carbamidomethyl)	0	60.08	2.53291e-05	2	1820.89	-1.37712	55.6506	0
	High	VVDLMAYMASK	1	1	1	P04797		0	58.43	2.11735e-05	2	1227.61	-0.205103	81.9947	0
	High	GAAQNIIPASTGAAK	1	1	1	P04797		0	56.08	3.09488e-05	2	1369.74	0.42698	40.6047	0
	High	LISWYDNEYGYSNR	3	1	1	P04797		0	52.34	8.25575e-05	2	1779.8	-0.841295	73.2934	0
	High	IVSNAScTTNcLAPLAK	3	1	1	P04797	C7(Carbamidomethyl); C11(Carbamidomethyl)	0	46.73	0.000538242	3	1819.9	-0.140402	52.2996	0
	High	VGVnGFGR	3	1	1	P04797	N4(Deamidated)	0	43.39	0.000689504	2	806.415	-0.154297	36.6405	0
	High	VVDLmAYmASKE	1	1	1	P04797	M5(Oxidation); M8(Dioxidation)	0	43.26	0.000634925	2	1404.64	-0.179432	51.3212	1
	High	VVDLmAYmASK	1	1	1	P04797	M5(Oxidation); M8(Oxidation)	0	41.31	0.00102805	2	1259.6	-0.266508	45.9424	0
	High	VKVGVNGFGR	1	1	1	P04797		0	40.61	0.000664755	3	1032.6	0.465624	33.4409	1
	High	VVDLMAYMASKE	1	1	1	P04797		0	40.14	0.00135559	2	1356.65	0.0862142	84.332	1
	High	LVINGKPITIFQER	1	1	1	P04797		0	39.29	0.000506371	3	1627.95	-0.73951	70.6818	1
	High	VVDLmAYMASKE	9	1	1	P04797	M5(Oxidation)	0	38.34	0.00197849	2	1372.65	0.143576	71.3272	1
	High	VGVNGFGR	1	1	1	P04797		0	38.26	0.00226158	2	805.432	0.0818053	33.2896	0
	High	VPTPnVSVVDLTcR	1	1	1	P04797	N5(Deamidated); C13(Carbamidomethyl)	0	38.23	0.00311902	2	1557.79	-1.30277	74.4812	0
	High	LVInGKPITIFQER	1	1	1	P04797	N4(Deamidated)	0	34.37	0.00190109	3	1628.94	-0.293857	74.213	1
	High	qAAEGPLK	1	1	1	P04797	N-Term(Gln->pyro-Glu)	0	31.32	0.00512843	2	796.42	-0.488483	36.0941	0
	Medium	LISWYDnEYGYSNR	1	1	1	P04797	N7(Deamidated)	0	31.01	0.00939114	2	1780.78	-2.6957	76.0724	0
	Medium	VIISAPSADAPmFVmGVNHEK	1	1	1	P04797	M12(Oxidation); M15(Oxidation)	0	29.71	0.0292921	3	2245.1	-0.382378	64.1396	0
	Medium	PITIFQER	1	1	1	P04797		0	29.69	0.0112232	2	1003.56	-0.157341	56.9921	0
Q9ER34	Aconitate hydratase, mitochondrial OS=Rattus norvegicus GN=Aco2 PE=1 SV=2 - [ACON_RAT]	1297.38	43.72	1	29	29	71	780	85.38	7.82568
	A2	Sequence	# PSMs	# Proteins	# Protein Groups	Protein Group Accessions	Modifications	ΔCn	IonScore	Exp Value	Charge	MH+ [Da]	ΔM [ppm]	RT [min]	# Missed Cleavages
	High	VGLIGScTNSSYEDMGR	1	1	1	Q9ER34	C7(Carbamidomethyl)	0	103.43	5.22033e-10	2	1845.81	0.231581	60.5244	0
	High	WVVIGDENYGEGSSR	2	1	1	Q9ER34		0	76.51	3.69656e-07	2	1667.77	0.132903	65.7464	0
	High	VAmQDATAQmAmLQFISSGLPK	9	1	1	Q9ER34	M3(Oxidation); M10(Oxidation); M12(Oxidation)	0	66.26	6.58909e-06	3	2386.14	-0.44302	81.7453	0
	High	lTGTLSGWTSPK	1	1	1	Q9ER34	N-Term(Acetyl)	0	65.32	5.27308e-06	2	1289.67	-0.106063	75.8118	0
	High	NAVTQEFGPVPDTAR	2	1	1	Q9ER34		0	64.85	7.11966e-06	2	1601.79	-0.212134	57.6999	0
	High	LTGTLSGWTSPK	1	1	1	Q9ER34		0	61.66	1.33056e-05	2	1247.66	-0.936525	56.4543	0
	High	DVGGIVLANAcGPcIGQWDRK	1	1	1	Q9ER34	C11(Carbamidomethyl); C14(Carbamidomethyl)	0	56.83	5.47777e-05	3	2286.11	-0.586358	81.4267	1
	High	DINQEVYNFLATAGAK	2	1	1	Q9ER34		0	54.41	8.16858e-05	2	1753.88	1.0706	113.648	0
	High	FKLEAPDADELPR	2	1	1	Q9ER34		0	52.54	0.000120352	2	1500.77	-0.756429	62.7426	1
	High	ADIANLAEEFK	1	1	1	Q9ER34		0	52.39	0.000119679	2	1220.62	0.0663807	76.0868	0
	High	LEAPDADELPR	1	1	1	Q9ER34		0	52.07	9.09573e-05	2	1225.61	-0.379365	52.4801	0
	High	cTTDHISAAGPWLK	2	1	1	Q9ER34	C1(Carbamidomethyl)	0	48.53	0.000267236	2	1556.75	-0.498889	52.4304	0
	High	wVVIGDENYGEGSSR	2	1	1	Q9ER34	N-Term(Acetyl)	0	48.46	0.00022881	2	1709.77	-1.48022	72.073	0
	High	VGLIGScTnSSYEDmGR	1	1	1	Q9ER34	C7(Carbamidomethyl); N9(Deamidated); M15(Oxidation)	0	46.13	0.000154801	2	1862.79	-0.845418	54.9589	0
	High	DGYAQILR	2	1	1	Q9ER34		0	45.87	0.000363644	2	935.494	-0.50791	52.243	0
	High	IVYGHLDDPANQEIER	2	1	1	Q9ER34		0	45.28	0.000741208	2	1868.91	-0.613215	49.6823	0
	High	NDANPETHAFVTSPEIVTALAIAGTLK	1	1	1	Q9ER34		0	42.9	0.000933408	3	2780.44	-1.18643	113.442	0
	High	DLEDLQILIK	1	1	1	Q9ER34		0	42.74	0.000625227	2	1199.69	-0.476483	98.1823	0
	High	DVGGIVLANAcGPcIGQWDR	2	1	1	Q9ER34	C11(Carbamidomethyl); C14(Carbamidomethyl)	0	40.5	0.00205879	2	2158.02	-0.360711	95.2033	0
	High	LNRPLTLSEK	1	1	1	Q9ER34		0	39.89	0.00116411	2	1170.68	-0.331329	29.4134	1
	High	vAMqDATAQmAmLQFISSGLPK	9	1	1	Q9ER34	N-Term(Acetyl); Q4(Deamidated); M10(Oxidation); M12(Oxidation)	0	39.67	0.00310197	3	2413.16	5.16356	83.0932	0
	High	VAGILTVK	1	1	1	Q9ER34		0	39.38	0.000397941	2	800.524	-0.491048	44.6018	0
	High	qALAHGLK	1	1	1	Q9ER34	N-Term(Gln->pyro-Glu)	0	37.31	0.00157913	2	820.467	-0.774871	31.9883	0
	High	NAVTqEFGPVPDTAR	4	1	1	Q9ER34	Q5(Deamidated)	0	35.94	0.00509366	2	1602.78	0.697438	60.3736	0
	High	DINQEVYnFLATAGAK	1	1	1	Q9ER34	N8(Deamidated)	0	35.27	0.00680512	2	1754.86	-0.255771	86.5581	0
	High	nTIVTSYNR	1	1	1	Q9ER34	N1(Deamidated)	0	34.11	0.00506536	2	1068.53	0.564393	41.5789	0
	Medium	KQGLLPLTFADPSDYNK	1	1	1	Q9ER34		0	33.9	0.00865683	3	1906.99	-0.149726	79.2763	1
	High	NINIVR	1	1	1	Q9ER34		0	32.71	0.00482217	2	728.442	0.35096	29.6346	0
	Medium	VAmSHFEPSEYIR	1	1	1	Q9ER34	M3(Oxidation)	0	32.51	0.0105758	3	1581.73	-1.65853	47.6664	0
	High	EGWPLDIR	1	1	1	Q9ER34		0	32.16	0.00580769	2	985.509	-0.775525	74.5176	0
	Medium	VDVSPTSQR	3	1	1	Q9ER34		0	30.64	0.0127289	2	988.506	-0.118797	19.7313	0
	Medium	vAMqDATAqmAmLQFISSGLPK	2	1	1	Q9ER34	N-Term(Acetyl); Q4(Deamidated); Q9(Deamidated); M10(Oxidation); M12(Oxidation)	0	30.46	0.0240166	3	2414.14	5.15847	104.107	0
	Medium	NTIVTSYNR	1	1	1	Q9ER34		0	29.52	0.0132348	2	1067.55	-0.343104	28.4485	0
	Medium	SQFTITPGSEQIR	1	1	1	Q9ER34		0	28.76	0.0311326	2	1463.75	-0.328346	55.282	0
	Medium	VAMSHFEPSEYIR	1	1	1	Q9ER34		0	27.47	0.036797	3	1565.74	-0.791084	58.2431	0
	Medium	LQLLEPFDK	1	1	1	Q9ER34		0	26.59	0.0321246	2	1102.61	-0.143259	78.4679	0
	Medium	VGLIGScTnSSYEDMGR	1	1	1	Q9ER34	C7(Carbamidomethyl); N9(Deamidated)	0	23.07	0.038221	2	1846.79	-0.697826	66.8262	0
	Medium	VGLIGScTNSSYEDmGR	1	1	1	Q9ER34	C7(Carbamidomethyl); M15(Oxidation)	0	22.13	0.0581733	3	1861.81	1.08497	49.2074	0
	Medium	YGVGFWR	1	1	1	Q9ER34		0	21.55	0.0503886	2	884.441	-0.125002	64.8842	0
	Medium	LTIQGLK	1	1	1	Q9ER34		0	19.03	0.0550114	2	772.492	-0.431196	43.7555	0
P04636	Malate dehydrogenase, mitochondrial OS=Rattus norvegicus GN=Mdh2 PE=1 SV=2 - [MDHM_RAT]	1155.14	54.73	1	15	15	45	338	35.6608	8.67529
	A2	Sequence	# PSMs	# Proteins	# Protein Groups	Protein Group Accessions	Modifications	ΔCn	IonScore	Exp Value	Charge	MH+ [Da]	ΔM [ppm]	RT [min]	# Missed Cleavages
	High	AGAGSATLSMAYAGAR	2	1	1	P04636		0	93.15	7.8678e-09	2	1454.7	-0.577242	51.4059	0
	High	AGAGSATLSmAYAGAR	2	1	1	P04636	M10(Oxidation)	0	84.64	5.61717e-08	2	1470.7	-0.59949	39.2214	0
	High	VDFPQDQLATLTGR	4	1	1	P04636		0	81.2	1.61198e-07	2	1560.8	0.0538898	81.9817	0
	High	VAVLGASGGIGQPLSLLLK	2	1	1	P04636		0	77.77	2.26397e-08	2	1793.09	0.570228	110.209	0
	High	GcDVVVIPAGVPR	2	1	1	P04636	C2(Carbamidomethyl)	0	59.41	1.36889e-05	2	1338.72	-0.0142438	67.6994	0
	High	MIAEAIPELK	1	1	1	P04636		0	57.07	3.26899e-05	2	1114.62	-0.335659	66.7377	0
	High	EGVIEcSFVQSK	1	1	1	P04636	C6(Carbamidomethyl)	0	52.39	0.00010526	2	1382.66	-1.11035	53.6445	0
	High	ANTFVAELK	1	1	1	P04636		0	51.03	7.8886e-05	2	992.541	0.137087	49.3135	0
	High	FVFSLVDAmNGK	1	1	1	P04636	M9(Oxidation)	0	50.47	0.000151217	2	1343.67	-0.216576	79.0433	0
	High	mIAEAIPELK	3	1	1	P04636	M1(Oxidation)	0	50.08	0.000188005	2	1130.61	-0.260048	58.8289	0
	High	vDFPQDQLATLTGR	1	1	1	P04636	N-Term(Acetyl)	0	49.74	0.000227734	2	1602.81	0.239185	99.7948	0
	High	AnTFVAELK	1	1	1	P04636	N2(Deamidated)	0	48.72	0.000149718	2	993.525	0.129693	55.9509	0
	High	GYLGPEQLPDcLK	1	1	1	P04636	C11(Carbamidomethyl)	0	47.88	0.000370665	2	1489.74	0.0255091	71.6978	0
	High	TIIPLISQcTPK	4	1	1	P04636	C9(Carbamidomethyl)	0	46.72	0.000209622	3	1370.77	-0.119654	72.7944	0
	High	ETEcTYFSTPLLLGK	3	1	1	P04636	C4(Carbamidomethyl)	0	46.04	0.000593592	2	1758.86	-1.00649	90.6586	0
	High	IFGVTTLDIVR	1	1	1	P04636		0	45.99	0.000120848	2	1233.72	-0.255381	90.1368	0
	High	FVFSLVDAMNGK	1	1	1	P04636		0	42.5	0.000809772	2	1327.67	-0.00369985	95.1188	0
	High	FVFSLVDAmnGK	2	1	1	P04636	M9(Oxidation); N10(Deamidated)	0	41.36	0.0011881	2	1344.65	-0.22178	82.2563	0
	High	IQEAGTEVVK	1	1	1	P04636		0	39.24	0.00202511	2	1073.58	-0.666822	25.1899	0
	High	aNTFVAELK	1	1	1	P04636	N-Term(Acetyl)	0	35.47	0.00431364	2	1034.55	-0.405171	62.3155	0
	High	iFGVTTLDIVR	1	1	1	P04636	N-Term(Acetyl)	0	34.85	0.00212771	2	1275.73	0.561726	124.305	0
	Medium	TIIPLISqcTPK	1	1	1	P04636	Q8(Deamidated); C9(Carbamidomethyl)	0	31.23	0.010434	2	1371.75	-0.693448	75.8375	0
	Medium	eGVIEcSFVQSK	1	1	1	P04636	N-Term(Acetyl); C6(Carbamidomethyl)	0	28.93	0.02482	2	1424.67	-0.610507	67.3791	0
	Medium	nSPLVSR	1	1	1	P04636	N1(Deamidated)	0	28.75	0.0248035	2	773.415	-0.65534	30.3793	0
	Medium	FVFSLVDAMnGK	1	1	1	P04636	N10(Deamidated)	0	27.31	0.0288889	2	1328.66	0.174626	96.5207	0
	Medium	GYLGPEqLPDcLK	1	1	1	P04636	Q7(Deamidated); C11(Carbamidomethyl)	0	27.14	0.0369972	2	1490.72	-0.880101	74.4313	0
	Medium	VNVPVIGGHAGK	3	1	1	P04636		0	26.19	0.0163497	3	1147.66	-1.04882	37.1786	0
	Medium	vNVPVIGGHAGK	1	1	1	P04636	N-Term(Acetyl)	0	25.46	0.0283024	3	1189.67	-0.657631	50.1503	0
P05065	Fructose-bisphosphate aldolase A OS=Rattus norvegicus GN=Aldoa PE=1 SV=2 - [ALDOA_RAT]	1116.52	53.85	1	18	18	43	364	39.3273	8.08936
	A2	Sequence	# PSMs	# Proteins	# Protein Groups	Protein Group Accessions	Modifications	ΔCn	IonScore	Exp Value	Charge	MH+ [Da]	ΔM [ppm]	RT [min]	# Missed Cleavages
	High	GVVPLAGTnGETTTQGLDGLSER	11	1	1	P05065	N9(Deamidated)	0	115.37	7.76826e-11	2	2273.13	0.0451892	80.026	0
	High	GVVPLAGTNGETTTQGLDGLSER	1	1	1	P05065		0	102.81	1.27235e-09	2	2272.14	-0.00534243	73.7463	0
	High	FSNEEIAmATVTALR	3	1	1	P05065	M8(Oxidation)	0	77.1	4.26041e-07	2	1668.83	-0.448967	75.6461	0
	High	YTPSGQSGAAASESLFISNHAY	2	1	1	P05065		0	71.48	1.46154e-06	2	2258.03	-0.712953	72.4884	0
	High	VDKGVVPLAGTNGETTTQGLDGLSER	1	1	1	P05065		0	59.48	2.64328e-05	3	2614.33	-1.02607	65.6273	1
	High	YTPSGQSGAAASESLFISnHAY	2	1	1	P05065	N19(Deamidated)	0	58.71	2.56386e-05	2	2259.02	-0.0133553	75.1096	0
	High	AAQEEYIK	1	1	1	P05065		0	54.99	4.12044e-05	2	951.477	-1.11604	22.1087	0
	High	GILAADESTGSIAK	1	1	1	P05065		0	54.78	6.08767e-05	2	1332.7	-0.276423	47.8802	0
	High	ELADIAHR	1	1	1	P05065		0	53.03	4.25565e-05	2	924.49	-0.14027	25.3568	0
	High	VDKGVVPLAGTnGETTTQGLDGLSER	3	1	1	P05065	N12(Deamidated)	0	52.25	0.000153979	3	2615.31	-0.468336	68.2412	1
	High	LQSIGTENTEENR	1	1	1	P05065		0	48.7	0.000261024	2	1490.71	0.639121	27.2189	0
	High	FSNEEIAMATVTALR	1	1	1	P05065		0	45.35	0.000673926	3	1652.83	-1.32233	87.4508	0
	High	QLLLTADDR	1	1	1	P05065		0	40.99	0.00143707	2	1044.57	-0.393021	48.337	0
	High	GILAADESTGSIAKR	1	1	1	P05065		0	40.9	0.00117048	2	1488.8	-0.93413	38.7659	1
	High	RLQSIGTENTEENRR	1	1	1	P05065		0	37.5	0.00439235	3	1802.91	-1.22248	12.6468	2
	High	ADDGRPFPQVIK	2	1	1	P05065		0	36.59	0.0035962	2	1342.71	-0.983603	46.4174	1
	Medium	ALANSLAcQGK	1	1	1	P05065	C8(Carbamidomethyl)	0	33.53	0.00904962	2	1132.58	-0.795826	28.6334	0
	High	ALAnSLAcQGK	1	1	1	P05065	N4(Deamidated); C8(Carbamidomethyl)	0	33.47	0.00802857	2	1133.56	0.490753	35.7013	0
	Medium	aLANSLAcQGK	1	1	1	P05065	N-Term(Acetyl); C8(Carbamidomethyl)	0	31.46	0.013111	2	1174.59	-0.720437	40.3424	0
	Medium	qLLLTADDR	1	1	1	P05065	N-Term(Gln->pyro-Glu)	0	30.28	0.0090006	2	1027.54	-0.460191	84.405	0
	Medium	ALQASALK	1	1	1	P05065		0	29.91	0.00969893	2	801.483	-0.182974	24.5674	0
	Medium	AAQEEYIKR	2	1	1	P05065		0	28.95	0.0198666	3	1107.58	0.145024	12.6861	1
	Medium	PHPYPALTPEQKK	1	1	1	P05065		0	28.54	0.0226733	4	1505.81	-0.381003	23.6882	1
	Medium	YASIcQQnGIVPIVEPEILPDGDHDLK	1	1	1	P05065	C5(Carbamidomethyl); N8(Deamidated)	0	28.48	0.0398046	3	3021.49	-0.582288	96.3546	0
	High	VLAAVYK	1	1	1	P05065		0	28.05	0.00579698	2	763.471	-0.45512	32.4602	0
P11507	Sarcoplasmic/endoplasmic reticulum calcium ATPase 2 OS=Rattus norvegicus GN=Atp2a2 PE=1 SV=1 - [AT2A2_RAT]	999.749	25.41	1	24	24	37	1043	114.694	5.33838
	A2	Sequence	# PSMs	# Proteins	# Protein Groups	Protein Group Accessions	Modifications	ΔCn	IonScore	Exp Value	Charge	MH+ [Da]	ΔM [ppm]	RT [min]	# Missed Cleavages
	High	SLPSVETLGcTSVIcSDK	2	1	1	P11507	C10(Carbamidomethyl); C15(Carbamidomethyl)	0	83.45	1.07542e-07	2	1952.93	0.827031	74.9472	0
	High	NmLFSGTNIAAGK	1	1	1	P11507	M2(Oxidation)	0	69.76	1.77017e-06	2	1339.67	-0.826225	53.0031	0
	High	VDQSILTGESVSVIK	2	1	1	P11507		0	68.43	1.70823e-06	2	1574.86	0.570368	72.424	0
	High	IGIFGQDEDVTSK	1	1	1	P11507		0	67.12	3.65857e-06	2	1408.7	-0.201088	63.9145	0
	High	VGEATETALTcLVEK	2	1	1	P11507	C11(Carbamidomethyl)	0	65.88	6.55894e-06	2	1620.81	-0.229826	72.237	0
	High	WGSNELPAEEGK	1	1	1	P11507		0	62.37	6.40269e-06	2	1316.61	-0.593788	42.7919	0
	High	TGTLTTNQmSVcR	1	1	1	P11507	M9(Oxidation); C12(Carbamidomethyl)	0	61.57	9.85727e-06	2	1484.68	-0.476589	24.4948	0
	High	ISLPVILmDETLK	2	1	1	P11507	M8(Oxidation)	0	58.01	1.28081e-05	2	1487.84	0.00709523	94.5397	0
	High	TGTLTTNQMSVcR	1	1	1	P11507	C12(Carbamidomethyl)	0	57.63	3.08925e-05	2	1468.69	-0.3701	37.619	0
	High	AMGVVVATGVNTEIGK	1	1	1	P11507		0	51.22	0.000115907	2	1545.83	-0.228684	64.0985	0
	High	NMLFSGTNIAAGK	1	1	1	P11507		0	48.93	0.00022773	2	1323.67	-0.620072	63.9384	0
	High	AmGVVVATGVNTEIGK	1	1	1	P11507	M2(Oxidation)	0	48.88	0.000215484	2	1561.82	-0.565838	53.4307	0
	High	SEIGIAmGSGTAVAK	1	1	1	P11507	M7(Oxidation)	0	46.81	0.000477348	2	1407.71	-0.523809	39.4228	0
	High	AKDIVPGDIVEIAVGDK	1	1	1	P11507		0	46.56	0.000216384	3	1738.96	-0.104712	80.7616	1
	High	LDEFGEQLSK	1	1	1	P11507		0	46.44	0.000384742	2	1165.57	-2.1524	49.2255	0
	High	mnVFDTELK	1	1	1	P11507	N-Term(Acetyl); N2(Deamidated)	0	44.49	0.000494328	2	1139.54	9.86927	55.6275	0
	High	VIMITGDNK	1	1	1	P11507		0	41.02	0.00114648	2	990.528	-0.723346	37.5502	0
	High	MNVFDTELK	1	1	1	P11507		0	40.95	0.000907985	2	1096.53	-0.474426	64.0913	0
	High	ANAcNSVIK	1	1	1	P11507	C4(Carbamidomethyl)	0	40.29	0.00148262	2	976.487	-0.813169	13.3087	0
	High	RIGIFGQDEDVTSK	1	1	1	P11507		0	39.6	0.00239032	3	1564.8	0.0931636	51.4929	1
	High	GTAVAIcR	1	1	1	P11507	C7(Carbamidomethyl)	0	38.72	0.002135	2	847.446	0.12855	23.3823	0
	High	EFDELSPSAQR	1	1	1	P11507		0	38.35	0.00212747	2	1278.59	-1.82521	45.1168	0
	High	NAENAIEALKEYEPEmGK	1	1	1	P11507	M16(Oxidation)	0	37.65	0.0038567	3	2051.96	-1.05897	67.1322	1
	High	NAENAIEALK	1	1	1	P11507		0	37.2	0.00262001	2	1072.56	-0.426539	45.3119	0
	High	KSEIGIAmGSGTAVAK	1	1	1	P11507	M8(Oxidation)	0	35.72	0.00464836	3	1535.81	-0.567901	28.806	1
	High	wGSNELPAEEGK	1	1	1	P11507	N-Term(Acetyl)	0	32.87	0.00560312	2	1358.62	-0.714556	47.6344	0
	High	EFTLEFSR	1	1	1	P11507		0	32.02	0.00634339	2	1028.5	-0.923207	68.9853	0
	Medium	IRDEmVATEQER	1	1	1	P11507	M5(Oxidation)	0	31.24	0.0145063	3	1492.71	-0.529508	12.7009	1
	High	GAPEGVIDR	1	1	1	P11507		0	30.92	0.00687732	2	913.473	-1.16743	27.0667	0
	Medium	vDQSILTGESVSVIK	1	1	1	P11507	N-Term(Acetyl)	0	29.49	0.0155758	2	1616.87	-0.0898423	87.9304	0
	Medium	SEIGIAMGSGTAVAK	1	1	1	P11507		0	28.17	0.0318527	2	1391.72	-1.99079	53.8939	0
	Medium	mNVFDTELK	1	1	1	P11507	M1(Oxidation)	0.1562	26.82	0.0291158	2	1112.53	0.0433011	53.4033	0
	Medium	ISLPVILMDETLK	1	1	1	P11507		0	20.47	0.0538457	2	1471.85	0.616235	109.567	0
P42123	L-lactate dehydrogenase B chain OS=Rattus norvegicus GN=Ldhb PE=1 SV=2 - [LDHB_RAT]	950.756	51.5	1	16	19	49	334	36.5891	6.04932
	A2	Sequence	# PSMs	# Proteins	# Protein Groups	Protein Group Accessions	Modifications	ΔCn	IonScore	Exp Value	Charge	MH+ [Da]	ΔM [ppm]	RT [min]	# Missed Cleavages
	High	LIAPVADDETAVPNNK	2	1	1	P42123		0	77.54	3.1187e-07	2	1666.86	-0.182269	52.9901	0
	High	IVADKDYSVTANSK	2	1	1	P42123		0	66.8	3.76073e-06	2	1510.77	-1.04605	26.0372	1
	High	SLADELALVDVLEDK	1	1	1	P42123		0	60.67	1.82978e-05	2	1629.86	0.419065	117.281	0
	High	LKDDEVAQLR	1	1	1	P42123		0	59.11	2.44874e-05	2	1186.64	-0.158132	30.1103	1
	High	ITVVGVGQVGmAcAISILGK	4	1	1	P42123	M11(Oxidation); C13(Carbamidomethyl)	0	57.03	1.89236e-05	2	1989.09	-0.267851	94.3315	0
	High	MVVDSAYEVIK	1	1	1	P42123		0	55.03	4.83638e-05	2	1253.64	-0.163142	63.855	0
	High	lKDDEVAQLR	1	1	1	P42123	N-Term(Acetyl)	0	53.85	6.86142e-05	2	1228.65	-0.703984	43.1168	1
	High	lIAPVADDETAVPNNK	1	1	1	P42123	N-Term(Acetyl)	0	49.72	0.000217052	2	1708.87	-0.431268	74.2157	0
	High	mVVDSAYEVIK	3	1	1	P42123	M1(Oxidation)	0	48.31	0.000227259	2	1269.64	-0.482567	54.5865	0
	High	IVVVTAGVR	2	1	1	P42123		0	46.37	5.42086e-05	2	913.583	-0.0524956	42.3938	0
	High	VIGSGcNLDSAR	1	2	2	P42123;P04642	C6(Carbamidomethyl)	0	45.87	0.000432232	2	1248.6	-0.610658	31.3032	0
	High	GEmmDLQHGSLFLQTPK	3	1	1	P42123	M3(Oxidation); M4(Oxidation)	0	44.35	0.000846586	3	1963.93	-0.0851786	58.137	0
	High	LNLVQR	1	2	2	P42123;P04642		0	41.74	0.000314846	2	742.457	0.310663	31.2526	0
	High	KSADTLWDIQK	1	1	1	P42123		0	40.97	0.00152768	2	1304.68	-0.791013	47.8277	1
	High	EKLIAPVADDETAVPNNK	1	1	1	P42123		0	40.07	0.0019139	3	1924	-1.62247	47.255	1
	High	SADTLWDIQK	2	1	1	P42123		0	39.94	0.00199741	2	1176.59	-0.255232	62.8557	0
	High	VIGSGcnLDSAR	2	2	2	P42123;P04642	C6(Carbamidomethyl); N7(Deamidated)	0	37.62	0.00245634	2	1249.58	0.556317	36.9122	0
	High	LKDDEVAQLRK	1	1	1	P42123		0	37.52	0.00262861	3	1314.74	-0.17563	22.445	2
	High	DYSVTANSK	1	2	2	P42123;P04642		0	36.17	0.00179952	2	984.463	-0.172653	21.6671	0
	High	GLTSVInQK	2	1	1	P42123	N7(Deamidated)	0	35.78	0.00369937	2	960.535	-0.782252	39.2684	0
	High	GLTSVINQK	1	1	1	P42123		0	32.97	0.00532418	2	959.552	-0.393891	37.7169	0
	Medium	LIAPVADDETAVPnNK	3	1	1	P42123	N14(Deamidated)	0	29.9	0.0199542	2	1667.85	-1.72348	57.6632	0
	High	iVVVTAGVR	1	1	1	P42123	N-Term(Acetyl)	0	28.52	0.00407754	2	955.593	-0.184124	78.3027	0
	Medium	NVNVFK	1	1	1	P42123		0	28.46	0.0153966	2	720.404	0.234637	28.9668	0
	Medium	IVADKDYSVTAnSK	1	1	1	P42123	N12(Deamidated)	0	27.33	0.0335642	3	1511.76	-0.312119	28.1776	1
	High	FIIPQIVK	3	1	1	P42123		0	27.18	0.0037328	2	957.613	-0.387142	78.8949	0
	Medium	sADTLWDIQK	1	1	1	P42123	N-Term(Acetyl)	0	26.6	0.0392703	2	1218.6	-0.301375	75.7698	0
	High	lNLVQR	2	2	2	P42123;P04642	N-Term(Acetyl)	0	26.03	0.00898054	2	784.467	-0.335954	54.8348	0
	Medium	YLmAEK	2	1	1	P42123	M3(Oxidation)	0	23.21	0.0362922	2	770.375	-0.850122	15.9073	0
	Medium	YLMAEK	1	1	1	P42123		0	21.39	0.0566363	2	754.38	-1.05526	24.9798	0
P11980	Pyruvate kinase PKM OS=Rattus norvegicus GN=Pkm PE=1 SV=3 - [KPYM_RAT]	949.609	44.44	1	23	23	38	531	57.7809	7.06396
	A2	Sequence	# PSMs	# Proteins	# Protein Groups	Protein Group Accessions	Modifications	ΔCn	IonScore	Exp Value	Charge	MH+ [Da]	ΔM [ppm]	RT [min]	# Missed Cleavages
	High	GADYLVTEVEnGGSLGSK	4	1	1	P11980	N11(Deamidated)	0	90.77	1.93469e-08	2	1796.85	-0.566471	68.3591	0
	High	GADYLVTEVENGGSLGSK	2	1	1	P11980		0	86.01	6.13997e-08	2	1795.87	-0.698712	72.9916	0
	High	IYVDDGLISLQVK	2	1	1	P11980		0	79.62	1.14601e-07	2	1462.81	-1.00013	86.5294	0
	High	DAVLDAWAEDVDLR	2	1	1	P11980		0	67.45	3.54378e-06	2	1587.77	0.717725	100.984	0
	High	NTGIIcTIGPASR	1	1	1	P11980	C6(Carbamidomethyl)	0	60.93	1.8405e-05	2	1359.7	-0.338256	53.2896	0
	High	LDIDSAPITAR	1	1	1	P11980		0	60.38	1.68585e-05	2	1171.63	-0.23384	56.7485	0
	High	GVNLPGAAVDLPAVSEK	2	1	1	P11980		0	57.94	1.83191e-05	2	1636.89	0.291717	77.89	0
	High	GADYLVTEVEnGGSLGSKK	1	1	1	P11980	N11(Deamidated)	0	50.9	0.000198331	3	1924.95	-1.35979	56.6305	1
	High	GSGTAEVELK	1	1	1	P11980		0	50.43	0.000145823	2	990.51	0.0304944	25.6464	0
	High	lDIDSAPITAR	1	1	1	P11980	N-Term(Acetyl)	0	50.4	0.00013361	2	1213.64	-0.0797494	74.5229	0
	High	ITLDNAYmEK	1	1	1	P11980	M8(Oxidation)	0	47.63	0.000232125	2	1213.58	0.692241	41.6364	0
	High	EAEAAVFHR	1	1	1	P11980		0	45.69	0.000242797	2	1029.51	-0.941996	24.1443	0
	High	APIIAVTR	1	1	1	P11980		0	44.52	7.41685e-05	2	840.531	0.493631	40.8844	0
	High	VNLAmNVGK	1	1	1	P11980	M5(Oxidation)	0	43.33	0.000789676	2	961.513	-0.813669	27.6343	0
	High	nTGIIcTIGPASR	1	1	1	P11980	N1(Deamidated); C6(Carbamidomethyl)	0	41.98	0.00144839	2	1360.69	-0.253598	68.3832	0
	High	ASSQSTDPLEAmAmGSVEASYK	2	1	1	P11980	M12(Oxidation); M14(Oxidation)	0	39.93	0.00135669	3	2292	-1.20957	56.4306	0
	High	GDYPLEAVR	1	1	1	P11980		0	39.2	0.00214604	2	1019.51	-1.38547	48.2771	0
	High	AEGSDVANAVLDGADcImLSGETAK	1	1	1	P11980	C16(Carbamidomethyl); M18(Oxidation)	0	37.93	0.00355953	2	2510.14	1.09345	87.5782	0
	High	cDENILWLDYK	1	1	1	P11980	C1(Carbamidomethyl)	0	37.31	0.00284244	2	1468.68	-0.0581452	86.1924	0
	Medium	EKGADYLVTEVEnGGSLGSK	2	1	1	P11980	N13(Deamidated)	0	33.33	0.0121006	3	2053.99	-0.441092	59.2235	1
	Medium	GDLGIEIPAEK	1	1	1	P11980		0	31.51	0.00854644	2	1141.61	-0.186132	62.8577	0
	High	GVNLPGAAVDLPAVSEKDIQDLK	1	1	1	P11980		0	31.42	0.00804035	3	2349.26	-0.67714	87.0948	1
	Medium	GSGTAEVELKK	1	1	1	P11980		0	29.86	0.014975	3	1118.6	-1.34848	12.6697	1
	Medium	ITLDNAYMEK	1	1	1	P11980		0	29.63	0.0120871	2	1197.58	-0.690511	52.1981	0
	Medium	nTGIIcTIGPASR	1	1	1	P11980	N-Term(Acetyl); C6(Carbamidomethyl)	0	28.92	0.0271213	2	1401.71	-0.637142	68.9101	0
	Medium	GIFPVLcK	1	1	1	P11980	C7(Carbamidomethyl)	0	28.39	0.0179648	2	933.522	-0.450878	71.9388	0
	Medium	EKGADYLVTEVENGGSLGSK	1	1	1	P11980		0	27.27	0.0478124	3	2053.01	0.186531	65.3425	1
	Medium	KGVNLPGAAVDLPAVSEK	1	1	1	P11980		0	23.41	0.0417274	3	1764.98	-0.774108	65.1991	1
	Medium	LLFEELAR	1	1	1	P11980		0	23.14	0.0337276	2	990.562	-0.158656	76.1264	0
P56574	Isocitrate dehydrogenase [NADP], mitochondrial OS=Rattus norvegicus GN=Idh2 PE=1 SV=2 - [IDHP_RAT]	946.341	43.36	1	18	19	37	452	50.9349	8.68994
	A2	Sequence	# PSMs	# Proteins	# Protein Groups	Protein Group Accessions	Modifications	ΔCn	IonScore	Exp Value	Charge	MH+ [Da]	ΔM [ppm]	RT [min]	# Missed Cleavages
	High	DQTNDQVTIDSALATQK	2	1	1	P56574		0	87.68	3.94105e-08	2	1847.9	-0.308834	60.167	0
	High	LIDDmVAQVLK	4	1	1	P56574	M5(Oxidation)	0	76.48	3.8009e-07	2	1260.69	-0.629455	69.6726	0
	High	VcVQTVESGAmTK	1	1	1	P56574	C2(Carbamidomethyl); M11(Oxidation)	0	73.01	8.6256e-07	2	1425.67	-1.19034	30.438	0
	High	DQTnDQVTIDSALATQK	5	1	1	P56574	N4(Deamidated)	0	69.16	2.69372e-06	2	1848.88	-0.840761	63.1021	0
	High	DLAGcIHGLSNVK	1	1	1	P56574	C5(Carbamidomethyl)	0	68.6	2.21552e-06	2	1383.7	-0.861709	56.3327	0
	High	dQTNDQVTIDSALATQK	1	1	1	P56574	N-Term(Acetyl)	0	66.63	4.99721e-06	2	1889.91	-0.401986	66.6567	0
	High	SSGGFVWAcK	2	1	1	P56574	C9(Carbamidomethyl)	0	65.45	2.794e-06	2	1098.5	-0.254649	52.0043	0
	High	dLAGcIHGLSNVK	1	1	1	P56574	N-Term(Acetyl); C5(Carbamidomethyl)	0	61.22	1.42335e-05	2	1425.72	-0.0270739	58.1443	0
	High	VcVQTVESGAMTK	1	1	1	P56574	C2(Carbamidomethyl)	0	57	3.56154e-05	2	1409.68	-0.654521	39.9297	0
	High	VEKPVVEmDGDEmTR	1	1	1	P56574	M8(Oxidation); M13(Oxidation)	0	49.47	0.000159866	3	1766.79	-0.844972	22.0769	1
	High	TIEAEAAHGTVTR	1	1	1	P56574		0	48.25	0.000219199	2	1355.69	-0.613668	22.6164	0
	High	IKVEKPVVEmDGDEmTR	1	1	1	P56574	M10(Oxidation); M15(Oxidation)	0	46.07	0.00065995	3	2007.97	-0.937756	28.0968	2
	High	LDGNQDLIR	2	1	1	P56574		0	45.21	0.000483587	2	1043.55	-0.964624	38.0861	0
	High	vcVQTVESGAmTK	1	1	1	P56574	N-Term(Acetyl); C2(Carbamidomethyl); M11(Oxidation)	0	44.75	0.000517522	2	1467.68	-0.370167	44.6485	0
	High	YFDLGLPNR	1	1	1	P56574		0	38.9	0.0018744	2	1094.56	-0.266436	73.1491	0
	High	LIDDMVAQVLK	1	1	1	P56574		0	38.36	0.00195481	2	1244.69	0.474962	90.1184	0
	High	FAQTLEK	1	1	1	P56574		0	37.38	0.00147162	2	836.451	0.0720234	24.0886	0
	High	LVPGWTKPITIGR	1	1	1	P56574		0	37.06	0.000383738	2	1437.86	-0.684524	63.875	1
	High	NILGGTVFR	1	2	2	P41562;P56574		0	36.86	0.00148365	2	976.558	0.0526502	64.3786	0
	High	ATDFVVDR	1	1	1	P56574		0	36.84	0.00360205	2	922.463	-0.378646	37.2968	0
	High	sSGGFVWAcK	1	1	1	P56574	N-Term(Acetyl); C9(Carbamidomethyl)	0	36.65	0.00179506	2	1140.51	0.231182	67.4423	0
	High	GKLDGNQDLIR	2	1	1	P56574		0	33.39	0.00765097	2	1228.66	-0.707665	31.1678	1
	High	WPLYLSTK	1	1	1	P56574		0	33.02	0.00493896	2	1007.56	0.0065229	70.85	0
	Medium	LNEHFLNTTDFLDTIK	1	1	1	P56574		0	32.12	0.0160806	3	1920.97	-0.186632	88.53	0
	High	LILPHVDVQLK	1	1	1	P56574		0	26.85	0.00279814	3	1274.78	-0.044408	71.5832	0
	Medium	cATITPDEAR	1	1	1	P56574	C1(Carbamidomethyl)	0	24.69	0.0397362	2	1133.52	-0.793541	25.5249	0
P13437	3-ketoacyl-CoA thiolase, mitochondrial OS=Rattus norvegicus GN=Acaa2 PE=2 SV=1 - [THIM_RAT]	914.779	63.98	1	18	18	34	397	41.8445	7.94287
	A2	Sequence	# PSMs	# Proteins	# Protein Groups	Protein Group Accessions	Modifications	ΔCn	IonScore	Exp Value	Charge	MH+ [Da]	ΔM [ppm]	RT [min]	# Missed Cleavages
	High	TNVSGGAIALGHPLGGSGSR	2	1	1	P13437		0	105.62	5.79843e-10	2	1807.94	-0.779067	46.5218	0
	High	VGVPTETGALTLNR	3	1	1	P13437		0	73.46	6.76225e-07	2	1427.79	-0.181765	60.7019	0
	High	AANEAGYFNEEmAPIEVK	2	1	1	P13437	M12(Oxidation)	0	69.57	1.99838e-06	2	1998.91	-1.47152	65.1914	0
	High	AANEAGYFNEEMAPIEVK	1	1	1	P13437		0	60.79	1.74239e-05	2	1982.92	0.0152326	76.8136	0
	High	dFTATDLTEFAAR	1	1	1	P13437	N-Term(Acetyl)	0	59.88	1.5266e-05	2	1499.7	-0.566278	101.33	0
	High	DFTATDLTEFAAR	1	1	1	P13437		0	58.39	2.23835e-05	2	1457.69	-0.285441	88.0511	0
	High	VPPETIDSVIVGNVmQSSSDAAYLAR	2	1	1	P13437	M15(Oxidation)	0	55.47	7.96036e-05	3	2735.36	0.0152734	94.4589	0
	High	DAEVVLcGGTESmSQSPYSVR	2	1	1	P13437	C7(Carbamidomethyl); M13(Oxidation)	0	54.01	6.25577e-05	2	2288.02	1.00279	63.9887	0
	High	LcGSGFQSIVSGcQEIcSK	2	1	1	P13437	C2(Carbamidomethyl); C13(Carbamidomethyl); C17(Carbamidomethyl)	0	53.07	7.34829e-05	2	2116.95	0.105511	69.2731	0
	High	TPFGAYGGLLK	1	1	1	P13437		0	50.62	7.62926e-05	2	1123.61	-0.542917	73.0303	0
	High	tNVSGGAIALGHPLGGSGSR	1	1	1	P13437	N-Term(Acetyl)	0	50.13	0.00020866	2	1849.95	0.0602475	59.7055	0
	High	LEDTLWAGLTDQHVK	1	1	1	P13437		0	44.17	0.000704398	3	1725.88	-0.206903	74.0421	0
	High	YALQSQQR	2	1	1	P13437		0	43.98	0.000611915	2	993.511	-0.577331	19.9013	0
	High	LPmGmTAENLAAK	1	1	1	P13437	M3(Oxidation); M5(Oxidation)	0	42.11	0.00118729	2	1378.67	-0.00832301	34.8811	0
	High	GVFIVAAK	1	1	1	P13437		0	40.64	0.00018554	2	804.498	-0.152937	48.5148	0
	High	SLDLDPSK	1	1	1	P13437		0	39.55	0.0020187	2	874.452	-0.109343	37.2179	0
	High	EGTVTAGNASGmSDGAGVVIIASEDAVK	1	1	1	P13437	M12(Oxidation)	0	39.44	0.00321949	3	2622.26	-0.0593102	74.8549	0
	High	FGLDLK	1	1	1	P13437		0	38.57	0.000931268	2	692.398	0.20867	56.4569	0
	High	EGTVTAGNASGmSDGAGVVIIASEDAVKK	1	1	1	P13437	M12(Oxidation)	0	36.37	0.00700098	3	2750.35	-1.01054	64.3677	1
	High	LPmGMTAENLAAK	1	1	1	P13437	M3(Oxidation)	0	36.02	0.00482567	2	1362.67	-0.515122	49.1024	0
	Medium	eGTVTAGnASGMSDGAGVVIIASEDAVK	1	1	1	P13437	N-Term(Acetyl); N8(Deamidated)	0	33.44	0.013519	3	2649.27	3.66138	76.9382	0
	Medium	DmDLIDVNEAFAPQFLAVQK	1	1	1	P13437	M2(Oxidation)	0	31.27	0.021535	3	2280.12	0.781979	115.365	0
	Medium	EDcDRYALQSQQR	1	1	1	P13437	C3(Carbamidomethyl)	0	30.72	0.00923478	3	1668.74	-0.645894	23.8755	1
	Medium	LPMGMTAENLAAK	1	1	1	P13437		0	28.99	0.0256151	2	1346.68	-0.943314	60.2608	0
	Medium	EGTVTAGNASGMSDGAGVVIIASEDAVK	1	1	1	P13437		0	27.89	0.0476286	3	2606.26	-0.792975	84.7043	0
	Medium	VPPETIDSVIVGNVMQSSSDAAYLAR	1	1	1	P13437		0	27.21	0.0504736	3	2719.36	-0.148767	107.434	0
P04764	Alpha-enolase OS=Rattus norvegicus GN=Eno1 PE=1 SV=4 - [ENOA_RAT]	883.289	44.24	1	15	17	33	434	47.0982	6.56592
	A2	Sequence	# PSMs	# Proteins	# Protein Groups	Protein Group Accessions	Modifications	ΔCn	IonScore	Exp Value	Charge	MH+ [Da]	ΔM [ppm]	RT [min]	# Missed Cleavages
	High	AAVPSGASTGIYEALELR	2	2	2	P15429;P04764		0	112.55	1.22021e-10	2	1804.94	-0.621963	85.2516	0
	High	VNQIGSVTESLQAcK	4	2	2	P04764;P15429	C14(Carbamidomethyl)	0	99.62	2.54306e-09	2	1633.82	-0.452308	51.5414	0
	High	vNQIGSVTESLQAcK	2	2	2	P04764;P15429	N-Term(Acetyl); C14(Carbamidomethyl)	0	81.66	1.54209e-07	2	1675.83	0.101812	71.5021	0
	High	DATNVGDEGGFAPNILENK	2	1	1	P04764		0	80.67	1.70122e-07	2	1960.92	-0.586314	78.5148	0
	High	FTATAGIQVVGDDLTVTNPK	2	1	1	P04764		0	78.26	2.93334e-07	2	2047.07	-0.290826	81.9339	0
	High	GNPTVEVDLYTAK	2	1	1	P04764		0	61.38	1.47739e-05	2	1406.72	-0.61254	58.183	0
	High	LNVVEQEKIDQLmIEmDGTENK	3	1	1	P04764	M13(Oxidation); M16(Oxidation)	0	46.15	0.000721917	3	2608.25	-0.490728	64.7204	1
	High	LNVVEQEKIDqLmIEmDGTENK	3	1	1	P04764	Q11(Deamidated); M13(Oxidation); M16(Oxidation)	0	45.89	0.000816694	3	2609.25	7.7874	64.6812	1
	High	IGAEVYHNLK	2	1	1	P04764		0	42.65	0.000920809	2	1143.62	-0.490896	31.6332	0
	High	yNQILR	1	1	1	P04764	N-Term(Acetyl)	0	42.32	0.0008499	2	848.463	0.0892353	55.69	0
	High	LAmQEFmILPVGASSFR	1	1	1	P04764	M3(Oxidation); M7(Oxidation)	0	37.48	0.00409999	2	1928.96	-1.76996	91.8626	0
	High	YITPDQLADLYK	1	1	1	P04764		0	34.31	0.0060977	2	1439.74	-0.314476	84.8407	0
	High	LNVVEQEK	1	1	1	P04764		0	33.14	0.00679404	2	958.52	-0.379929	24.3832	0
	Medium	IDQLmIEmDGTENK	2	1	1	P04764	M5(Oxidation); M8(Oxidation)	0	31.88	0.00794577	2	1668.75	0.171331	46.2564	0
	Medium	IEEELGSK	1	1	1	P04764		0	31.38	0.0125178	2	904.462	-0.387716	21.7089	0
	Medium	EALELLK	1	1	1	P04764		0	28.79	0.0110989	2	815.487	-0.285908	54.1713	0
	Medium	YDLDFKSPDDASR	1	1	1	P04764		0	26.97	0.0233055	3	1528.69	-1.01149	50.7972	1
	Medium	AGKYDLDFK	1	1	1	P04764		0	25.88	0.0242732	3	1056.54	0.45658	37.9328	1
	Medium	TIAPALVSK	1	1	1	P04764		0	25.78	0.0130799	2	899.556	-0.354179	40.7776	0
P10719	ATP synthase subunit beta, mitochondrial OS=Rattus norvegicus GN=Atp5b PE=1 SV=2 - [ATPB_RAT]	775.996	42.16	1	19	19	41	529	56.3185	5.33838
	A2	Sequence	# PSMs	# Proteins	# Protein Groups	Protein Group Accessions	Modifications	ΔCn	IonScore	Exp Value	Charge	MH+ [Da]	ΔM [ppm]	RT [min]	# Missed Cleavages
	High	VALVYGQmNEPPGAR	3	1	1	P10719	M8(Oxidation)	0	66.09	5.80647e-06	2	1617.8	-0.961608	47.9841	0
	High	FTQAGSEVSALLGR	2	1	1	P10719		0	65.71	5.35726e-06	2	1435.75	-1.33624	72.9675	0
	High	IMNVIGEPIDER	1	1	1	P10719		0	61.79	1.21848e-05	2	1385.71	-0.978481	65.4607	0
	High	VALTGLTVAEYFR	1	1	1	P10719		0	59.19	1.25926e-05	2	1439.79	1.86727	94.4738	0
	High	TVLImELINNVAK	2	1	1	P10719	M5(Oxidation)	0	53.2	3.63759e-05	2	1473.83	0.0244433	96.3211	0
	High	VLDSGAPIKIPVGPETLGR	1	1	1	P10719		0	47.92	4.76236e-05	3	1919.1	0.00689045	76.7273	1
	High	IPVGPETLGR	1	1	1	P10719		0	46.63	0.000130362	2	1038.59	-0.935864	49.429	0
	High	iMnVIGEPIDER	1	1	1	P10719	N-Term(Acetyl); N3(Deamidated)	0	46.29	0.000425284	2	1428.71	7.54313	56.8678	0
	High	IPSAVGYQPTLATDmGTmQER	6	1	1	P10719	M15(Oxidation); M18(Oxidation)	0	46.17	0.000577295	3	2298.08	0.460457	60.5886	0
	High	VVDLLAPYAK	1	1	1	P10719		0	44.57	0.000218213	2	1088.63	-0.237064	70.852	0
	High	ImNVIGEPIDER	3	1	1	P10719	M2(Oxidation)	0	43.32	0.000980059	2	1401.7	-0.823071	55.7152	0
	High	ImDPNIVGSEHYDVAR	1	1	1	P10719	M2(Oxidation)	0	41.95	0.00132121	3	1831.86	-0.428919	48.8741	0
	High	IGLFGGAGVGK	1	1	1	P10719		0	40.75	0.000555321	2	975.562	-0.269606	61.4321	0
	High	TIAmDGTEGLVR	1	1	1	P10719	M4(Oxidation)	0	38.3	0.00306175	2	1278.64	-0.377531	42.5099	0
	High	AHGGYSVFAGVGER	2	1	1	P10719		0	36.62	0.00467119	3	1406.68	-0.466114	45.668	0
	High	VLDSGAPIK	1	1	1	P10719		0	36.4	0.00151197	2	899.519	-0.282953	32.1814	0
	High	TIAMDGTEGLVR	1	1	1	P10719		0	35.65	0.00635751	2	1262.64	-0.542444	56.3355	0
	Medium	IPSAVGYQPTLATDMGTmQER	3	1	1	P10719	M18(Oxidation)	0	34.76	0.00919036	3	2282.08	0.58905	70.591	0
	Medium	VALVYGQMNEPPGAR	2	1	1	P10719		0	32.14	0.0146932	2	1601.81	2.56053	58.7594	0
	Medium	ImNVIGEPIDERGPIK	1	1	1	P10719	M2(Oxidation)	0	30.95	0.0122939	3	1796.96	-0.674632	55.3003	1
	High	LVLEVAQHLGESTVR	1	1	1	P10719		0	30.83	0.00574096	3	1650.92	-0.387119	65.9322	0
	Medium	AIAELGIYPAVDPLDSTSR	2	1	1	P10719		0	29.09	0.0266351	3	1988.03	-0.0245704	97.2035	0
	Medium	TVLIMELINNVAK	1	1	1	P10719		0	28.08	0.00949139	2	1457.84	0.053489	113.449	0
	Medium	ILQDYK	1	1	1	P10719		0	27.89	0.0148738	2	779.43	-0.0849355	24.23	0
	Medium	LVPLKETIK	1	1	1	P10719		0	15.87	0.0350647	3	1040.67	0.283725	35.3547	1
Q02253	Methylmalonate-semialdehyde dehydrogenase [acylating], mitochondrial OS=Rattus norvegicus GN=Aldh6a1 PE=1 SV=1 - [MMSA_RAT]	735.384	31.78	1	14	14	36	535	57.7706	8.22119
	A2	Sequence	# PSMs	# Proteins	# Protein Groups	Protein Group Accessions	Modifications	ΔCn	IonScore	Exp Value	Charge	MH+ [Da]	ΔM [ppm]	RT [min]	# Missed Cleavages
	High	AISFVGSNQAGEYIFER	2	1	1	Q02253		0	72.31	1.4746e-06	2	1887.92	-1.68097	85.3356	0
	High	IVNDNPYGnGTAIFTTnGAIAR	5	1	1	Q02253	N9(Deamidated); N17(Deamidated)	0	68.82	3.69384e-06	2	2281.11	-0.511709	83.3274	0
	High	VNAGDQPGADLGPLITPQAK	2	1	1	Q02253		0	60.63	1.75156e-05	2	1962.03	0.0158527	71.6726	0
	High	AFPAWADTSILSR	1	1	1	Q02253		0	60.49	1.88934e-05	2	1434.74	-0.130298	89.9956	0
	High	IVNDNPYGNGTAIFTTnGAIAR	9	1	1	Q02253	N17(Deamidated)	0	59.37	3.38741e-05	2	2280.12	-1.20475	78.7627	0
	High	AEMEAAVAAcK	1	1	1	Q02253	C10(Carbamidomethyl)	0	54.26	4.33094e-05	2	1150.52	-0.694323	29.468	0
	High	TLADAEGDVFR	1	1	1	Q02253		0	48.11	0.000316777	2	1193.58	-0.308315	57.6423	0
	High	EGASILLDGR	1	1	1	Q02253		0	47.58	0.00029679	2	1030.55	-0.502262	53.1132	0
	High	AEmEAAVAAcK	2	1	1	Q02253	M3(Oxidation); C10(Carbamidomethyl)	0	45.57	0.000235732	2	1166.52	-1.76722	13.0374	0
	High	IVNDnPYGnGTAIFTTnGAIAR	2	1	1	Q02253	N5(Deamidated); N9(Deamidated); N17(Deamidated)	0	41.25	0.00212595	2	2282.11	6.8135	83.3167	0
	High	VcNLIDSGAK	1	1	1	Q02253	C2(Carbamidomethyl)	0	40.31	0.00167134	2	1076.54	-0.634235	33.7088	0
	High	cmALSTAVLVGEAK	1	1	1	Q02253	C1(Carbamidomethyl); M2(Oxidation)	0	39.76	0.002325	2	1465.74	-0.20825	61.9817	0
	High	qGIQFYTQLK	1	1	1	Q02253	N-Term(Gln->pyro-Glu)	0	36.01	0.00422279	2	1208.63	-0.204692	88.6667	0
	Medium	IVNDNPYGNGTAIFTTNGAIAR	1	1	1	Q02253		0	34.53	0.00937307	3	2279.14	-0.324264	76.1477	0
	High	DmDLYSYR	1	1	1	Q02253	M2(Oxidation)	0	30.04	0.00277433	2	1078.45	-0.377558	44.4889	0
	Medium	QGIQFYTQLK	1	1	1	Q02253		0	28.55	0.0164073	2	1225.66	0.0481963	63.3621	0
	Medium	VPGATMLLAK	1	1	1	Q02253		0	26.89	0.0299804	2	1000.59	-0.290172	57.3034	0
	Medium	VPGATmLLAK	1	1	1	Q02253	M6(Oxidation)	0	26.4	0.0294376	2	1016.58	-0.687113	45.3755	0
	Medium	GDTNFYGK	1	1	1	Q02253		0	25.72	0.0143336	2	901.405	0.434662	24.3799	0
	Medium	QQVLLR	1	1	1	Q02253		0	23.07	0.0231792	2	756.472	-0.857716	28.2486	0
P00564	Creatine kinase M-type OS=Rattus norvegicus GN=Ckm PE=1 SV=2 - [KCRM_RAT]	710.274	33.07	1	14	14	27	381	43.0178	7.06396
	A2	Sequence	# PSMs	# Proteins	# Protein Groups	Protein Group Accessions	Modifications	ΔCn	IonScore	Exp Value	Charge	MH+ [Da]	ΔM [ppm]	RT [min]	# Missed Cleavages
	High	LGSSEVEQVQLVVDGVK	2	1	1	P00564		0	111.01	1.40273e-10	2	1785.96	-0.526148	80.8777	0
	High	GTGGVDTAAVGAVFDISnADR	2	1	1	P00564	N18(Deamidated)	0	84.81	7.81324e-08	2	1993.95	-0.205081	89.4641	0
	High	GTGGVDTAAVGAVFDISNADR	2	1	1	P00564		0	67.56	4.67409e-06	3	1992.96	-0.300187	87.429	0
	High	LSVEALNSLTGEFK	1	1	1	P00564		0	57.87	2.71903e-05	2	1507.8	-0.472977	89.1539	0
	High	LSVEALnSLTGEFK	1	1	1	P00564	N7(Deamidated)	0	51.65	0.000129601	2	1508.78	0.412523	83.5118	0
	High	lGSSEVEQVQLVVDGVK	2	1	1	P00564	N-Term(Acetyl)	0	50.03	0.000177768	3	1827.97	-0.123974	94.195	0
	High	GGDDLDPNYVLSSR	1	1	1	P00564		0	49.7	0.000171979	2	1507.7	-0.615298	64.5028	0
	High	TDLNHENLK	2	1	1	P00564		0	48.9	0.000137199	2	1083.54	-0.390601	12.7417	0
	High	RGTGGVDTAAVGAVFDISNADR	1	1	1	P00564		0	45.96	0.000675612	3	2149.06	-1.32212	74.973	1
	High	lSVEALNSLTGEFK	1	1	1	P00564	N-Term(Acetyl)	0	41.71	0.00166608	2	1549.81	0.363054	106.358	0
	High	GQSIDDmIPAQK	2	1	1	P00564	M7(Oxidation)	0	40.09	0.00196388	2	1318.63	-0.486678	35.8484	0
	High	TDLNHENLKGGDDLDPNYVLSSR	1	1	1	P00564		0	39.97	0.00304093	3	2572.23	-0.209327	59.6343	1
	High	FEEILTR	2	1	1	P00564		0	39.96	0.00103448	2	907.488	-0.0125799	47.0896	0
	High	DLFDPIIqDR	1	1	1	P00564	Q8(Deamidated)	0	37.74	0.00344107	2	1232.62	-0.228121	91.9149	0
	High	GQSIDDMIPAQK	1	1	1	P00564		0	35.11	0.00530308	2	1302.64	-0.0856062	53.0635	0
	High	fEEILTR	1	1	1	P00564	N-Term(Acetyl)	0	31.72	0.00750369	2	949.499	-0.2111	86.378	0
	High	IEEIFK	1	1	1	P00564		0	29.14	0.00737489	2	778.434	-0.64579	43.9714	0
	Medium	VLTPDLYNK	1	1	1	P00564		0	28.67	0.0171827	2	1062.58	-0.657183	49.0924	0
	High	YYPLK	1	1	1	P00564		0	26	0.00514937	2	683.377	0.412917	29.3345	0
	Medium	IEEIFKK	1	1	1	P00564		0	23.37	0.0191006	2	906.529	-0.621091	28.9763	1
P45953	Very long-chain specific acyl-CoA dehydrogenase, mitochondrial OS=Rattus norvegicus GN=Acadvl PE=1 SV=1 - [ACADV_RAT]	704.623	32.06	1	17	17	30	655	70.7046	8.89502
	A2	Sequence	# PSMs	# Proteins	# Protein Groups	Protein Group Accessions	Modifications	ΔCn	IonScore	Exp Value	Charge	MH+ [Da]	ΔM [ppm]	RT [min]	# Missed Cleavages
	High	NPLGNVGLLIGEASK	1	1	1	P45953		0	90.89	6.19175e-09	2	1481.83	-0.314875	88.7967	0
	High	AmVENGGLVTSNPLRV	1	1	1	P45953	M2(Oxidation)	0	77.71	3.81226e-07	2	1672.87	-0.848322	67.3214	1
	High	VPAENVLGEVGDGFK	2	1	1	P45953		0	76.65	4.98507e-07	2	1530.78	-0.150652	76.5705	0
	High	AmVEnGGLVTSNPLRV	2	1	1	P45953	M2(Oxidation); N5(Deamidated)	0	69.97	2.1649e-06	2	1673.85	-0.195781	72.4308	1
	High	aMVEnGGLVTSNPLRV	2	1	1	P45953	N-Term(Acetyl); N5(Deamidated)	0	62.59	1.1622e-05	2	1699.88	7.11724	68.7161	1
	High	GIVNEQFLLQR	2	1	1	P45953		0	59.86	1.35808e-05	2	1316.73	-0.515207	73.1622	0
	High	VAVNILNnGR	2	1	1	P45953	N8(Deamidated)	0	56.1	2.83519e-05	2	1070.59	-0.754048	51.0714	0
	High	DFQIEAAISK	1	1	1	P45953		0	45.59	0.00042789	2	1121.58	-1.07363	67.3932	0
	High	ASNTSEVYFDGVK	1	1	1	P45953		0	44.99	0.000461172	2	1416.66	-0.0643775	49.2325	0
	High	iREnMASLQSNPQQQELFR	3	1	1	P45953	N-Term(Acetyl); N4(Deamidated)	0	44.39	0.00106263	3	2332.15	4.75573	50.2004	1
	High	IFEGTNDILR	1	1	1	P45953		0	42.81	0.000905829	2	1177.62	-0.689843	63.2681	0
	High	VEEDTLQGLK	1	1	1	P45953		0	42.48	0.000943445	2	1131.59	-0.728882	41.2351	0
	High	VAVNILNNGR	1	1	1	P45953		0	41.39	0.00061356	2	1069.61	-0.976252	47.0232	0
	High	VASGQALAAFcLTEPSSGSDVASIR	2	1	1	P45953	C11(Carbamidomethyl)	0	36.72	0.00604391	3	2494.22	-0.0557363	86.9531	0
	Medium	IRENmASLQSNPQQQELFR	1	1	1	P45953	M5(Oxidation)	0	34.72	0.010068	3	2305.14	-0.178897	47.9585	1
	High	ITAFVVER	1	1	1	P45953		0	34.3	0.00304659	2	934.535	-1.04408	50.4964	0
	Medium	GKELTGLGNALK	1	1	1	P45953		0	29.65	0.0106767	3	1200.69	-0.885417	38.9209	1
	Medium	IFGSEAAWK	1	1	1	P45953		0	29.05	0.015432	2	1008.52	0.100095	54.8602	0
	Medium	ELTGLGNALK	1	1	1	P45953		0	28.74	0.0165738	2	1015.58	-0.11688	52.6978	0
	Medium	IRENMASLQSNPQQQELFR	1	1	1	P45953		0	28.22	0.0427876	3	2289.14	-2.13488	57.6817	1
	Medium	TGIGSGLSLSGIVHPELSR	1	1	1	P45953		0	26.15	0.0232955	3	1880.02	-0.116832	79.457	0
	Medium	GILLYGTK	1	1	1	P45953		0	23.03	0.0124434	2	864.519	0.0789252	52.7533	0
P63039	60 kDa heat shock protein, mitochondrial OS=Rattus norvegicus GN=Hspd1 PE=1 SV=1 - [CH60_RAT]	701.644	36.65	1	18	18	23	573	60.9174	6.17627
	A2	Sequence	# PSMs	# Proteins	# Protein Groups	Protein Group Accessions	Modifications	ΔCn	IonScore	Exp Value	Charge	MH+ [Da]	ΔM [ppm]	RT [min]	# Missed Cleavages
	High	LVQDVANNTNEEAGDGTTTATVLAR	3	1	1	P63039		0	117.07	6.1355e-11	2	2560.25	0.545376	58.5762	0
	High	AAVEEGIVLGGGcALLR	2	1	1	P63039	C13(Carbamidomethyl)	0	81.67	9.76904e-08	2	1684.9	-0.203302	83.1261	0
	High	VGEVIVTK	1	1	1	P63039		0	63.74	2.85301e-06	2	844.514	0.0856284	30.0616	0
	High	VGLQVVAVK	1	1	1	P63039		0	59.52	2.73631e-06	2	912.588	-0.107663	50.4701	0
	High	cEFQDAYVLLSEK	1	1	1	P63039	C1(Carbamidomethyl)	0	53.58	7.91548e-05	2	1601.75	0.221897	83.8428	0
	High	TLNDELEIIEGMK	1	1	1	P63039		0	52.36	0.000131253	2	1504.76	-0.3418	92.6577	0
	High	VTDALNATR	1	1	1	P63039		0	50.79	0.00012672	2	960.511	-0.0837873	23.6641	0
	High	NAGVEGSLIVEK	1	1	1	P63039		0	50.2	0.000147546	2	1215.66	-1.51011	46.6408	0
	High	TVIIEQSWGSPK	1	1	1	P63039		0	48.67	0.00024178	2	1344.72	-0.350758	58.6537	0
	High	vTDALNATR	1	1	1	P63039	N-Term(Acetyl)	0	46.96	0.000329244	2	1002.52	-0.268824	45.8895	0
	High	LSDGVAVLK	1	1	1	P63039		0	46.47	0.000167941	2	901.535	-0.310051	43.1717	0
	High	GYISPYFINTSK	1	1	1	P63039		0	45.26	0.000679102	2	1389.71	0.586293	70.435	0
	High	VGGTSDVEVNEK	1	1	1	P63039		0	42.82	0.000898521	2	1233.6	-0.535774	22.7393	0
	High	ISSVQSIVPALEIANAHR	1	1	1	P63039		0	40.12	0.000739288	3	1905.05	-0.314767	78.5074	0
	High	lSDGVAVLK	1	1	1	P63039	N-Term(Acetyl)	0	39.08	0.00104438	2	943.546	-0.108457	63.0514	0
	High	GANPVEIR	1	1	1	P63039		0	36.72	0.00134073	2	855.468	-0.108733	27.7941	0
	High	APGFGDNR	1	1	1	P63039		0	36.03	0.00264427	2	833.39	0.184851	20.0265	0
	Medium	VGEVIVTKDDAmLLK	1	1	1	P63039	M12(Oxidation)	0	30.88	0.00988065	3	1646.9	-0.420296	56.8224	1
	High	ALKIPAmTIAK	1	1	1	P63039	M7(Oxidation)	0	27.39	0.00766036	3	1172.71	-0.102651	39.1173	1
	High	IGIEIIK	1	1	1	P63039		0	26.84	0.00486483	2	785.513	-0.144126	59.8888	0
Q9QZ76	Myoglobin OS=Rattus norvegicus GN=Mb PE=1 SV=3 - [MYG_RAT]	697.517	40.26	1	7	7	25	154	17.146	8.104
	A2	Sequence	# PSMs	# Proteins	# Protein Groups	Protein Group Accessions	Modifications	ΔCn	IonScore	Exp Value	Charge	MH+ [Da]	ΔM [ppm]	RT [min]	# Missed Cleavages
	High	YSGDFGADAQGAMSK	2	1	1	Q9QZ76		0	104.18	2.42535e-10	2	1504.64	-0.6388	45.5493	0
	High	YSGDFGADAQGAmSK	5	1	1	Q9QZ76	M13(Oxidation)	0	78.52	7.24114e-08	2	1520.63	-0.338566	33.1293	0
	High	YSGDFGADAqGAmSK	2	1	1	Q9QZ76	Q10(Deamidated); M13(Oxidation)	0	68.81	3.81415e-07	2	1521.62	-0.824431	36.1743	0
	High	YSGDFGADAQGAmSK	1	1	1	Q9QZ76	M13(Dioxidation)	0	51.99	2.62451e-05	2	1536.63	-0.917777	35.5633	0
	High	KGQHAAEIQPLAQSHATK	2	1	1	Q9QZ76		0	48.86	0.000256133	4	1915.01	-3.4235	12.607	1
	High	ySGDFGADAQGAmSK	1	1	1	Q9QZ76	N-Term(Acetyl); M13(Oxidation)	0	48.64	5.0606e-05	2	1562.64	-0.37231	49.7342	0
	High	RYSGDFGADAQGAmSK	1	1	1	Q9QZ76	M14(Oxidation)	0	47.31	0.000180207	3	1676.73	-1.1068	25.9497	1
	High	ySGDFGADAQGAMSK	1	1	1	Q9QZ76	N-Term(Acetyl)	0	44.76	0.000162085	2	1546.65	-1.61185	62.104	0
	High	HGcTVLTALGTILK	1	1	1	Q9QZ76	C3(Carbamidomethyl)	0	35.29	0.002677	3	1483.83	-0.474375	85.0457	0
	High	ALELFR	2	1	1	Q9QZ76		0	34.38	0.00233443	2	748.434	-1.07757	58.3594	0
	Medium	GQHAAEIQPLAQSHATK	3	1	1	Q9QZ76		0	32.69	0.0120572	2	1786.92	0.0346758	21.9372	0
	High	YKELGFQG	3	1	1	Q9QZ76		0	32.52	0.0057655	2	941.471	-1.46603	42.6614	1
	Medium	YKELGFqG	1	1	1	Q9QZ76	Q7(Deamidated)	0	22.07	0.0490487	2	942.457	0.0821344	45.373	1
P48721	Stress-70 protein, mitochondrial OS=Rattus norvegicus GN=Hspa9 PE=1 SV=3 - [GRP75_RAT]	690.498	29.46	1	16	16	23	679	73.8119	6.30322
	A2	Sequence	# PSMs	# Proteins	# Protein Groups	Protein Group Accessions	Modifications	ΔCn	IonScore	Exp Value	Charge	MH+ [Da]	ΔM [ppm]	RT [min]	# Missed Cleavages
	High	SQVFSTAADGQTQVEIK	2	1	1	P48721		0	81.51	1.68457e-07	2	1808.9	-0.431368	55.4476	0
	High	VINEPTAAALAYGLDK	2	1	1	P48721		0	81.06	1.54336e-07	2	1645.88	-0.269346	76.3276	0
	High	QAASSLQQASLK	1	1	1	P48721		0	76.18	4.55472e-07	2	1231.66	-0.223553	29.403	0
	High	STNGDTFLGGEDFDQALLR	2	1	1	P48721		0	74.55	8.45312e-07	2	2055.96	0.984203	94.3805	0
	High	STnGDTFLGGEDFDQALLR	2	1	1	P48721	N3(Deamidated)	0	58	3.12224e-05	2	2056.94	-1.21555	101.348	0
	High	VLENAEGAR	1	1	1	P48721		0	54.6	3.72742e-05	2	958.495	-0.323026	13.9301	0
	High	AQFEGIVTDLIK	1	1	1	P48721		0	53.65	5.39399e-05	2	1333.74	-0.0972583	90.8324	0
	High	qAASSLQQASLK	1	1	1	P48721	N-Term(Gln->pyro-Glu)	0	51.43	0.000125184	2	1214.64	-0.479	51.0061	0
	High	qAVTNPNNTFYATK	1	1	1	P48721	N-Term(Gln->pyro-Glu)	0	51.22	0.000180089	2	1551.74	-0.32774	61.445	0
	High	NAVITVPAYFNDSQR	1	1	1	P48721		0	47.01	0.000528524	3	1694.85	-0.694107	75.3783	0
	High	DAGQISGLNVLR	1	1	1	P48721		0	45.95	0.000346843	2	1242.68	1.24483	69.9165	0
	High	EQQIVIQSSGGLSK	1	1	1	P48721		0	37.88	0.00285941	2	1473.79	-1.1543	44.638	0
	High	VQQTVQDLFGR	1	1	1	P48721		0	35.75	0.00509529	2	1290.68	-0.117814	61.85	0
	High	vINEPTAAALAYGLDK	1	1	1	P48721	N-Term(Acetyl)	0	34.38	0.00755041	2	1687.89	-1.24249	112.944	0
	High	DSETGENIR	1	1	1	P48721		0	34.16	0.00431671	2	1020.46	-1.39055	13.3725	0
	Medium	KSQVFSTAADGQTQVEIK	1	1	1	P48721		0	33.06	0.0101581	3	1937	0.157763	44.0159	1
	Medium	EQQIVIQSSGGLSKDDIENmVK	1	1	1	P48721	M20(Oxidation)	0	28.94	0.0358679	3	2434.21	-1.45774	57.9885	1
	Medium	VEAVNmAEGIIHDTETK	1	1	1	P48721	M6(Oxidation)	0	28.3	0.0308394	3	1872.9	-0.887515	54.1785	0
	Medium	SDIGEVILVGGmTR	1	1	1	P48721	M12(Oxidation)	0	26.8	0.0420993	2	1462.76	1.35668	72.6711	0
P16086	Spectrin alpha chain, non-erythrocytic 1 OS=Rattus norvegicus GN=Sptan1 PE=1 SV=2 - [SPTN1_RAT]	676.755	10.8	1	22	22	22	2472	284.462	5.32568
	A2	Sequence	# PSMs	# Proteins	# Protein Groups	Protein Group Accessions	Modifications	ΔCn	IonScore	Exp Value	Charge	MH+ [Da]	ΔM [ppm]	RT [min]	# Missed Cleavages
	High	VLETAEDIQER	1	1	1	P16086		0	77.76	3.34989e-07	2	1302.65	-0.686093	38.6507	0
	High	DVTGAEALLER	1	1	1	P16086		0	65.6	4.99893e-06	2	1173.61	-0.876228	67.3718	0
	High	LSDDNTIGQEEIQQR	1	1	1	P16086		0	64.42	6.97521e-06	2	1745.83	-1.46581	42.6324	0
	High	SSEEIESAFR	1	1	1	P16086		0	62.92	5.64108e-06	2	1154.53	-0.479285	45.1835	0
	High	DLSSVQTLLTK	1	1	1	P16086		0	62.62	4.37613e-06	2	1204.68	-0.5058	79.3792	0
	High	ADVVESWIGEK	1	1	1	P16086		0	60.08	1.99295e-05	2	1232.62	-0.3304	68.2872	0
	High	LGESQTLQQFSR	1	1	1	P16086		0	59.8	2.34033e-05	2	1393.71	-0.607692	50.0183	0
	High	EAALTSEEVGADLEQVEVLQK	1	1	1	P16086		0	59.4	3.15742e-05	3	2258.14	-1.05615	89.6164	0
	High	ENLLEEQGSIALR	1	1	1	P16086		0	58.84	2.50785e-05	2	1471.77	-0.482165	70.7033	0
	High	DVDEIEAWISEK	1	1	1	P16086		0	57.02	4.20059e-05	2	1433.68	0.22032	96.644	0
	High	DLASVQALLR	1	1	1	P16086		0	53.83	3.6225e-05	2	1085.63	-0.333682	85.6671	0
	High	DVEDEETWIR	1	1	1	P16086		0	48.18	0.00013913	2	1291.58	-0.30334	63.8643	0
	High	VNEVNQFAAK	1	1	1	P16086		0	47.07	0.000388745	2	1119.58	-0.616678	31.1089	0
	High	NQALNTDNYGHDLASVQALQR	1	1	1	P16086		0	44.25	0.00103543	3	2328.13	-1.28704	62.6365	0
	High	SADESGQALLAAGHYASDEVR	1	1	1	P16086		0	42.02	0.00136603	3	2147	-0.865489	62.2763	0
	High	qFQDAGHFDAENIK	1	1	1	P16086	N-Term(Gln->pyro-Glu)	0	37.86	0.00193963	2	1602.72	0.335286	67.0321	0
	High	LSILSEER	1	1	1	P16086		0	35.92	0.00272489	2	946.52	-0.44923	46.8151	0
	High	EANELQQWINEK	1	1	1	P16086		0	35.3	0.00534169	2	1501.73	1.53493	70.8357	0
	High	LLVSSEDYGR	1	1	1	P16086		0	34.62	0.00436607	2	1138.57	-0.340227	43.3936	0
	Medium	DLTGVQNLR	1	1	1	P16086		0	33.89	0.00851346	2	1015.55	-1.66619	47.364	0
	Medium	SLQQLAEER	1	1	1	P16086		0	31.99	0.0137866	2	1073.56	-0.767954	39.9369	0
	Medium	FLADFR	1	1	1	P16086		0	28.65	0.00859687	2	768.403	-0.90507	54.8842	0
P63259	Actin, cytoplasmic 2 OS=Rattus norvegicus GN=Actg1 PE=1 SV=1 - [ACTG_RAT]	652.842	41.07	1	5	13	22	375	41.7658	5.47803
	A2	Sequence	# PSMs	# Proteins	# Protein Groups	Protein Group Accessions	Modifications	ΔCn	IonScore	Exp Value	Charge	MH+ [Da]	ΔM [ppm]	RT [min]	# Missed Cleavages
	High	eEEIAALVIDNGSGmcK	1	1	1	P63259	N-Term(Acetyl); M15(Oxidation); C16(Carbamidomethyl)	0	81.01	1.22838e-07	2	1893.86	-0.12052	108.499	0
	High	SYELPDGQVITIGNER	3	3	2	P62738;P63259		0	76.31	5.97573e-07	2	1790.89	0.0816032	80.1425	0
	High	DLYANTVLSGGTTmYPGIADR	2	1	1	P63259	M14(Oxidation)	0	69.74	2.85596e-06	2	2231.06	0.0101768	85.5888	0
	High	eEEIAALVIDnGSGmcK	3	1	1	P63259	N-Term(Acetyl); N11(Deamidated); M15(Oxidation); C16(Carbamidomethyl)	0	64.97	3.8688e-06	2	1894.84	-0.897334	112.034	0
	High	AGFAGDDAPR	1	3	2	P62738;P63259		0	61.57	9.09098e-06	2	976.448	0.0620172	25.4231	0
	High	eEEIAALVIDNGSGMcK	1	1	1	P63259	N-Term(Acetyl); C16(Carbamidomethyl)	0	49.11	0.000219098	2	1877.86	1.07088	116.609	0
	High	SYELPDGQVITIGnER	1	3	2	P62738;P63259	N14(Deamidated)	0	44.89	0.000788145	2	1791.88	-0.0587145	86.2286	0
	High	qEYDESGPSIVHR	1	1	1	P63259	N-Term(Gln->pyro-Glu)	0	44.67	0.000429903	2	1499.68	-0.54794	47.5965	0
	High	QEYDESGPSIVHR	1	1	1	P63259		0	42.18	0.00101395	2	1516.7	0.223662	32.6207	0
	High	GYSFTTTAER	1	1	1	P63259		0	36.51	0.00245693	2	1132.53	-0.913705	37.8477	0
	High	VAPEEHPVLLTEAPLNPK	1	1	1	P63259		0	35.04	0.00291396	2	1954.07	0.624404	62.75	0
	High	DSYVGDEAQSKR	1	3	2	P62738;P63259		0	34.01	0.00629549	2	1354.62	-0.586959	12.9354	1
	High	AVFPSIVGR	1	3	2	P62738;P63259		0	30.97	0.00459905	2	945.551	-0.44969	64.1865	0
	Medium	DLTDYLMK	1	3	2	P62738;P63259		0	28.81	0.0126262	2	998.486	0.0244608	80.1709	0
	Medium	EITALAPSTmK	1	3	2	P62738;P63259	M10(Oxidation)	0	27.59	0.0338781	2	1177.61	-0.34278	38.7524	0
	Medium	dSYVGDEAQSK	1	3	2	P62738;P63259	N-Term(Acetyl)	0	24.27	0.0260007	2	1240.53	1.11322	30.6695	0
	High	IKIIAPPER	1	3	2	P62738;P63259		0	23.04	0.00672775	3	1036.65	0.17667	37.0826	1
P63018	Heat shock cognate 71 kDa protein OS=Rattus norvegicus GN=Hspa8 PE=1 SV=1 - [HSP7C_RAT]	644.464	26.16	1	11	13	26	646	70.8272	5.51611
	A2	Sequence	# PSMs	# Proteins	# Protein Groups	Protein Group Accessions	Modifications	ΔCn	IonScore	Exp Value	Charge	MH+ [Da]	ΔM [ppm]	RT [min]	# Missed Cleavages
	High	IINEPTAAAIAYGLDK	2	2	2	P63018;P06761		0	98.98	2.01725e-09	2	1659.9	3.32136	77.9697	0
	High	NSLESYAFNMK	1	1	1	P63018		0	70.11	1.09686e-06	2	1303.6	-0.342974	65.3321	0
	High	NQVAmNPTNTVFDAK	2	1	1	P63018	M5(Oxidation)	0	70.04	2.23433e-06	2	1665.79	-0.933181	46.8752	0
	High	DAGTIAGLNVLR	2	1	1	P63018		0	59.22	1.31043e-05	2	1199.68	0.739531	76.9013	0
	High	NQVAMNPTNTVFDAK	1	1	1	P63018		0	54.24	9.1539e-05	2	1649.79	-0.324869	58.4354	0
	High	NSLESYAFNmK	1	1	1	P63018	M10(Oxidation)	0	49.37	0.000113299	2	1319.59	-0.463115	52.0234	0
	High	GVPQIEVTFDIDANGILNVSAVDK	2	1	1	P63018		0	48.48	0.000282392	2	2514.31	-0.331055	134.061	0
	High	LLQDFFnGK	1	1	1	P63018	N7(Deamidated)	0	48.37	0.00018266	2	1082.55	-0.613653	77.5395	0
	High	TTPSYVAFTDTER	1	1	1	P63018		0	46.8	0.000340555	2	1487.7	-0.22583	56.3753	0
	High	STAGDTHLGGEDFDNR	2	1	1	P63018		0	46.67	0.000177604	2	1691.72	-0.521513	32.6097	0
	High	LLQDFFNGK	1	1	1	P63018		0	43.52	0.000513549	2	1081.57	-0.381815	73.0884	0
	High	SFYPEEVSSmVLTK	1	1	1	P63018	M10(Oxidation)	0	43.37	0.00101487	2	1632.78	-1.63003	71.9564	0
	High	VEIIANDQGNR	1	2	2	P63018;P06761		0	42.96	0.000781499	2	1228.63	-0.597712	31.6871	0
	High	mKEIAEAYLGK	1	1	1	P63018	M1(Oxidation)	0	40.07	0.0015695	3	1268.66	0.0606809	35.3158	1
	High	MKEIAEAYLGK	1	1	1	P63018		0	35.65	0.00378455	3	1252.66	-0.148675	43.6575	1
	High	nSLESYAFNMK	1	1	1	P63018	N1(Deamidated)	0	31.16	0.00803876	2	1304.59	4.23669	65.3861	0
	Medium	nQVAMNPTNTVFDAK	2	1	1	P63018	N-Term(Acetyl); N1(Deamidated)	0	30.97	0.0172764	2	1692.8	6.20172	49.6186	0
	Medium	DNNLLGK	1	1	1	P63018		0	28.34	0.0286515	2	773.415	0.207569	28.9419	0
	Medium	FEELNADLFR	1	1	1	P63018		0	27.74	0.0236416	2	1253.62	1.06726	79.0139	0
	Medium	nqVAMNPTNTVFDAK	1	1	1	P63018	N-Term(Acetyl); N1(Deamidated); Q2(Deamidated)	0	25.29	0.0545753	2	1693.78	5.54523	65.9111	0
P15999	ATP synthase subunit alpha, mitochondrial OS=Rattus norvegicus GN=Atp5a1 PE=1 SV=2 - [ATPA_RAT]	639.88	27.85	1	14	14	22	553	59.7166	9.18799
	A2	Sequence	# PSMs	# Proteins	# Protein Groups	Protein Group Accessions	Modifications	ΔCn	IonScore	Exp Value	Charge	MH+ [Da]	ΔM [ppm]	RT [min]	# Missed Cleavages
	High	ILGADTSVDLEETGR	1	1	1	P15999		0	109.85	2.3446e-10	2	1575.79	-0.594911	62.9168	0
	High	VVDALGNAIDGK	1	1	1	P15999		0	73.23	8.74617e-07	2	1171.63	-0.450752	50.7162	0
	High	GmSLNLEPDNVGVVVFGNDK	1	1	1	P15999	M2(Oxidation)	0	70.42	2.65991e-06	2	2120.03	0.479636	90.6549	0
	High	TGAIVDVPVGDELLGR	2	1	1	P15999		0	62.88	6.02818e-06	3	1610.87	-0.681525	88.7707	0
	High	tGAIVDVPVGDELLGR	1	1	1	P15999	N-Term(Acetyl)	0	57.7	2.49642e-05	2	1652.89	0.928188	102.97	0
	High	HALIIYDDLSK	1	1	1	P15999		0	54.5	6.19149e-05	2	1287.69	-0.369688	57.4015	0
	High	TSIAIDTIINQK	2	1	1	P15999		0	53.44	4.61956e-05	2	1316.74	-0.146127	69.441	0
	High	tSIAIDTIINQK	1	1	1	P15999	N-Term(Acetyl)	0	49.4	0.000140075	2	1358.75	-0.101045	86.7726	0
	High	TGTAEmSSILEER	1	1	1	P15999	M6(Oxidation)	0	47.32	0.000304906	2	1439.67	-0.554456	39.1682	0
	High	TGTAEMSSILEER	1	1	1	P15999		0	46.48	0.000432943	2	1423.67	-1.13142	60.1241	0
	High	VLSIGDGIAR	1	1	1	P15999		0	43.12	0.000455839	2	1000.58	0.273562	54.1682	0
	High	QmSLLLR	1	1	1	P15999	M2(Oxidation)	0	41.21	0.000783322	2	876.497	-0.367975	42.3442	0
	High	STVAQLVK	1	1	1	P15999		0	39.38	0.00103811	2	845.509	0.0124624	32.8688	0
	High	LELAQYR	1	1	1	P15999		0	36.21	0.00262068	2	892.488	-0.576502	41.691	0
	High	APGIIPR	1	1	1	P15999		0	35.08	0.0004206	2	723.451	-0.016347	34.8457	0
	High	AVDSLVPIGR	1	1	1	P15999		0	35.05	0.00154741	2	1026.59	-0.352263	59.9482	0
	Medium	VVDALGNAIDGKGPVGSK	1	1	1	P15999		0	29.72	0.0113059	3	1696.92	-0.422513	50.3523	1
	Medium	gMSLnLEPDNVGVVVFGNDK	3	1	1	P15999	N-Term(Acetyl); N5(Deamidated)	0	28.89	0.0371226	3	2147.04	5.28502	92.5696	0
P15650	Long-chain specific acyl-CoA dehydrogenase, mitochondrial OS=Rattus norvegicus GN=Acadl PE=1 SV=1 - [ACADL_RAT]	623.578	31.4	1	12	12	19	430	47.8424	7.73779
	A2	Sequence	# PSMs	# Proteins	# Protein Groups	Protein Group Accessions	Modifications	ΔCn	IonScore	Exp Value	Charge	MH+ [Da]	ΔM [ppm]	RT [min]	# Missed Cleavages
	High	AQDTAELFFEDVR	2	1	1	P15650		0	104.39	6.4413e-10	2	1540.73	-0.276953	84.8372	0
	High	SGSDWILnGSK	1	1	1	P15650	N8(Deamidated)	0	88.45	2.50056e-08	2	1164.55	-0.0421752	59.6113	0
	High	SGSDWILNGSK	1	1	1	P15650		0	76.99	3.46976e-07	2	1163.57	-0.455655	54.4643	0
	High	aQDTAELFFEDVR	1	1	1	P15650	N-Term(Acetyl)	0	67.66	3.38507e-06	2	1582.74	0.0737262	95.7678	0
	High	cIGAIAmTEPGAGSDLQGVR	1	1	1	P15650	C1(Carbamidomethyl); M7(Oxidation)	0	66.33	6.12288e-06	2	2018.96	0.0189579	60.5923	0
	High	cIGAIAMTEPGAGSDLQGVR	1	1	1	P15650	C1(Carbamidomethyl)	0	63.19	1.14896e-05	2	2002.97	-1.23979	71.6249	0
	High	AFVDScLQLHETK	1	1	1	P15650	C6(Carbamidomethyl)	0	52.41	0.000125157	2	1547.75	-0.834203	49.5028	0
	High	LPASALLGEENK	2	1	1	P15650		0	44	0.000485691	2	1241.67	-0.515489	54.5233	0
	High	GFYYLmQELPQER	1	1	1	P15650	M6(Oxidation)	0	43.03	0.000910859	2	1689.79	-0.397486	74.9875	0
	High	TNIcVTR	1	1	1	P15650	C4(Carbamidomethyl)	0	43.01	0.000527536	2	863.44	-0.117112	21.6201	0
	High	QGLLGINIAEK	1	1	1	P15650		0	39.34	0.00105353	2	1155.67	-0.20773	71.6588	0
	High	VQPIYGGTNEImK	1	1	1	P15650	M12(Oxidation)	0	37.13	0.00410521	2	1465.74	0.0252446	43.7171	0
	High	EQIEQFIPQmTAGK	1	1	1	P15650	M10(Oxidation)	0	35.84	0.00634598	2	1635.8	-0.839939	61.2651	0
	High	LTDIGIR	1	1	1	P15650		0	35.13	0.00506389	2	787.468	1.16315	39.7544	0
	Medium	EQIEQFIPQMTAGK	1	1	1	P15650		0	34.91	0.00763539	2	1619.81	-0.294806	77.5357	0
	High	qGLLGINIAEK	1	1	1	P15650	N-Term(Gln->pyro-Glu)	0	31.31	0.00469649	2	1138.65	0.056044	97.8632	0
	Medium	AFVDScLQLHETKR	1	1	1	P15650	C6(Carbamidomethyl)	0	26.13	0.0587512	4	1703.85	0.0592956	40.6599	1
O88989	Malate dehydrogenase, cytoplasmic OS=Rattus norvegicus GN=Mdh1 PE=1 SV=3 - [MDHC_RAT]	617.402	30.84	1	9	9	31	334	36.46	6.58057
	A2	Sequence	# PSMs	# Proteins	# Protein Groups	Protein Group Accessions	Modifications	ΔCn	IonScore	Exp Value	Charge	MH+ [Da]	ΔM [ppm]	RT [min]	# Missed Cleavages
	High	VIVVGNPANTNcLTASK	3	1	1	O88989	C12(Carbamidomethyl)	0	71.18	1.58131e-06	2	1757.92	0.295445	55.6469	0
	High	VIVVGNPANTncLTASK	12	1	1	O88989	N11(Deamidated); C12(Carbamidomethyl)	0	69.44	2.74737e-06	2	1758.9	-1.02745	58.1933	0
	High	GEFITTVqQR	2	1	1	O88989	Q8(Deamidated)	0	57.2	3.44888e-05	2	1179.6	1.47774	45.7944	0
	High	GEFITTVQQR	2	1	1	O88989		0	55.92	4.49032e-05	2	1178.62	-0.172035	43.2219	0
	High	FVEGLPInDFSR	2	1	1	O88989	N8(Deamidated)	0	48.09	0.000270892	2	1394.7	-0.00813215	85.3137	0
	High	FVEGLPINDFSR	1	1	1	O88989		0	45.94	0.000527194	2	1393.71	-0.528483	81.4744	0
	High	LGVTADDVK	1	1	1	O88989		0	42.51	0.00075461	2	917.494	-0.208565	31.7289	0
	High	AISDHIR	1	1	1	O88989		0	40.28	0.000703172	2	811.441	-0.960663	12.6532	0
	High	NVIIWGNHSSTQYPDVNHAK	1	1	1	O88989		0	38.54	0.00410779	3	2280.11	-1.11354	49.4335	0
	High	DLDVAVLVGSmPR	1	1	1	O88989	M11(Oxidation)	0	38.42	0.00260423	3	1387.73	0.0911879	84.8074	0
	High	dLDVAVLVGSmPR	1	1	1	O88989	N-Term(Acetyl); M11(Oxidation)	0	35.94	0.00443148	2	1429.74	0.606052	100.003	0
	High	ENFScLTR	1	1	1	O88989	C5(Carbamidomethyl)	0	32.29	0.00430847	2	1026.47	-0.606836	37.9611	0
	Medium	eNFScLTR	1	1	1	O88989	N-Term(Acetyl); C5(Carbamidomethyl)	0	30.33	0.00843415	2	1068.48	-0.874132	54.6439	0
	Medium	lGVTADDVK	1	1	1	O88989	N-Term(Acetyl)	0	28.23	0.0226974	2	959.503	-1.66866	42.551	0
	Medium	SAPSIPK	1	1	1	O88989		0	19.68	0.0500556	2	699.404	0.10264	22.2515	0
P00507	Aspartate aminotransferase, mitochondrial OS=Rattus norvegicus GN=Got2 PE=1 SV=2 - [AATM_RAT]	611.484	36.28	1	17	17	25	430	47.2841	8.99756
	A2	Sequence	# PSMs	# Proteins	# Protein Groups	Protein Group Accessions	Modifications	ΔCn	IonScore	Exp Value	Charge	MH+ [Da]	ΔM [ppm]	RT [min]	# Missed Cleavages
	High	IAATILTSPDLR	2	1	1	P00507		0	74.88	3.02331e-07	2	1270.74	-0.746023	69.1188	0
	High	FVTVQTISGTGALR	2	1	1	P00507		0	70.92	7.88869e-07	2	1449.81	0.00453315	66.1831	0
	High	TcGFDFSGALEDISK	1	1	1	P00507	C2(Carbamidomethyl)	0	63.15	6.53633e-06	2	1646.74	-0.372687	93.7469	0
	High	PLYSNPPLnGAR	1	1	1	P00507	N9(Deamidated)	0	61.43	1.14392e-05	2	1299.67	-0.649966	49.7378	0
	High	DAGmQLQGYR	1	1	1	P00507	M4(Oxidation)	0	58.4	1.65503e-05	2	1154.53	-0.642876	31.4737	0
	High	VGAFTVVcK	1	1	1	P00507	C8(Carbamidomethyl)	0	56.33	2.4445e-05	2	980.523	0.00893767	45.1936	0
	High	tcGFDFSGALEDISK	1	1	1	P00507	N-Term(Acetyl); C2(Carbamidomethyl)	0	51.96	7.89626e-05	2	1688.75	0.0306451	110.152	0
	High	mNLGVGAYR	1	1	1	P00507	M1(Oxidation)	0	51.91	7.9877e-05	2	996.492	-1.61827	34.969	0
	High	ASAELALGENSEVLK	2	1	1	P00507		0	50.63	0.000157857	3	1530.8	-0.539412	61.3868	0
	High	VGASFLQR	1	1	1	P00507		0	45.9	0.000263466	2	877.489	-0.220099	42.4471	0
	High	DAGMQLQGYR	1	1	1	P00507		0	44.87	0.000461059	2	1138.53	-0.722277	44.1349	0
	High	qWLQEVK	1	1	1	P00507	N-Term(Gln->pyro-Glu)	0	40.19	0.000957194	2	913.478	-0.0684563	77.1595	0
	High	ASAELALGEnSEVLK	1	1	1	P00507	N10(Deamidated)	0	39.64	0.00217828	2	1531.78	-0.315843	65.5279	0
	Medium	NLDKEYLPIGGLADFcK	1	1	1	P00507	C16(Carbamidomethyl)	0	33.99	0.00939704	3	1952.98	0.571545	85.57	1
	Medium	VGAFTVVcKDAEEAK	1	1	1	P00507	C8(Carbamidomethyl)	0	31.35	0.0174412	3	1623.8	-0.0330382	46.239	1
	Medium	NmGLYGER	1	1	1	P00507	M2(Oxidation)	0	28.94	0.00765863	2	955.43	-0.588464	22.5203	0
	Medium	IAATILTSPDLRK	2	1	1	P00507		0	25.84	0.0140732	2	1398.83	-0.851737	53.5987	1
	Medium	TQLVSNLK	1	1	1	P00507		0	25.38	0.0215852	2	902.53	-0.299451	31.6723	0
	Medium	dAGMqLQGYR	1	1	1	P00507	N-Term(Acetyl); Q5(Deamidated)	0	24.69	0.0465287	2	1181.54	9.3661	34.3262	0
	Medium	ILIRPLYSNPPLnGAR	1	1	1	P00507	N13(Deamidated)	0	20.73	0.0350791	3	1795.02	-0.0686595	68.572	1
	Medium	TQLVSNLKK	1	1	1	P00507		0	18.21	0.0543629	3	1030.63	0.199174	20.3364	1
P48500	Triosephosphate isomerase OS=Rattus norvegicus GN=Tpi1 PE=1 SV=2 - [TPIS_RAT]	610.575	70.68	1	13	13	22	249	26.8318	7.23975
	A2	Sequence	# PSMs	# Proteins	# Protein Groups	Protein Group Accessions	Modifications	ΔCn	IonScore	Exp Value	Charge	MH+ [Da]	ΔM [ppm]	RT [min]	# Missed Cleavages
	High	VTNGAFTGEISPGmIK	2	1	1	P48500	M14(Oxidation)	0	81.31	1.64932e-07	2	1637.82	-0.413081	58.9005	0
	High	IIYGGSVTGATcK	1	1	1	P48500	C12(Carbamidomethyl)	0	64.27	5.96706e-06	2	1326.67	0.293758	39.6505	0
	High	cNVSEGVAQcTR	1	1	1	P48500	C1(Carbamidomethyl); C10(Carbamidomethyl)	0	60.71	5.98672e-06	2	1380.6	-0.43079	22.8107	0
	High	AIADNVKDWcK	1	1	1	P48500	C10(Carbamidomethyl)	0	58.9	2.35106e-05	2	1319.64	-0.117017	41.4846	1
	High	VTnGAFTGEISPGmIK	2	1	1	P48500	N3(Deamidated); M14(Oxidation)	0	58.6	3.07826e-05	2	1638.8	-0.566208	63.1773	0
	High	VVLAYEPVWAIGTGK	3	1	1	P48500		0	49.27	0.000126585	3	1602.89	-0.424514	93.3153	0
	High	cLGELIcTLNAAK	1	1	1	P48500	C1(Carbamidomethyl); C7(Carbamidomethyl)	0	47.41	0.000391244	2	1462.74	0.240865	80.5194	0
	High	VTNGAFTGEISPGMIK	1	1	1	P48500		0	45.78	0.0005919	2	1621.82	-0.541822	68.4844	0
	High	VNHALSEGLGVIAcIGEK	1	1	1	P48500	C14(Carbamidomethyl)	0	42.62	0.000973688	3	1866.97	0.181163	76.8939	0
	High	IAVAAQncYK	2	1	1	P48500	N7(Deamidated); C8(Carbamidomethyl)	0	41.52	0.00100066	2	1138.56	-0.716566	30.8139	0
	High	IAVAAQNcYK	1	1	1	P48500	C8(Carbamidomethyl)	0	41.17	0.00122214	2	1137.57	-0.818155	28.0476	0
	High	cNVSEGVAQcTR	1	1	1	P48500	N-Term(Acetyl); C1(Carbamidomethyl); C10(Carbamidomethyl)	0	40.83	0.000545185	2	1422.61	-0.379325	36.6585	0
	High	LPADTEVVcAPPTAYIDFAR	1	1	1	P48500	C9(Carbamidomethyl)	0	36.01	0.00656601	2	2206.08	-1.09614	94.6207	0
	High	TATPQQAQEVHEK	1	1	1	P48500		0	34.09	0.00813029	3	1466.72	-2.22492	12.5649	0
	High	HIFGESDELIGQK	1	1	1	P48500		0	33.27	0.00850114	2	1472.74	-0.225976	54.3724	0
	Medium	DLGATWVVLGHSER	1	1	1	P48500		0	27.31	0.0339049	3	1539.79	-0.564212	74.109	0
	Medium	FFVGGNWK	1	1	1	P48500		0	24.8	0.0293051	2	954.483	0.1296	62.9738	0
P15429	Beta-enolase OS=Rattus norvegicus GN=Eno3 PE=1 SV=3 - [ENOB_RAT]	579.248	28.57	1	7	9	16	434	46.9843	7.44482
	A2	Sequence	# PSMs	# Proteins	# Protein Groups	Protein Group Accessions	Modifications	ΔCn	IonScore	Exp Value	Charge	MH+ [Da]	ΔM [ppm]	RT [min]	# Missed Cleavages
	High	AAVPSGASTGIYEALELR	2	2	2	P15429;P04764		0	112.55	1.22021e-10	2	1804.94	-0.621963	85.2516	0
	High	VNQIGSVTESIQAcK	4	2	2	P04764;P15429	C14(Carbamidomethyl)	0	99.62	2.54306e-09	2	1633.82	-0.452308	51.5414	0
	High	vNQIGSVTESIQAcK	2	2	2	P04764;P15429	N-Term(Acetyl); C14(Carbamidomethyl)	0	81.66	1.54209e-07	2	1675.83	0.101812	71.5021	0
	High	LAmQEFmILPVGASSFK	1	1	1	P15429	M3(Oxidation); M7(Oxidation)	0	46.94	0.000513847	2	1900.95	-0.808348	90.3503	0
	High	GNPTVEVDLHTAK	1	1	1	P15429		0	45.4	0.00055085	2	1380.71	-0.612874	36.1851	0
	High	LGELYK	1	1	1	P15429		0	41.44	0.000448621	2	722.409	0.719503	31.4193	0
	Medium	DATNVGDEGGFAPNILENNEALELLK	1	1	1	P15429		0	34.4	0.010384	3	2743.34	0.228672	119.227	0
	Medium	TAIQAAGYPDK	1	1	1	P15429		0	33.6	0.00816285	2	1134.58	-0.84681	30.9652	0
	High	TLGPALLEK	1	1	1	P15429		0	33.15	0.0022514	2	941.566	-0.803733	55.2718	0
	Medium	nGKYDLDFK	2	1	1	P15429	N1(Deamidated)	0	28.4	0.0166948	3	1100.53	-0.410718	48.0971	1
P13803	Electron transfer flavoprotein subunit alpha, mitochondrial OS=Rattus norvegicus GN=Etfa PE=1 SV=4 - [ETFA_RAT]	576.65	50.15	1	12	12	19	333	34.9295	8.38232
	A2	Sequence	# PSMs	# Proteins	# Protein Groups	Protein Group Accessions	Modifications	ΔCn	IonScore	Exp Value	Charge	MH+ [Da]	ΔM [ppm]	RT [min]	# Missed Cleavages
	High	APSSSSAGISEWLDQK	2	1	1	P13803		0	84.65	8.2607e-08	2	1662.8	-0.285611	69.6781	0
	High	GTSFEAAAASGGSASSEK	1	1	1	P13803		0	78.94	1.82531e-07	2	1614.73	0.768035	30.3149	0
	High	qFSYTHIcAGASAFGK	2	1	1	P13803	N-Term(Gln->pyro-Glu); C8(Carbamidomethyl)	0	71.18	1.31459e-06	2	1727.78	-0.0479243	76.0836	0
	High	LNVAPVSDIIEIK	2	1	1	P13803		0	68.1	8.13129e-07	3	1410.82	-0.486633	86.4971	0
	High	LGGEVScLVAGTK	1	1	1	P13803	C7(Carbamidomethyl)	0	59.86	2.112e-05	2	1290.67	0.00271927	54.6133	0
	High	TIYAGNALcTVK	1	1	1	P13803	C9(Carbamidomethyl)	0	47.44	0.000332657	2	1310.68	-0.691322	49.5368	0
	High	SPDTFVR	1	1	1	P13803		0	44.43	0.000737383	2	821.416	0.344049	27.7963	0
	High	AAVDAGFVPNDMQVGQTGK	2	1	1	P13803		0	42.71	0.00123501	2	1904.92	-0.469278	66.7578	0
	High	AAVDAGFVPNDmQVGQTGK	1	1	1	P13803	M12(Oxidation)	0	41.15	0.00172656	3	1920.91	0.0459482	53.6349	0
	High	TIYAGnALcTVK	1	1	1	P13803	N6(Deamidated); C9(Carbamidomethyl)	0	38.44	0.00240608	2	1311.66	-0.324039	53.8687	0
	High	GLLPEELTPLILETQK	2	1	1	P13803		0	38.41	0.000526372	2	1794.03	0.30967	111.157	0
	Medium	SDRPELTGAK	1	1	1	P13803		0	33.22	0.010815	3	1073.56	-3.09235	12.6111	1
	Medium	LLYDLADQLHAAVGASR	1	1	1	P13803		0	30.02	0.0162749	3	1812.96	-0.19648	84.6015	0
	Medium	VLVAQHDAYK	1	1	1	P13803		0	25.68	0.0458321	3	1143.61	-0.769506	21.526	0
P13221	Aspartate aminotransferase, cytoplasmic OS=Rattus norvegicus GN=Got1 PE=1 SV=3 - [AATC_RAT]	569.582	38.98	1	15	15	26	413	46.3995	7.21045
	A2	Sequence	# PSMs	# Proteins	# Protein Groups	Protein Group Accessions	Modifications	ΔCn	IonScore	Exp Value	Charge	MH+ [Da]	ΔM [ppm]	RT [min]	# Missed Cleavages
	High	IVATTLSNPELFK	1	1	1	P13221		0	78.83	1.10626e-07	2	1432.81	0.896494	71.8814	0
	High	NLDYVATSINEAVTK	2	1	1	P13221		0	74.41	7.17241e-07	2	1637.84	0.0189667	74.0323	0
	High	ScASQLVLGDNSPALR	2	1	1	P13221	C2(Carbamidomethyl)	0	72.18	1.51941e-06	2	1687.84	-0.341462	63.0374	0
	High	IGADFLGR	1	1	1	P13221		0	62.08	8.88898e-06	2	848.463	-0.023952	56.4525	0
	High	VGNLTVVGK	1	1	1	P13221		0	57.76	1.66657e-05	2	886.536	-0.0679106	34.2761	0
	High	VGGVQSLGGTGALR	1	1	1	P13221		0	41.81	0.000922843	2	1271.71	-0.663011	47.0862	0
	High	qVEYLVNEK	1	1	1	P13221	N-Term(Gln->pyro-Glu)	0	41.41	0.00123955	2	1104.56	-0.575929	73.2124	0
	High	ITWSNPPAQGAR	1	1	1	P13221		0	40.03	0.00144995	2	1297.66	-0.359924	41.2385	0
	High	APPSFFAQVPQAPPVLVFK	2	1	1	P13221		0	39.46	0.00101916	2	2040.13	-0.917044	111.759	0
	High	TDDSQPWVLPVVR	2	1	1	P13221		0	38.18	0.0025089	2	1511.78	-0.656141	86.9048	0
	High	KVNLGVGAYR	2	1	1	P13221		0	36.22	0.00185055	2	1076.62	-0.802923	32.6363	1
	High	VNLGVGAYR	1	1	1	P13221		0	35	0.00309903	2	948.526	-0.204275	44.0844	0
	Medium	vGGVQSLGGTGALR	1	1	1	P13221	N-Term(Acetyl)	0	31.76	0.00953534	2	1313.72	-0.135254	62.2199	0
	High	NFGLYNER	1	1	1	P13221		0	30.96	0.00653368	2	1012.48	-1.23979	44.8488	0
	Medium	scASQLVLGDNSPALR	1	1	1	P13221	N-Term(Acetyl); C2(Carbamidomethyl)	0	30.63	0.020889	2	1729.85	0.474928	74.8409	0
	Medium	nLDYVATSINEAVTK	1	1	1	P13221	N-Term(Acetyl)	0	30.52	0.0211143	2	1679.85	0.0513032	89.339	0
	Medium	QVEYLVNEK	1	1	1	P13221		0	29.34	0.0221184	2	1121.58	0.0325728	38.4964	0
	Medium	WYNGTDNK	1	1	1	P13221		0	28.91	0.00880421	2	997.437	-0.475271	21.6716	0
	Medium	qIAAVmK	1	1	1	P13221	N-Term(Gln->pyro-Glu); M6(Oxidation)	0	28.78	0.0358897	2	759.406	-0.908211	40.9043	0
	Medium	iVATTLSNPELFK	1	1	1	P13221	N-Term(Acetyl)	0	24.78	0.0460733	2	1474.82	0.163401	100.686	0
	Medium	nFGLYNER	1	1	1	P13221	N-Term(Acetyl)	0	23.1	0.0494677	2	1054.49	-0.559315	68.273	0
P04642	L-lactate dehydrogenase A chain OS=Rattus norvegicus GN=Ldha PE=1 SV=1 - [LDHA_RAT]	567.009	40.36	1	13	16	29	332	36.4273	8.26514
	A2	Sequence	# PSMs	# Proteins	# Protein Groups	Protein Group Accessions	Modifications	ΔCn	IonScore	Exp Value	Charge	MH+ [Da]	ΔM [ppm]	RT [min]	# Missed Cleavages
	High	aALKDQLIVNLLK	2	1	1	P04642	N-Term(Acetyl)	0	70.83	1.15645e-07	2	1480.91	0.179267	105.349	1
	High	DQLIVNLLKEEQVPQNK	1	1	1	P04642		0	51.6	4.73904e-05	3	2008.11	-0.0131008	81.9838	1
	High	LVIITAGAR	1	1	1	P04642		0	47	4.68887e-05	2	913.583	-0.186113	48.808	0
	High	VIGSGcNLDSAR	1	2	2	P42123;P04642	C6(Carbamidomethyl)	0	45.87	0.000432232	2	1248.6	-0.610658	31.3032	0
	High	qVVDSAYEVIK	4	1	1	P04642	N-Term(Gln->pyro-Glu)	0	43.28	0.000918643	2	1233.64	-0.425234	81.0185	0
	High	SLNPQLGTDADKEQWK	1	1	1	P04642		0	43.12	0.00112619	2	1829.9	-1.47943	46.7291	1
	High	SADTLWGIQK	1	1	1	P04642		0	42.76	0.000982526	2	1118.58	-0.607624	58.3663	0
	High	DLADELALVDVIEDK	2	1	1	P04642		0	42.67	0.00125455	3	1657.85	-0.213496	122.825	0
	High	LNLVQR	1	2	2	P42123;P04642		0	41.74	0.000314846	2	742.457	0.310663	31.2526	0
	High	VTLTPDEEAR	1	1	1	P04642		0	38.55	0.00210153	2	1130.57	-0.608957	33.5249	0
	High	VIGSGcnLDSAR	2	2	2	P42123;P04642	C6(Carbamidomethyl); N7(Deamidated)	0	37.62	0.00245634	2	1249.58	0.556317	36.9122	0
	High	DYSVTANSK	1	2	2	P42123;P04642		0	36.17	0.00179952	2	984.463	-0.172653	21.6671	0
	High	DQLIVNLLK	1	1	1	P04642		0	33.34	0.00136717	2	1055.65	-0.625238	87.6267	0
	High	aALKDQLIVNLLKEEQVPQNK	1	1	1	P04642	N-Term(Acetyl)	0	32.03	0.00206783	3	2433.37	0.394611	96.2867	2
	Medium	NVNIFK	1	1	1	P04642		0	28.73	0.0158082	2	734.42	0.113012	38.6418	0
	Medium	QVVDSAYEVIK	1	1	1	P04642		0	27.62	0.0265527	2	1250.66	-0.272004	54.9872	0
	Medium	KSADTLWGIQK	2	1	1	P04642		0	26.59	0.0368391	2	1246.68	-0.838377	43.2836	1
	High	lNLVQR	2	2	2	P42123;P04642	N-Term(Acetyl)	0	26.03	0.00898054	2	784.467	-0.335954	54.8348	0
	Medium	FIIPNVVK	2	1	1	P04642		0	21.25	0.0266212	2	929.582	-0.410688	71.4775	0
	Medium	dQLIVNLLK	1	1	1	P04642	N-Term(Acetyl)	0	19.62	0.0267403	2	1097.66	-0.106255	108.63	0
Q6IMF3	Keratin, type II cytoskeletal 1 OS=Rattus norvegicus GN=Krt1 PE=2 SV=1 - [K2C1_RAT]	564.924	8.64	1	4	7	34	625	64.7911	7.86963
	A2	Sequence	# PSMs	# Proteins	# Protein Groups	Protein Group Accessions	Modifications	ΔCn	IonScore	Exp Value	Charge	MH+ [Da]	ΔM [ppm]	RT [min]	# Missed Cleavages
	High	FLEQQnQVLQTK	19	2	2	Q6IMF3;Q6IG01	N6(Deamidated)	0	78.07	3.28286e-07	2	1476.77	-0.745699	50.4104	0
	High	WELLQQVDTSTR	2	1	1	Q6IMF3		0	65.98	5.46334e-06	2	1475.75	-0.904699	74.2767	0
	High	FLEQQNQVLQTK	4	2	2	Q6IMF3;Q6IG01		0	63.43	9.21501e-06	2	1475.78	-1.2376	48.0721	0
	High	TNAENEFVTIKK	2	1	1	Q6IMF3		0	59.46	1.91942e-05	2	1393.73	-0.354622	34.8253	1
	High	TNAENEFVTIK	1	1	1	Q6IMF3		0	54.39	6.82341e-05	2	1265.64	-0.583969	49.1379	0
	High	fLEQQNQVLQTK	1	2	2	Q6IMF3;Q6IG01	N-Term(Acetyl)	0	53.21	9.57446e-05	2	1517.79	-0.684478	85.0853	0
	High	DYQELmNTK	1	1	1	Q6IMF3	M6(Oxidation)	0	48.21	0.000109481	2	1157.51	-1.07746	28.6908	0
	High	FASFIDK	1	5	5	Q6IMF3;Q6P6Q2;Q4FZU2;Q6IG05;Q6IG01		0	35.1	0.00352294	2	827.429	-0.399239	48.9942	0
	High	FASFIDKVR	1	5	5	Q6IMF3;Q6P6Q2;Q4FZU2;Q6IG05;Q6IG01		0	34.33	0.00348684	3	1082.6	0.317072	50.19	1
	Medium	tNAENEFVTIK	1	1	1	Q6IMF3	N-Term(Acetyl)	0	30.65	0.0171768	2	1307.65	-0.616409	63.6732	0
	Medium	TNAEnEFVTIKK	1	1	1	Q6IMF3	N5(Deamidated)	0	28.05	0.0285149	3	1394.72	-0.194136	33.5736	1
B2GV06	Succinyl-CoA:3-ketoacid coenzyme A transferase 1, mitochondrial OS=Rattus norvegicus GN=Oxct1 PE=1 SV=1 - [SCOT1_RAT]	538.403	27.12	1	10	10	18	520	56.1681	8.47021
	A2	Sequence	# PSMs	# Proteins	# Protein Groups	Protein Group Accessions	Modifications	ΔCn	IonScore	Exp Value	Charge	MH+ [Da]	ΔM [ppm]	RT [min]	# Missed Cleavages
	High	mISSYVGENAEFER	1	1	1	B2GV06	M1(Oxidation)	0	80.73	1.04392e-07	2	1647.73	0.0709841	54.2452	0
	High	AGGAGVPAFYTSTGYGTLVQEGGSPIK	3	1	1	B2GV06		0	68.74	3.61549e-06	2	2585.29	-1.20584	87.5892	0
	High	MISSYVGENAEFER	1	1	1	B2GV06		0	63.58	5.87631e-06	2	1631.74	-0.72552	59.5667	0
	High	GmGGAmDLVSSSK	2	1	1	B2GV06	M2(Oxidation); M6(Oxidation)	0	63.36	4.03653e-06	2	1271.56	-0.660015	24.8671	0
	High	AGNVIFR	1	1	1	B2GV06		0	54.51	1.55759e-05	2	776.441	0.0019494	35.5473	0
	High	DLTAVSNNAGVDNFGLGLLLR	2	1	1	B2GV06		0	53.16	7.53572e-05	2	2159.15	-0.0305161	124.62	0
	High	YGDLANWmIPGK	1	1	1	B2GV06	M8(Oxidation)	0	48.24	0.000269943	2	1380.66	-0.741797	73.5196	0
	High	YGDLANWMIPGK	1	1	1	B2GV06		0	43.23	0.000934034	2	1364.67	-0.183045	85.6524	0
	High	GGHVNLTmLGAmQVSK	1	1	1	B2GV06	M8(Oxidation); M12(Oxidation)	0	37.02	0.00426017	3	1674.83	-0.611116	40.4536	0
	High	mISSYVGEnAEFER	1	1	1	B2GV06	N-Term(Acetyl); N9(Deamidated)	0	35.04	0.00386961	2	1674.74	5.4444	55.5181	0
	High	GVFDVDKK	1	1	1	B2GV06		0	33.5	0.00457851	2	907.488	-0.158114	28.1007	1
	High	DEADADLINAGK	1	1	1	B2GV06		0	32.32	0.00803009	2	1231.58	0.0702301	46.1889	0
	Medium	DGSVAIASKPR	2	1	1	B2GV06		0	30.21	0.0112906	2	1100.61	0.0847987	14.4595	1
P09812	Glycogen phosphorylase, muscle form OS=Rattus norvegicus GN=Pygm PE=2 SV=5 - [PYGM_RAT]	536.919	22.09	1	13	17	24	842	97.2118	7.32764
	A2	Sequence	# PSMs	# Proteins	# Protein Groups	Protein Group Accessions	Modifications	ΔCn	IonScore	Exp Value	Charge	MH+ [Da]	ΔM [ppm]	RT [min]	# Missed Cleavages
	High	IGEEYISDLDQLR	1	1	1	P09812		0	59.15	3.1256e-05	2	1550.77	0.210109	83.6942	0
	High	QIIEQLSSGFFSPK	1	1	1	P09812		0	57.62	2.94069e-05	2	1580.83	-0.537068	90.4925	0
	High	GLAGVENVSDLKK	1	1	1	P09812		0	49.13	0.000146616	2	1329.74	0.0157823	40.6666	1
	High	VFADYEEYIK	1	1	1	P09812		0	49.04	0.000218916	2	1276.61	0.0277605	71.7035	0
	High	VIPAADLSEQISTAGTEASGTGNmK	2	1	1	P09812	M24(Oxidation)	0	47.98	0.00050075	2	2464.19	1.08868	69.7721	0
	High	TcAYTNHTVLPEALER	2	2	2	P09812;P53534	C2(Carbamidomethyl)	0	47.02	0.000478649	2	1874.91	-0.609201	53.3852	0
	High	LPAPDEKI	1	1	1	P09812		0	41.39	0.00020694	2	882.493	-0.0812574	40.8272	1
	High	tNFDAFPDK	1	1	1	P09812	N-Term(Acetyl)	0	41.32	0.000634598	2	1096.49	-0.61306	66.2012	0
	High	qRLPAPDEKI	1	1	1	P09812	N-Term(Gln->pyro-Glu)	0	39.22	0.00166945	2	1149.63	-0.78155	53.0528	2
	High	TNFDAFPDK	2	1	1	P09812		0	38.83	0.00109317	2	1054.48	-0.573991	48.6441	0
	High	YEFGIFNQK	1	2	2	P09812;P53534		0	37.75	0.00301345	2	1145.56	-0.0643363	71.1558	0
	High	YGNPWEK	1	2	2	P09812;P53534		0	36.75	0.00213462	2	893.415	-0.0140679	35.0256	0
	High	VIFLENYR	1	2	2	P09812;P53534		0	36.56	0.00167808	2	1053.57	-0.56963	65.7709	0
	High	qIIEQLSSGFFSPK	1	1	1	P09812	N-Term(Gln->pyro-Glu)	0	34.15	0.00815335	2	1563.81	-0.0363534	127.046	0
	Medium	VIPAADLSEQISTAGTEASGTGNMK	1	1	1	P09812		0	33.55	0.0142186	3	2448.19	-0.662646	74.2261	0
	High	TImIGGK	1	1	1	P09812	M3(Oxidation)	0	33.11	0.0044956	2	735.407	-0.0235441	23.2961	0
	Medium	LITAIGDVVNHDPAVGDR	1	1	1	P09812		0	32.99	0.0100469	3	1861.98	-0.771431	65.9256	0
	Medium	GYNAQEYYDRIPELR	1	1	1	P09812		0	29.49	0.0289023	3	1886.9	-0.339335	66.2292	1
	Medium	IGEEYISDLDQLRK	1	1	1	P09812		0	29.02	0.0248749	3	1678.86	-0.540613	71.2758	1
	Medium	LITAIGDVVnHDPAVGDR	1	1	1	P09812	N10(Deamidated)	0	27.6	0.0413597	3	1862.96	-2.74065	66.4224	0
	Medium	VAAAFPGDVDR	1	1	1	P09812		0	26.3	0.0357495	2	1117.56	-1.70561	45.3092	0
P34058	Heat shock protein HSP 90-beta OS=Rattus norvegicus GN=Hsp90ab1 PE=1 SV=4 - [HS90B_RAT]	514.256	30.52	1	11	18	22	724	83.2291	5.03369
	A2	Sequence	# PSMs	# Proteins	# Protein Groups	Protein Group Accessions	Modifications	ΔCn	IonScore	Exp Value	Charge	MH+ [Da]	ΔM [ppm]	RT [min]	# Missed Cleavages
	High	GVVDSEDLPLNISR	2	3	3	P34058;P82995;Q5XHZ0		0	90.72	1.56737e-08	2	1513.78	-0.677595	74.5703	0
	High	NPDDITQEEYGEFYK	2	1	1	P34058		0	74.97	2.67473e-07	2	1847.8	0.117713	66.9756	0
	High	TLTLVDTGIGmTK	2	2	2	P34058;P82995	M11(Oxidation)	0	59.31	1.9224e-05	2	1365.73	-0.124955	61.8822	0
	High	ELISNASDALDK	1	2	2	P34058;Q66HD0		0	52.52	0.000113631	2	1275.64	-0.481215	50.1243	0
	High	YIDQEELNK	1	2	2	P34058;P82995		0	47.71	0.000299898	2	1151.56	-0.125433	31.0703	0
	High	YHTSQSGDEmTSLSEYVSR	1	1	1	P34058	M10(Oxidation)	0	45.62	0.000253596	3	2192.94	-0.848052	44.6091	0
	High	ADLINNLGTIAK	1	2	2	P34058;P82995		0	41.76	0.000926861	2	1242.7	-0.526157	69.616	0
	High	YESLTDPSK	1	2	2	P34058;P82995		0	39.07	0.00144939	2	1039.49	-0.774895	28.4458	0
	High	EQVANSAFVER	1	1	1	P34058		0	38.33	0.0032096	2	1249.62	-0.949815	36.5877	0
	High	LVSSPccIVTSTYGWTANmER	2	1	1	P34058	C6(Carbamidomethyl); C7(Carbamidomethyl); M19(Oxidation)	0	34.02	0.00768779	3	2448.1	-0.118918	81.247	0
	Medium	APFDLFENK	1	1	1	P34058		0	31.53	0.00991332	2	1080.54	-0.369419	75.5881	0
	High	EDQTEYLEER	1	2	2	P34058;P82995		0	30.76	0.00650581	2	1311.57	-1.09202	37.4978	0
	Medium	SIYYITGESK	1	1	1	P34058		0	30.24	0.0185936	2	1160.58	-1.66537	47.3746	0
	High	ALLFIPR	1	1	1	P34058		0	30.19	0.00301516	2	829.529	-0.312101	73.4582	0
	Medium	FYEAFSK	1	1	1	P34058		0	29.54	0.0123958	2	891.424	-0.263875	42.896	0
	Medium	GFEVVYmTEPIDEYcVQQLK	1	1	1	P34058	M7(Oxidation); C15(Carbamidomethyl)	0	28.61	0.0329842	3	2464.14	0.114567	89.9036	0
	Medium	SLTNDWEDHLAVK	1	1	1	P34058		0	26.41	0.0396551	2	1527.74	-0.744837	60.971	0
	Medium	LGIHEDSTNR	1	1	1	P34058		0	25.71	0.0299416	3	1141.56	0.395918	12.7848	0
Q6IFW6	Keratin, type I cytoskeletal 10 OS=Rattus norvegicus GN=Krt10 PE=3 SV=1 - [K1C10_RAT]	505.689	17.11	1	6	10	28	526	56.4705	5.14795
	A2	Sequence	# PSMs	# Proteins	# Protein Groups	Protein Group Accessions	Modifications	ΔCn	IonScore	Exp Value	Charge	MH+ [Da]	ΔM [ppm]	RT [min]	# Missed Cleavages
	High	QSLEASLAETEGR	1	1	1	Q6IFW6		0	81.3	1.71984e-07	2	1390.68	-0.772378	50.4748	0
	High	qSVEADINGLR	1	2	2	Q6IFW6;Q6IFV4	N-Term(Gln->pyro-Glu)	0	60.12	1.51749e-05	2	1184.59	-0.0240837	71.9409	0
	High	qSLEASLAETEGR	1	1	1	Q6IFW6	N-Term(Gln->pyro-Glu)	0	59.54	1.65648e-05	2	1373.65	0.239059	73.5134	0
	High	VTmQNLNDR	3	2	2	Q6IFW6;Q6IFV1	M3(Oxidation)	0	57.5	3.09421e-05	2	1106.52	-3.42874	12.6092	0
	High	QSVEADINGLR	1	2	2	Q6IFW6;Q6IFV4		0	53.61	8.2965e-05	2	1201.62	-0.886168	49.1203	0
	High	QSVEADInGLR	1	2	2	Q6IFW6;Q6IFV4	N8(Deamidated)	0	53.44	8.96737e-05	2	1202.6	-0.586923	44.0965	0
	High	qSVEADInGLRR	1	2	2	Q6IFW6;Q6IFV4	N-Term(Gln->pyro-Glu); N8(Deamidated)	0	37.17	0.00315621	2	1341.68	0.394156	51.3955	1
	High	VLDELTLSK	1	1	1	Q6IFW6		0	37.15	0.00167695	2	1017.58	-0.791638	56.5767	0
	High	lENEIQTYR	1	1	1	Q6IFW6	N-Term(Acetyl)	0	36.55	0.0046143	2	1207.6	0.00680096	53.4168	0
	High	LKYEnEVALR	2	1	1	Q6IFW6	N5(Deamidated)	0	35.74	0.00368026	3	1235.66	-0.385226	40.4612	1
	High	QSVEADInGLRR	1	2	2	Q6IFW6;Q6IFV4	N8(Deamidated)	0	35.22	0.00635785	3	1358.7	-0.136327	34.1657	1
	High	LENEIQTYR	1	1	1	Q6IFW6		0	35.05	0.00575199	2	1165.58	-0.668614	35.553	0
	High	LEnEIQTYR	1	1	1	Q6IFW6	N3(Deamidated)	0	33.83	0.00712079	2	1166.57	-0.255669	37.3025	0
	High	DAEAWFnEK	1	1	1	Q6IFW6	N7(Deamidated)	0	32.36	0.00339747	2	1110.47	-0.296233	60.8844	0
	Medium	lKYENEVALR	2	1	1	Q6IFW6	N-Term(Acetyl)	0	30.89	0.0136056	3	1276.69	0.034529	55.5146	1
	High	DAEAWFNEK	1	1	1	Q6IFW6		0	30.83	0.00702132	2	1109.49	0.040075	59.73	0
	Medium	NQYEQLAEKnRK	1	1	1	Q6IFW6	N10(Deamidated)	0	29.97	0.0231594	2	1521.76	-5.99963	42.175	2
	Medium	qSVEADINGLR	1	2	2	Q6IFW6;Q6IFV4	N-Term(Gln->pyro-Glu); Q1(Deamidated)	0	28.68	0.0193792	2	1185.59	9.23644	64.752	0
	Medium	LAADDFR	1	7	7	Q6IFW6;Q6IFV1;Q6IFV4;Q63279;Q6IFU8;Q6IFU7;Q6IFX1		0	28.47	0.0196281	2	807.4	0.444194	34.7079	0
	Medium	vTmQNLNDR	1	2	2	Q6IFW6;Q6IFV1	N-Term(Acetyl); M3(Oxidation)	0	28.32	0.0222319	2	1148.54	-1.12966	26.3617	0
	Medium	VTmQNLnDR	2	2	2	Q6IFW6;Q6IFV1	M3(Oxidation); N7(Deamidated)	0	26.58	0.0323085	2	1107.51	-0.676679	13.8834	0
	Medium	LKYENEVALR	2	1	1	Q6IFW6		0	26.49	0.0323119	2	1234.68	-0.245217	36.9578	1
P09605	Creatine kinase S-type, mitochondrial OS=Rattus norvegicus GN=Ckmt2 PE=1 SV=2 - [KCRS_RAT]	495.658	32.94	1	11	11	26	419	47.3553	8.51416
	A2	Sequence	# PSMs	# Proteins	# Protein Groups	Protein Group Accessions	Modifications	ΔCn	IonScore	Exp Value	Charge	MH+ [Da]	ΔM [ppm]	RT [min]	# Missed Cleavages
	High	GTGGVDTAAVADVYDISNIDR	2	1	1	P09605		0	73.46	1.20819e-06	2	2109.01	-0.116812	86.2901	0
	High	LGYILTcPSNLGTGLR	1	1	1	P09605	C7(Carbamidomethyl)	0	66.27	4.63834e-06	2	1734.92	-0.61096	82.728	0
	High	mTPSGYTLDQcIQTGVDNPGHPFIK	1	1	1	P09605	M1(Oxidation); C11(Carbamidomethyl)	0	63.83	1.19232e-05	3	2792.3	-0.118698	72.8586	0
	High	LSEMTEQDQQR	1	1	1	P09605		0	59.84	1.06347e-05	2	1364.61	-0.804882	21.4412	0
	High	lSEmTEQDQQR	1	1	1	P09605	N-Term(Acetyl); M4(Oxidation)	0	53.37	4.07327e-05	2	1422.62	-0.162161	22.3011	0
	High	mTPSGYTLDqcIQTGVDNPGHPFIK	3	1	1	P09605	N-Term(Acetyl); Q10(Deamidated); C11(Carbamidomethyl)	0	48.18	0.000411308	3	2819.31	3.96267	73.3658	0
	High	LFPPSADYPDLR	2	1	1	P09605		0	44.99	0.000705229	2	1390.7	-0.233407	73.0274	0
	High	MTPSGYTLDQcIQTGVDNPGHPFIK	1	1	1	P09605	C11(Carbamidomethyl)	0	35.54	0.00797271	3	2776.31	-0.412051	75.7186	0
	High	VPPPLPQFGR	1	1	1	P09605		0	35.45	0.0018104	2	1107.63	-0.195369	63.4952	0
	Medium	mTPSGYTLDqcIqTGVDNPGHPFIK	2	1	1	P09605	N-Term(Acetyl); Q10(Deamidated); C11(Carbamidomethyl); Q13(Deamidated)	0	32.94	0.0125261	3	2820.29	2.66025	85.3247	0
	Medium	hnNcMAEcLTPTIYAK	2	1	1	P09605	N-Term(Acetyl); N2(Deamidated); C4(Carbamidomethyl); C8(Carbamidomethyl)	0	27.54	0.018765	3	1965.86	4.89313	46.2324	0
	Medium	GLSLPPAcSR	1	1	1	P09605	C8(Carbamidomethyl)	0	27	0.028632	2	1057.55	-0.8073	44.1323	0
	Medium	GQDIKVPPPLPQFGR	3	1	1	P09605		0	26.67	0.0174375	3	1648.92	-0.416241	69.146	1
	Medium	LSEmTEQDQQR	2	1	1	P09605	M4(Oxidation)	0	26.53	0.0191205	2	1380.6	-3.21324	12.6258	0
	Medium	HNNcmAEcLTPTIYAK	1	1	1	P09605	C4(Carbamidomethyl); M5(Oxidation); C8(Carbamidomethyl)	0	24.29	0.0424527	3	1938.85	-0.594068	43.4318	0
	Medium	ILENLR	1	1	1	P09605		0	23.89	0.0432819	2	757.457	0.498442	36.8655	0
	Medium	YVLSSR	1	1	1	P09605		0	19.52	0.0502588	2	724.399	0.196135	22.5992	0
P11884	Aldehyde dehydrogenase, mitochondrial OS=Rattus norvegicus GN=Aldh2 PE=1 SV=1 - [ALDH2_RAT]	492.412	25.05	1	10	11	17	519	56.4527	7.04932
	A2	Sequence	# PSMs	# Proteins	# Protein Groups	Protein Group Accessions	Modifications	ΔCn	IonScore	Exp Value	Charge	MH+ [Da]	ΔM [ppm]	RT [min]	# Missed Cleavages
	High	TFVQEDVYDEFVER	2	1	1	P11884		0	80.03	1.47974e-07	2	1775.81	0.0474309	85.8001	0
	High	VAEQTPLTALYVANLIK	2	1	1	P11884		0	66.37	9.34233e-07	2	1844.05	-0.236185	107.137	0
	High	ELGEYGLQAYTEVK	2	1	1	P11884		0	61.99	1.43241e-05	2	1599.79	-0.638335	71.6417	0
	High	TEQGPQVDETQFK	1	1	1	P11884		0	57.43	2.94569e-05	2	1506.71	-0.689593	38.8714	0
	High	YGLAAAVFTK	1	1	1	P11884		0	55.75	2.18179e-05	2	1040.58	-0.2241	64.7497	0
	High	LGPALATGNVVVmK	2	1	1	P11884	M13(Oxidation)	0	48.77	0.00014004	2	1385.78	-0.553212	57.53	0
	High	LLcGGGAAADR	1	1	1	P11884	C3(Carbamidomethyl)	0	48.59	0.000283631	2	1060.52	-0.73019	23.5786	0
	High	LGPALATGNVVVMK	1	1	1	P11884		0	48.1	0.000100673	2	1369.79	-0.172579	68.7375	0
	High	GYFIQPTVFGDVK	1	1	1	P11884		0	40.98	0.00124088	2	1470.76	-0.288694	86.7554	0
	High	VVGNPFDSR	1	1	1	P11884		0	38.97	0.00186345	2	990.5	-0.203565	44.6894	0
	Medium	VTLELGGK	1	2	2	P11884;P51647		0	27.36	0.0226812	2	816.482	-0.223962	41.0371	0
	Medium	eLGEYGLQAYTEVK	1	1	1	P11884	N-Term(Acetyl)	0	27.13	0.0437631	2	1641.8	0.229437	88.4163	0
	Medium	lADLIER	1	1	1	P11884	N-Term(Acetyl)	0	23.22	0.0428788	2	871.489	0.19127	71.9027	0
Q6IG01	Keratin, type II cytoskeletal 1b OS=Rattus norvegicus GN=Krt77 PE=3 SV=1 - [K2C1B_RAT]	490.331	10.02	1	1	6	33	519	57.2196	5.64307
	A2	Sequence	# PSMs	# Proteins	# Protein Groups	Protein Group Accessions	Modifications	ΔCn	IonScore	Exp Value	Charge	MH+ [Da]	ΔM [ppm]	RT [min]	# Missed Cleavages
	High	FLEQQnQVLQTK	19	2	2	Q6IMF3;Q6IG01	N6(Deamidated)	0	78.07	3.28286e-07	2	1476.77	-0.745699	50.4104	0
	High	WELLQQVnTSTR	3	1	1	Q6IG01	N8(Deamidated)	0	65.98	5.46334e-06	2	1475.75	-0.901989	74.2767	0
	High	FLEQQNQVLQTK	4	2	2	Q6IMF3;Q6IG01		0	63.43	9.21501e-06	2	1475.78	-1.2376	48.0721	0
	High	fLEQQNQVLQTK	1	2	2	Q6IMF3;Q6IG01	N-Term(Acetyl)	0	53.21	9.57446e-05	2	1517.79	-0.684478	85.0853	0
	High	NKYEDEINKR	2	2	2	Q6P6Q2;Q6IG01		0	46.09	0.00046993	3	1308.65	-0.280442	12.7351	2
	High	FASFIDK	1	5	5	Q6IMF3;Q6P6Q2;Q4FZU2;Q6IG05;Q6IG01		0	35.1	0.00352294	2	827.429	-0.399239	48.9942	0
	High	FASFIDKVR	1	5	5	Q6IMF3;Q6P6Q2;Q4FZU2;Q6IG05;Q6IG01		0	34.33	0.00348684	3	1082.6	0.317072	50.19	1
	High	eLLEGEESR	1	1	1	Q6IG01	N-Term(Acetyl)	0	32.85	0.0073929	2	1103.52	-0.362963	61.0209	0
	Medium	ELLEGEESR	1	1	1	Q6IG01		0	26.24	0.0387425	2	1061.51	0.0307363	58.3006	0
P07335	Creatine kinase B-type OS=Rattus norvegicus GN=Ckb PE=1 SV=2 - [KCRB_RAT]	483.982	32.81	1	9	10	16	381	42.6983	5.66846
	A2	Sequence	# PSMs	# Proteins	# Protein Groups	Protein Group Accessions	Modifications	ΔCn	IonScore	Exp Value	Charge	MH+ [Da]	ΔM [ppm]	RT [min]	# Missed Cleavages
	High	RGTGGVDTAAVGGVFDVSNADR	1	1	1	P07335		0	80.43	2.844e-07	3	2121.03	-0.0210868	62.2687	1
	High	GTGGVDTAAVGGVFDVSNADR	2	1	1	P07335		0	57.74	4.38337e-05	2	1964.93	0.814998	73.7722	0
	High	LEQGQPIDDLMPAQK	1	1	1	P07335		0	55.54	5.6549e-05	2	1682.84	-0.535593	65.4642	0
	High	LAVEALSSLDGDLSGR	3	1	1	P07335		0	54.5	6.8479e-05	2	1602.83	0.14628	85.3716	0
	High	LEQGQPIDDLmPAQK	1	1	1	P07335	M11(Oxidation)	0	49.22	0.000277045	2	1698.84	-0.627101	50.0146	0
	High	VLTPELYAELR	1	1	1	P07335		0	46.7	0.000234107	2	1303.73	-0.0366364	76.1583	0
	High	TDLNPDNLQGGDDLDPNYVLSSR	2	1	1	P07335		0	43.23	0.0011313	3	2518.17	0.130869	85.7374	0
	High	LLIEmEQR	1	1	1	P07335	M5(Oxidation)	0	40.79	0.00122968	2	1047.55	-0.607211	37.5409	0
	High	FcTGLTQIETLFK	1	1	1	P07335	C2(Carbamidomethyl)	0	38.9	0.00281483	2	1557.8	0.0385622	101.845	0
	High	LLIEMEQR	1	1	1	P07335		0	37.85	0.00269877	2	1031.55	-0.930966	55.0402	0
	High	DLFDPIIEDR	1	1	1	P07335		0	37.74	0.00344107	2	1232.62	-0.231366	91.9149	0
	High	FSEVLKR	1	1	1	P07335		0	37.08	0.0011851	2	878.509	-0.79188	23.464	1
P26284	Pyruvate dehydrogenase E1 component subunit alpha, somatic form, mitochondrial OS=Rattus norvegicus GN=Pdha1 PE=1 SV=2 - [ODPA_RAT]	472.581	30	1	12	12	27	390	43.1986	8.19189
	A2	Sequence	# PSMs	# Proteins	# Protein Groups	Protein Group Accessions	Modifications	ΔCn	IonScore	Exp Value	Charge	MH+ [Da]	ΔM [ppm]	RT [min]	# Missed Cleavages
	High	LEEGPPVTTVLTR	1	1	1	P26284		0	75.52	3.33847e-07	2	1411.78	-0.756159	64.1241	0
	High	VDGmDILcVR	1	1	1	P26284	M4(Oxidation); C8(Carbamidomethyl)	0	58.8	2.08285e-05	2	1193.56	-2.06649	58.1803	0
	High	AILAELTGR	1	1	1	P26284		0	57.39	1.65975e-05	2	943.557	-0.0485717	61.5482	0
	High	VDGMDILcVR	1	1	1	P26284	C8(Carbamidomethyl)	0	51.7	0.00011561	2	1177.57	-0.0893375	75.0343	0
	High	NFYGGnGIVGAQVPLGAGIALAcK	8	1	1	P26284	N6(Deamidated); C23(Carbamidomethyl)	0	49.69	0.000251314	2	2348.21	-0.63088	105.009	0
	High	LPcIFIcEnNR	3	1	1	P26284	C3(Carbamidomethyl); C7(Carbamidomethyl); N9(Deamidated)	0	47.55	0.000272478	2	1436.67	-0.0571297	78.7369	0
	High	YGmGTSVER	2	1	1	P26284	M3(Oxidation)	0	44.11	0.00030858	2	1015.45	-1.22651	12.6512	0
	High	GANQWIK	1	1	1	P26284		0	42.87	0.000759132	2	816.436	-0.118166	31.4643	0
	High	LPcIFIcENNR	1	1	1	P26284	C3(Carbamidomethyl); C7(Carbamidomethyl)	0	40.57	0.00156983	2	1435.68	-0.39225	72.8463	0
	High	NFYGGNGIVGAQVPLGAGIALAcK	1	1	1	P26284	C23(Carbamidomethyl)	0	38.28	0.00322448	3	2347.22	0.276309	98.347	0
	High	lEEGPPVTTVLTR	2	1	1	P26284	N-Term(Acetyl)	0	35.56	0.00328006	2	1453.79	-0.108626	80.3955	0
	High	SKSDPImLLK	1	1	1	P26284	M7(Oxidation)	0	33.39	0.0045356	3	1147.64	-0.524854	42.7819	1
	High	FAAAYcR	1	1	1	P26284	C6(Carbamidomethyl)	0	30.66	0.00455277	2	858.393	-0.104353	26.4134	0
	Medium	GDFIPGLR	1	1	1	P26284		0	26.72	0.0322413	2	874.478	-0.331012	63.7417	0
	Medium	TREEIQEVR	1	1	1	P26284		0	26.42	0.0525619	3	1159.61	-0.236206	12.69	1
	Medium	EEIQEVR	1	1	1	P26284		0	25.75	0.0436359	2	902.458	-0.157459	21.0761	0
P69897	Tubulin beta-5 chain OS=Rattus norvegicus GN=Tubb5 PE=1 SV=1 - [TBB5_RAT]	467.897	27.03	1	3	11	20	444	49.639	4.89404
	A2	Sequence	# PSMs	# Proteins	# Protein Groups	Protein Group Accessions	Modifications	ΔCn	IonScore	Exp Value	Charge	MH+ [Da]	ΔM [ppm]	RT [min]	# Missed Cleavages
	High	ISEQFTAmFR	1	2	2	P69897;Q6P9T8	M8(Oxidation)	0	68.62	1.84122e-06	2	1245.59	-0.381556	57.363	0
	High	EVDEQMLNVQNK	1	2	2	P69897;Q6P9T8		0	60.8	1.414e-05	2	1446.69	-0.683775	45.9618	0
	High	ISVYYNEATGGK	1	1	1	P69897		0	57.79	2.54502e-05	2	1301.64	-0.364888	42.3871	0
	High	EVDEQmLNVQNK	1	2	2	P69897;Q6P9T8	M6(Oxidation)	0	53.15	7.5773e-05	2	1462.68	-0.287698	31.4907	0
	High	LAVNmVPFPR	2	2	2	P69897;Q6P9T8	M5(Oxidation)	0	52.37	0.000113278	2	1159.63	-0.0847776	64.4343	0
	High	FPGQLNADLR	2	2	2	P69897;Q6P9T8		0	50.29	0.000194097	2	1130.6	0.146191	57.0427	0
	High	iMnTFSVVPSPK	1	2	2	P69897;Q6P9T8	N-Term(Acetyl); N3(Deamidated)	0	48.81	0.000230822	2	1362.71	7.79559	59.6381	0
	High	ImNTFSVVPSPK	1	2	2	P69897;Q6P9T8	M2(Oxidation)	0	48.51	0.000235351	2	1335.7	0.117748	57.8813	0
	High	AILVDLEPGTmDSVR	2	1	1	P69897	M11(Oxidation)	0	44.58	0.000822076	2	1631.83	-0.159468	73.1551	0
	High	LAVNMVPFPR	1	2	2	P69897;Q6P9T8		0	44.39	0.000540414	2	1143.63	-0.0492793	77.5904	0
	Medium	NSSYFVEWIPnNVK	1	2	2	P69897;Q6P9T8	N11(Deamidated)	0	34.75	0.00812291	2	1697.82	1.178	91.0192	0
	High	TAVcDIPPR	2	2	2	P69897;Q6P9T8	C4(Carbamidomethyl)	0	33.87	0.00463531	2	1028.52	-1.72051	34.9546	0
	Medium	ALTVPELTQQVFDAK	1	1	1	P69897		0	30.87	0.0146096	3	1659.9	-0.0696105	91.4098	0
	Medium	NSSYFVEWIPNNVK	1	2	2	P69897;Q6P9T8		0	30.39	0.0209332	2	1696.83	-0.975273	87.9666	0
	Medium	eVDEqMLNVQNK	1	2	2	P69897;Q6P9T8	N-Term(Acetyl); Q5(Deamidated)	0	28.54	0.0212037	2	1489.69	7.31661	35.9026	0
	Medium	FPGQLNADLRK	1	2	2	P69897;Q6P9T8		0	27.22	0.0319595	3	1258.69	-0.0727747	42.6873	1
P38652	Phosphoglucomutase-1 OS=Rattus norvegicus GN=Pgm1 PE=1 SV=2 - [PGM1_RAT]	466.371	24.38	1	10	10	14	562	61.3646	6.75635
	A2	Sequence	# PSMs	# Proteins	# Protein Groups	Protein Group Accessions	Modifications	ΔCn	IonScore	Exp Value	Charge	MH+ [Da]	ΔM [ppm]	RT [min]	# Missed Cleavages
	High	FNISnGGPAPEAITDK	2	1	1	P38652	N5(Deamidated)	0	93.91	9.36852e-09	2	1631.79	-0.0257422	62.2019	0
	High	FNISNGGPAPEAITDK	1	1	1	P38652		0	93.87	9.02449e-09	2	1630.81	-0.919569	58.3889	0
	High	LSGTGSAGATIR	1	1	1	P38652		0	84.25	6.74628e-08	2	1090.58	-0.596969	23.5222	0
	High	ADNFEYSDPVDGSISK	1	1	1	P38652		0	71.03	1.00974e-06	2	1743.77	0.238869	60.5306	0
	High	qEATLVVGGDGR	1	1	1	P38652	N-Term(Gln->pyro-Glu)	0	67.27	2.92499e-06	2	1184.59	-0.238623	61.6739	0
	High	YDYEEVEAEGANK	1	1	1	P38652		0	51.81	3.79025e-05	2	1516.64	-0.573217	43.0587	0
	High	IAAANGIGR	1	1	1	P38652		0	49.99	6.51498e-05	2	842.484	-0.905885	22.5609	0
	High	TIEEYAIcPDLK	1	1	1	P38652	C8(Carbamidomethyl)	0	45.03	0.000628102	2	1451.71	-0.959085	66.74	0
	High	qFSANDKVYTVEK	1	1	1	P38652	N-Term(Gln->pyro-Glu)	0	34.09	0.00863722	2	1511.74	-0.231531	54.2668	1
	High	INQDPQVmLAPLISIALK	1	1	1	P38652	M8(Oxidation)	0	33.9	0.00179247	3	1980.12	-0.097068	111.169	0
	High	IAAAnGIGR	2	1	1	P38652	N5(Deamidated)	0	32.93	0.00702877	2	843.469	0.606227	26.7221	0
	Medium	SGEHDFGAAFDGDGDR	1	1	1	P38652		0	18.99	0.0321766	3	1652.66	-1.03444	43.4602	0
Q499N5	Acyl-CoA synthetase family member 2, mitochondrial OS=Rattus norvegicus GN=Acsf2 PE=2 SV=1 - [ACSF2_RAT]	464.215	28.94	1	14	14	18	615	67.8429	8.11865
	A2	Sequence	# PSMs	# Proteins	# Protein Groups	Protein Group Accessions	Modifications	ΔCn	IonScore	Exp Value	Charge	MH+ [Da]	ΔM [ppm]	RT [min]	# Missed Cleavages
	High	AASGLLSIGLR	1	1	1	Q499N5		0	78.04	8.32292e-08	2	1057.64	-0.422993	72.6644	0
	High	ImPHTEAQIVNmETGELTK	1	1	1	Q499N5	M2(Oxidation); M12(Oxidation)	0	52.89	0.000131338	3	2174.05	0.176658	50.1683	0
	High	TVGEcLDATAQR	1	1	1	Q499N5	C5(Carbamidomethyl)	0	52.88	8.24366e-05	2	1320.62	-0.401449	33.5213	0
	High	GATLSHHNIVNNSNLIGQR	1	1	1	Q499N5		0	50.47	0.000193396	3	2045.06	-1.61631	38.0288	0
	High	GYcVmQGYWGEPQK	1	1	1	Q499N5	C3(Carbamidomethyl); M5(Oxidation)	0	49.57	8.4462e-05	2	1718.73	-0.597374	54.8909	0
	High	mGEEIcAcIR	1	1	1	Q499N5	M1(Oxidation); C6(Carbamidomethyl); C8(Carbamidomethyl)	0	49.1	6.21286e-05	2	1254.53	0.503409	39.37	0
	High	TGDIASmDEQGFcR	1	1	1	Q499N5	M7(Oxidation); C13(Carbamidomethyl)	0	48.98	5.37513e-05	2	1602.65	0.546307	39.7715	0
	High	GGVIAGSLAPPELIR	2	1	1	Q499N5		0	42.98	0.000186295	3	1449.84	-0.722149	81.9009	0
	High	LNFAQLK	1	1	1	Q499N5		0	42.75	0.000408781	2	833.488	-0.266072	51.1334	0
	High	TFETVGQDR	1	1	1	Q499N5		0	40.17	0.00127894	2	1052.5	-0.678101	27.2985	0
	High	YIVFVEGYPLTVSGK	1	1	1	Q499N5		0	33.61	0.00683754	2	1671.9	0.612987	92.8571	0
	Medium	iMPHTEAqIVNmETGELTK	1	1	1	Q499N5	N-Term(Acetyl); Q8(Deamidated); M12(Oxidation)	0	32.19	0.016216	3	2201.06	5.56719	51.566	0
	Medium	HPQVQEAQVVGVKDDR	1	1	1	Q499N5		0	31.45	0.0177962	3	1804.93	-0.728658	27.1569	1
	High	TGDIASMDEQGFcR	1	1	1	Q499N5	C13(Carbamidomethyl)	0	30.73	0.00498715	2	1586.66	-0.729648	53.8262	0
	Medium	TQQYYNILK	1	1	1	Q499N5		0	29.16	0.015046	2	1170.61	-0.48488	52.6426	0
	Medium	gYcVMqGYWGEPQK	1	1	1	Q499N5	N-Term(Acetyl); C3(Carbamidomethyl); Q6(Deamidated)	0	24.41	0.0246325	2	1745.74	6.03626	57.6058	0
	Medium	qVcPELEK	1	1	1	Q499N5	N-Term(Gln->pyro-Glu); C3(Carbamidomethyl)	0	23.09	0.0360817	2	985.466	0.0961136	51.1828	0
P08461	Dihydrolipoyllysine-residue acetyltransferase component of pyruvate dehydrogenase complex, mitochondrial OS=Rattus norvegicus GN=Dlat PE=1 SV=3 - [ODP2_RAT]	459.309	24.37	1	13	13	21	632	67.1234	8.52881
	A2	Sequence	# PSMs	# Proteins	# Protein Groups	Protein Group Accessions	Modifications	ΔCn	IonScore	Exp Value	Charge	MH+ [Da]	ΔM [ppm]	RT [min]	# Missed Cleavages
	High	VPEANSSWmDTVIR	1	1	1	P08461	M9(Oxidation)	0	76.17	5.12078e-07	2	1620.77	-0.522244	60.4785	0
	High	VAPTPAGVFIDIPISNIR	3	1	1	P08461		0	52.15	2.62101e-05	2	1880.06	-0.377226	104.938	0
	High	VPLPSLSPTMQAGTIAR	1	1	1	P08461		0	52.08	6.3183e-05	2	1738.95	-0.372458	78.6019	0
	High	AAPAAAAAAPPGPR	2	1	1	P08461		0	51.55	0.000137169	2	1188.65	-0.399178	27.9666	0
	High	VPEANSSWMDTVIR	1	1	1	P08461		0	47.62	0.000376235	2	1604.77	-0.501306	77.321	0
	High	GLETIASDVVSLASK	2	1	1	P08461		0	46.63	0.000284624	2	1489.81	-0.363111	101.219	0
	High	VPLPSLSPTmQAGTIAR	2	1	1	P08461	M10(Oxidation)	0	44.68	0.000485082	2	1754.95	0.233052	69.4981	0
	High	GIDLTQVK	1	1	1	P08461		0	43.56	0.000541882	2	873.504	-0.111564	44.0895	0
	High	YLEKPVTmLL	1	1	1	P08461	M8(Oxidation)	0	33.08	0.00432995	2	1222.68	0.193296	70.4446	1
	Medium	ASALAcLK	1	1	1	P08461	C6(Carbamidomethyl)	0	29.87	0.01458	2	833.455	0.229717	32.9895	0
	Medium	DVPLGTPLcIIVEK	1	1	1	P08461	C9(Carbamidomethyl)	0	28.48	0.0139068	2	1553.86	0.904144	100.047	0
	High	GKISVNDFIIK	1	1	1	P08461		0	28.14	0.00736616	3	1233.72	-0.439434	61.6357	1
	Medium	YLEKPVTMLL	1	1	1	P08461		0	27.02	0.0177755	2	1206.68	-0.47751	82.1766	1
	Medium	ILVPEGTR	1	1	1	P08461		0	26.72	0.0112791	2	884.52	-0.177809	36.1516	0
	Medium	DIDSFVPTK	1	1	1	P08461		0	25.97	0.0352837	2	1021.52	-0.0931995	60.7185	0
	Medium	ISVNDFIIK	1	1	1	P08461		0	20.01	0.049885	2	1048.6	-0.198432	80.653	0
P62738	Actin, aortic smooth muscle OS=Rattus norvegicus GN=Acta2 PE=2 SV=1 - [ACTA_RAT]	455.066	36.6	2	5	13	18	377	41.9818	5.38916
	A2	Sequence	# PSMs	# Proteins	# Protein Groups	Protein Group Accessions	Modifications	ΔCn	IonScore	Exp Value	Charge	MH+ [Da]	ΔM [ppm]	RT [min]	# Missed Cleavages
	High	DLYANNVLSGGTTmYPGIADR	2	2	1	P62738	M14(Oxidation)	0	83.65	1.05291e-07	2	2244.06	-0.701832	83.2689	0
	High	SYELPDGQVITIGNER	3	3	2	P62738;P63259		0	76.31	5.97573e-07	2	1790.89	0.0816032	80.1425	0
	High	AGFAGDDAPR	1	3	2	P62738;P63259		0	61.57	9.09098e-06	2	976.448	0.0620172	25.4231	0
	High	SYELPDGQVITIGnER	1	3	2	P62738;P63259	N14(Deamidated)	0	44.89	0.000788145	2	1791.88	-0.0587145	86.2286	0
	High	qEYDEAGPSIVHR	1	2	1	P62738	N-Term(Gln->pyro-Glu)	0	41.34	0.00102465	2	1483.68	-0.528941	50.6537	0
	High	GYSFVTTAER	1	2	1	P62738		0	37.36	0.00258952	2	1130.55	-0.580808	46.1125	0
	Medium	KDLYANNVLSGGTTmYPGIADR	1	2	1	P62738	M15(Oxidation)	0	34.53	0.00924974	3	2372.16	0.514267	65.6956	1
	High	DSYVGDEAQSKR	1	3	2	P62738;P63259		0	34.01	0.00629549	2	1354.62	-0.586959	12.9354	1
	High	VAPEEHPTLLTEAPLNPK	1	2	1	P62738		0	33.2	0.0069162	2	1956.04	0.118408	59.6878	0
	High	AVFPSIVGR	1	3	2	P62738;P63259		0	30.97	0.00459905	2	945.551	-0.44969	64.1865	0
	Medium	DLTDYLMK	1	3	2	P62738;P63259		0	28.81	0.0126262	2	998.486	0.0244608	80.1709	0
	Medium	QEYDEAGPSIVHR	1	2	1	P62738		0	27.67	0.0270182	3	1500.71	-0.571709	35.0836	0
	Medium	EITALAPSTmK	1	3	2	P62738;P63259	M10(Oxidation)	0	27.59	0.0338781	2	1177.61	-0.34278	38.7524	0
	Medium	dSYVGDEAQSK	1	3	2	P62738;P63259	N-Term(Acetyl)	0	24.27	0.0260007	2	1240.53	1.11322	30.6695	0
	High	IKIIAPPER	1	3	2	P62738;P63259		0	23.04	0.00672775	3	1036.65	0.17667	37.0826	1
Q6P9T8	Tubulin beta-4B chain OS=Rattus norvegicus GN=Tubb4b PE=1 SV=1 - [TBB4B_RAT]	454.067	26.97	1	3	11	21	445	49.769	4.89404
	A2	Sequence	# PSMs	# Proteins	# Protein Groups	Protein Group Accessions	Modifications	ΔCn	IonScore	Exp Value	Charge	MH+ [Da]	ΔM [ppm]	RT [min]	# Missed Cleavages
	High	ISEQFTAmFR	1	2	2	P69897;Q6P9T8	M8(Oxidation)	0	68.62	1.84122e-06	2	1245.59	-0.381556	57.363	0
	High	EVDEQMLNVQNK	1	2	2	P69897;Q6P9T8		0	60.8	1.414e-05	2	1446.69	-0.683775	45.9618	0
	High	EVDEQmLNVQNK	1	2	2	P69897;Q6P9T8	M6(Oxidation)	0	53.15	7.5773e-05	2	1462.68	-0.287698	31.4907	0
	High	LAVNmVPFPR	2	2	2	P69897;Q6P9T8	M5(Oxidation)	0	52.37	0.000113278	2	1159.63	-0.0847776	64.4343	0
	High	FPGQLNADLR	2	2	2	P69897;Q6P9T8		0	50.29	0.000194097	2	1130.6	0.146191	57.0427	0
	High	INVYYNEATGGK	1	1	1	Q6P9T8		0	48.99	0.000205678	2	1328.65	-1.30313	42.0962	0
	High	iMnTFSVVPSPK	1	2	2	P69897;Q6P9T8	N-Term(Acetyl); N3(Deamidated)	0	48.81	0.000230822	2	1362.71	7.79559	59.6381	0
	High	ImNTFSVVPSPK	1	2	2	P69897;Q6P9T8	M2(Oxidation)	0	48.51	0.000235351	2	1335.7	0.117748	57.8813	0
	High	LAVNMVPFPR	1	2	2	P69897;Q6P9T8		0	44.39	0.000540414	2	1143.63	-0.0492793	77.5904	0
	High	AVLVDLEPGTMDSVR	1	1	1	Q6P9T8		0	40.96	0.00175167	2	1601.82	0.031757	78.4216	0
	High	ALTVPELTQQMFDAK	1	1	1	Q6P9T8		0	35.01	0.00752469	2	1691.87	0.641008	93.3784	0
	Medium	NSSYFVEWIPnNVK	1	2	2	P69897;Q6P9T8	N11(Deamidated)	0	34.75	0.00812291	2	1697.82	1.178	91.0192	0
	Medium	ALTVPELTQQmFDAK	1	1	1	Q6P9T8	M11(Oxidation)	0	34.25	0.00945231	2	1707.86	-0.461692	74.631	0
	High	TAVcDIPPR	2	2	2	P69897;Q6P9T8	C4(Carbamidomethyl)	0	33.87	0.00463531	2	1028.52	-1.72051	34.9546	0
	Medium	NSSYFVEWIPNNVK	1	2	2	P69897;Q6P9T8		0	30.39	0.0209332	2	1696.83	-0.975273	87.9666	0
	Medium	eVDEqMLNVQNK	1	2	2	P69897;Q6P9T8	N-Term(Acetyl); Q5(Deamidated)	0	28.54	0.0212037	2	1489.69	7.31661	35.9026	0
	Medium	FPGQLNADLRK	1	2	2	P69897;Q6P9T8		0	27.22	0.0319595	3	1258.69	-0.0727747	42.6873	1
	Medium	AVLVDLEPGTmDSVR	1	1	1	Q6P9T8	M11(Oxidation)	0	26.44	0.050618	2	1617.82	2.64639	67.6403	0
O70351	3-hydroxyacyl-CoA dehydrogenase type-2 OS=Rattus norvegicus GN=Hsd17b10 PE=1 SV=3 - [HCD2_RAT]	445.481	53.26	1	11	11	15	261	27.2286	8.77783
	A2	Sequence	# PSMs	# Proteins	# Protein Groups	Protein Group Accessions	Modifications	ΔCn	IonScore	Exp Value	Charge	MH+ [Da]	ΔM [ppm]	RT [min]	# Missed Cleavages
	High	GLVAVITGGASGLGLSTAK	2	1	1	O70351		0	79.41	4.63933e-08	2	1671.96	-0.37967	91.6404	0
	High	RLVGQGATAVLLDVPNSEGETEAK	1	1	1	O70351		0	73.04	8.81451e-07	3	2454.28	0.154179	70.1511	1
	High	LVAGVmGQNEPDQGGQR	1	1	1	O70351	M6(Oxidation)	0	71	1.60454e-06	2	1771.84	-0.617402	30.463	0
	High	NFLASQVPFPSR	1	1	1	O70351		0	70.56	1.7976e-06	2	1362.72	-0.300318	76.1442	0
	High	GGIVGmTLPIAR	1	1	1	O70351	M6(Oxidation)	0	52.4	8.02739e-05	2	1200.68	0.0526802	62.2556	0
	High	LVGQGATAVLLDVPNSEGETEAK	2	1	1	O70351		0	48.44	0.000328687	2	2298.18	-1.08436	79.1541	0
	High	LGGNcIFAPANVTSEK	1	1	1	O70351	C5(Carbamidomethyl)	0	45.46	0.000702582	2	1677.83	-0.788156	63.5208	0
	High	EVQAALTLAK	1	1	1	O70351		0	42.72	0.000534564	2	1043.61	-1.09741	46.6373	0
	Medium	LVAGVMGQNEPDQGGQR	1	1	1	O70351		0	33	0.0114521	3	1755.84	-0.572029	42.4041	0
	High	DLAPIGIR	1	1	1	O70351		0	32.9	0.00200016	2	854.509	-0.182979	59.7279	0
	Medium	LVGQGATAVLLDVPNSEGETEAKK	1	1	1	O70351		0	32.54	0.00885925	3	2426.28	-0.45378	68.2093	1
	Medium	nFLASQVPFPSR	1	1	1	O70351	N1(Deamidated)	0	28.99	0.0273186	2	1363.7	-0.215875	93.8351	0
	Medium	VVTIAPGLFATPLLTTLPDK	1	1	1	O70351		0	13.21	0.0646949	3	2067.21	0.209512	121.608	0
P16617	Phosphoglycerate kinase 1 OS=Rattus norvegicus GN=Pgk1 PE=1 SV=2 - [PGK1_RAT]	442.542	45.8	1	16	16	28	417	44.51	7.89893
	A2	Sequence	# PSMs	# Proteins	# Protein Groups	Protein Group Accessions	Modifications	ΔCn	IonScore	Exp Value	Charge	MH+ [Da]	ΔM [ppm]	RT [min]	# Missed Cleavages
	High	VLNNmEIGTSLYDEEGAK	1	1	1	P16617	M5(Oxidation)	0	56.3	5.3214e-05	2	1998.93	-0.556406	60.9349	0
	High	VLNNMEIGTSLYDEEGAK	2	1	1	P16617		0	55.52	6.7611e-05	2	1982.94	0.937711	73.1833	0
	High	GcITIIGGGDTATccAK	2	1	1	P16617	C2(Carbamidomethyl); C14(Carbamidomethyl); C15(Carbamidomethyl)	0	51.86	9.35087e-05	3	1754.79	-0.667019	52.1823	0
	High	LGDVYVNDAFGTAHR	2	1	1	P16617		0	51.5	0.000174509	3	1634.79	-0.26248	57.2815	0
	High	YAEAVAR	1	1	1	P16617		0	41.24	0.00101093	2	779.405	0.611531	12.7331	0
	High	AHSSmVGVNLPQK	1	1	1	P16617	M5(Oxidation)	0	37.35	0.00284399	3	1383.71	0.2306	26.9427	0
	High	VLPGVDALSNV	2	1	1	P16617		0	33.42	0.00275268	2	1083.6	-0.0863637	90.2631	0
	High	YSLEPVAAELK	1	1	1	P16617		0	33.08	0.00770042	2	1219.66	-0.219316	66.0459	0
	Medium	VDFNVPmK	2	1	1	P16617	M7(Oxidation)	0	32.25	0.00944124	2	965.476	-0.457524	43.6042	0
	Medium	DcVGSEVENAcANPAAGTVILLENLR	1	1	1	P16617	C2(Carbamidomethyl); C11(Carbamidomethyl)	0	32.12	0.0183208	3	2772.33	0.311282	115.07	0
	Medium	vLnNMEIGTSLYDEEGAK	4	1	1	P16617	N-Term(Acetyl); N3(Deamidated)	0	30.97	0.0172764	2	2025.94	5.64123	63.6872	0
	High	FcLDnGAK	1	1	1	P16617	C2(Carbamidomethyl); N5(Deamidated)	0	30.95	0.0052631	2	925.408	-0.601667	35.1909	0
	Medium	SLmDEVVK	1	1	1	P16617	M3(Oxidation)	0	28.85	0.02059	2	936.47	-0.419471	33.5647	0
	Medium	VDFNVPmKNNQITNNQR	1	1	1	P16617	M7(Oxidation)	0	28.1	0.0402692	3	2048	0.0652795	41.1768	1
	Medium	LTLDKLDVK	2	1	1	P16617		0	26.84	0.00921213	2	1044.63	-0.876274	46.3431	1
	Medium	VSHVSTGGGASLELLEGK	1	1	1	P16617		0	25.57	0.0526931	3	1740.91	-0.308308	54.0692	0
	Medium	FcLDNGAK	1	1	1	P16617	C2(Carbamidomethyl)	0	24.18	0.0399132	2	924.424	-0.528482	31.2599	0
	Medium	ELNYFAK	1	1	1	P16617		0	22.25	0.0550987	2	884.451	-0.127606	43.6541	0
	Medium	DVLFLK	1	1	1	P16617		0	17.73	0.0379474	2	734.445	0.676331	68.6949	0
Q6IFV1	Keratin, type I cytoskeletal 14 OS=Rattus norvegicus GN=Krt14 PE=2 SV=1 - [K1C14_RAT]	438.817	17.53	1	1	9	19	485	52.6509	5.16064
	A2	Sequence	# PSMs	# Proteins	# Protein Groups	Protein Group Accessions	Modifications	ΔCn	IonScore	Exp Value	Charge	MH+ [Da]	ΔM [ppm]	RT [min]	# Missed Cleavages
	High	GQVGGDVNVEmDAAPGVDLSR	1	2	2	Q6IFV1;Q6IFU7	M11(Oxidation)	0	91.36	1.66334e-08	2	2101.98	-0.476536	61.7653	0
	High	EVATNSELVQSGK	1	2	2	Q6IFV1;Q6IFU8		0	85.17	6.03616e-08	2	1361.69	-0.0292821	29.3225	0
	High	GqVGGDVnVEmDAAPGVDLSR	1	2	2	Q6IFV1;Q6IFU7	Q2(Deamidated); N8(Deamidated); M11(Oxidation)	0	61.13	1.5341e-05	2	2103.96	4.97087	56.826	0
	High	VTmQNLNDR	3	2	2	Q6IFW6;Q6IFV1	M3(Oxidation)	0	57.5	3.09421e-05	2	1106.52	-3.42874	12.6092	0
	High	LEQEIATYR	1	5	5	Q6IFV1;Q6IFV4;Q63279;Q6IFU8;Q6IFU7		0	56.9	3.15449e-05	2	1122.58	-1.39066	37.4944	0
	High	VLDELTLAR	1	4	4	Q6IFV1;Q63279;Q6IFU8;Q6IFU7		0	49.14	0.000130432	2	1029.59	-0.376694	62.136	0
	High	EVATnSELVQSGK	2	2	2	Q6IFV1;Q6IFU8	N5(Deamidated)	0	46.7	0.000391247	2	1362.67	-1.46786	33.643	0
	High	TRLEQEIATYR	1	4	4	Q6IFV1;Q6IFV4;Q6IFU8;Q6IFU7		0	33.19	0.0082754	2	1379.73	-0.686412	44.2697	1
	Medium	LAADDFR	1	7	7	Q6IFW6;Q6IFV1;Q6IFV4;Q63279;Q6IFU8;Q6IFU7;Q6IFX1		0	28.47	0.0196281	2	807.4	0.444194	34.7079	0
	Medium	vTmQNLNDR	1	2	2	Q6IFW6;Q6IFV1	N-Term(Acetyl); M3(Oxidation)	0	28.32	0.0222319	2	1148.54	-1.12966	26.3617	0
	Medium	VTmQNLnDR	2	2	2	Q6IFW6;Q6IFV1	M3(Oxidation); N7(Deamidated)	0	26.58	0.0323085	2	1107.51	-0.676679	13.8834	0
	Medium	vLDELTLAR	1	4	4	Q6IFV1;Q63279;Q6IFU8;Q6IFU7	N-Term(Acetyl)	0	26.24	0.0256699	2	1071.6	-0.424406	98.3324	0
	Medium	gqVGGDVnVEMDAAPGVDLSR	1	2	2	Q6IFV1;Q6IFU7	N-Term(Acetyl); Q2(Deamidated); N8(Deamidated)	0	25.57	0.0531091	2	2129.98	5.24228	77.6628	0
	Medium	dAEDWFFTK	1	1	1	Q6IFV1	N-Term(Acetyl)	0	25.56	0.0200139	2	1200.52	-0.132291	106.236	0
	Medium	ILLDVK	1	2	2	Q6IFV1;Q6IFU8		0	23.31	0.021233	2	700.461	0.499183	47.4171	0
Q4FZU2	Keratin, type II cytoskeletal 6A OS=Rattus norvegicus GN=Krt6a PE=1 SV=1 - [K2C6A_RAT]	438.207	16.85	1	5	12	22	552	59.2127	7.94287
	A2	Sequence	# PSMs	# Proteins	# Protein Groups	Protein Group Accessions	Modifications	ΔCn	IonScore	Exp Value	Charge	MH+ [Da]	ΔM [ppm]	RT [min]	# Missed Cleavages
	High	SLDLDSIIAEVK	3	3	3	Q6P6Q2;Q4FZU2;Q6IG05		0	75.12	4.55262e-07	2	1302.72	0.0508628	101.73	0
	High	YEELQITAGR	2	1	1	Q4FZU2		0	62.71	9.45681e-06	2	1179.6	-0.690341	47.8777	0
	High	TAAENEFVTLK	1	1	1	Q4FZU2		0	51.13	0.000137606	2	1222.63	-0.445209	51.8503	0
	High	AEAESWYQTK	1	2	2	Q4FZU2;Q6IG05		0	46.11	0.000281642	2	1212.55	-0.429999	37.0133	0
	High	FLEQQNK	2	4	4	Q6P6Q2;Q4FZU2;Q6IG05;P31000		0	42.54	0.000969503	2	906.468	-0.187832	18.6172	0
	High	SRAEAESWYQTK	2	2	2	Q4FZU2;Q6IG05		0	41.64	0.00112077	2	1455.69	1.25484	28.987	1
	High	aDSLTDEINFLR	1	1	1	Q4FZU2	N-Term(Acetyl)	0	39.18	0.00268135	2	1435.71	0.631528	113.895	0
	High	YEELqITAGR	1	1	1	Q4FZU2	Q5(Deamidated)	0	37.42	0.00339626	2	1180.58	-0.385679	50.3242	0
	High	yEELQITAGR	1	1	1	Q4FZU2	N-Term(Acetyl)	0	36.76	0.00473387	2	1221.61	0.0779979	71.5304	0
	High	FASFIDK	1	5	5	Q6IMF3;Q6P6Q2;Q4FZU2;Q6IG05;Q6IG01		0	35.1	0.00352294	2	827.429	-0.399239	48.9942	0
	High	DVDAAYmNK	1	2	2	Q6P6Q2;Q4FZU2	M7(Oxidation)	0	34.74	0.00258518	2	1042.45	-1.11238	21.6315	0
	High	FASFIDKVR	1	5	5	Q6IMF3;Q6P6Q2;Q4FZU2;Q6IG05;Q6IG01		0	34.33	0.00348684	3	1082.6	0.317072	50.19	1
	Medium	tAAEnEFVTLKK	2	1	1	Q4FZU2	N-Term(Acetyl); N5(Deamidated)	0.4746	30.74	0.0142945	2	1393.73	7.70217	34.8253	1
	Medium	TAAENEFVTLKK	1	1	1	Q4FZU2		0	30.71	0.0118461	3	1350.73	-0.932073	37.1588	1
	Medium	sLDLDSIIAEVK	1	3	3	Q6P6Q2;Q4FZU2;Q6IG05	N-Term(Acetyl)	0	28.58	0.0214947	2	1344.73	0.634924	119.872	0
	Medium	wALLQEQGTK	1	1	1	Q4FZU2	N-Term(Acetyl)	0	27.86	0.0328182	2	1215.64	0.419862	61.9215	0
P85972	Vinculin OS=Rattus norvegicus GN=Vcl PE=1 SV=1 - [VINC_RAT]	437.837	21.11	1	17	17	22	1066	116.542	6.0874
	A2	Sequence	# PSMs	# Proteins	# Protein Groups	Protein Group Accessions	Modifications	ΔCn	IonScore	Exp Value	Charge	MH+ [Da]	ΔM [ppm]	RT [min]	# Missed Cleavages
	High	AQQVSQGLDVLTAK	2	1	1	P85972		0	65.89	4.22517e-06	2	1457.8	-0.0530486	57.5263	0
	High	qVATALQNLQTK	1	1	1	P85972	N-Term(Gln->pyro-Glu)	0	48.51	0.000149385	2	1297.71	-0.929202	76.8209	0
	High	ALASQLQDSLK	1	1	1	P85972		0	48.01	0.000292531	2	1173.65	-0.350229	51.9518	0
	High	SLGEIAALTSK	1	1	1	P85972		0	46.71	0.000230369	2	1089.61	-0.478837	60.9852	0
	High	mLGQmTDQVADLR	3	1	1	P85972	M1(Oxidation); M5(Oxidation)	0	44.67	0.000552733	2	1509.7	0.39076	45.2282	0
	High	TDAGFTLR	1	1	1	P85972		0	42.9	0.000617998	2	880.452	-0.453636	41.9938	0
	High	AVAGNISDPGLQK	1	1	1	P85972		0	41.11	0.000902248	2	1269.68	-2.36744	37.5815	0
	High	KIDAAQNWLADPNGGPEGEEQIR	1	1	1	P85972		0	40.6	0.00263902	3	2508.21	-0.0855079	65.3968	1
	High	QVATALQNLQTK	1	1	1	P85972		0	36.99	0.00299979	2	1314.74	-0.498369	45.084	0
	High	DPNASPGDAGEQAIR	1	1	1	P85972		0	36.34	0.00369315	2	1497.69	-1.29915	33.6051	0
	High	STVEGIQASVK	1	1	1	P85972		0	33.7	0.00601477	2	1118.6	-0.945575	34.3308	0
	High	GVGQAAIR	1	1	1	P85972		0	32.23	0.00388968	2	771.447	0.0530024	14.1528	0
	Medium	LLAVAATAPPDAPNREEVFDER	2	1	1	P85972		0	30.84	0.0223341	3	2381.21	-1.08133	67.1469	1
	Medium	NQGIEEALK	1	1	1	P85972		0	28.9	0.0185508	2	1001.53	0.0413528	34.6664	0
	Medium	VDQLAAQLADLAAR	1	1	1	P85972		0	28.36	0.0166305	3	1454.8	-0.240053	86.3126	0
	Medium	VLQLTSWDEDAWASK	1	1	1	P85972		0	26.85	0.0455416	2	1748.85	0.19529	88.3358	0
	Medium	qILDEAGKVGELcAGK	1	1	1	P85972	N-Term(Gln->pyro-Glu); C13(Carbamidomethyl)	0	26.37	0.0470576	2	1670.84	-0.542432	74.5263	1
	Medium	WIDNPTVDDR	1	1	1	P85972		0	25.84	0.0294495	2	1230.57	-0.69644	47.6844	0
Q5U300	Ubiquitin-like modifier-activating enzyme 1 OS=Rattus norvegicus GN=Uba1 PE=1 SV=1 - [UBA1_RAT]	435.376	12.76	1	11	11	15	1058	117.713	5.56689
	A2	Sequence	# PSMs	# Proteins	# Protein Groups	Protein Group Accessions	Modifications	ΔCn	IonScore	Exp Value	Charge	MH+ [Da]	ΔM [ppm]	RT [min]	# Missed Cleavages
	High	qPAENVNQYLTDSK	2	1	1	Q5U300	N-Term(Gln->pyro-Glu)	0	70.63	1.40557e-06	2	1589.74	-0.571519	71.4602	0
	High	SPPAVQQDNVDEDLIR	1	1	1	Q5U300		0	67.02	4.74677e-06	2	1795.88	-2.60725	57.9924	0
	High	nGSEADIDESLYSR	2	1	1	Q5U300	N1(Deamidated)	0	56.01	1.97983e-05	2	1556.67	-0.364544	61.897	0
	High	YDGQVAVFGSDLQEK	1	1	1	Q5U300		0	51.86	0.000143684	2	1655.79	-0.384322	66.4549	0
	High	LAGTQPLEVLEAVQR	2	1	1	Q5U300		0	51.08	6.16066e-05	3	1623.91	0.110904	86.7579	0
	High	LDQPmTEIVSR	1	1	1	Q5U300	M5(Oxidation)	0	43.94	0.0008194	2	1304.65	-0.100804	39.6088	0
	High	DNPGVVTcLDEAR	1	1	1	Q5U300	C8(Carbamidomethyl)	0	43.08	0.000762661	2	1445.67	-1.09936	54.469	0
	High	QPAENVNQYLTDSK	1	1	1	Q5U300		0	42.51	0.00115576	2	1606.77	-1.13445	48.6753	0
	High	LVVADTR	1	1	1	Q5U300		0	39.46	0.00206097	2	773.451	-0.440611	23.639	0
	High	AENYDISPADR	1	1	1	Q5U300		0	39.15	0.0013074	2	1250.56	-0.45157	35.4003	0
	Medium	qLYVLGHEAmK	1	1	1	Q5U300	N-Term(Gln->pyro-Glu); M10(Oxidation)	0	29.67	0.0181803	2	1287.64	-0.135949	62.7033	0
	Medium	NIILGGVK	1	1	1	Q5U300		0	23.98	0.0203972	2	813.519	-0.496409	46.3559	0
P14408	Fumarate hydratase, mitochondrial OS=Rattus norvegicus GN=Fh PE=1 SV=1 - [FUMH_RAT]	433.775	23.08	1	10	10	14	507	54.429	8.95361
	A2	Sequence	# PSMs	# Proteins	# Protein Groups	Protein Group Accessions	Modifications	ΔCn	IonScore	Exp Value	Charge	MH+ [Da]	ΔM [ppm]	RT [min]	# Missed Cleavages
	High	IYELAAGGTAVGTGLNTR	4	1	1	P14408		0	89.22	1.86093e-08	2	1763.93	-0.117297	65.8747	0
	High	AAAEVNQEYGLDPK	1	1	1	P14408		0	66.67	3.86424e-06	2	1504.73	-0.601432	42.7195	0
	High	VAALTGLPFVTAPNK	1	1	1	P14408		0	65.58	1.66016e-06	2	1498.86	-0.183388	86.4069	0
	High	AIEMLGGELGSK	1	1	1	P14408		0	62.8	1.09947e-05	2	1204.62	-0.579887	62.4392	0
	High	iYELAAGGTAVGTGLNTR	1	1	1	P14408	N-Term(Acetyl)	0	45.65	0.000608524	2	1805.94	-0.759988	89.5223	0
	High	FLGSGPR	1	1	1	P14408		0	36.04	0.00263819	2	733.399	0.368641	25.7691	0
	High	SGLGELILPENEPGSSImPGK	1	1	1	P14408	M18(Oxidation)	0	35.85	0.00642239	2	2141.08	-0.546248	84.4484	0
	High	SKEFAQVIK	1	1	1	P14408		0	34.5	0.00172084	3	1049.6	0.563748	28.3413	1
	High	VPTDKYYGAQTVR	1	1	1	P14408		0	33.4	0.00820473	3	1497.77	-0.247405	30.0075	1
	Medium	RAAAEVNQEYGLDPK	1	1	1	P14408		0	29.38	0.0259527	3	1660.83	-1.20531	33.9083	1
	Medium	mPIPVIK	1	1	1	P14408	M1(Oxidation)	0	26.11	0.0209395	2	813.49	-0.204546	41.4228	0
P49432	Pyruvate dehydrogenase E1 component subunit beta, mitochondrial OS=Rattus norvegicus GN=Pdhb PE=1 SV=2 - [ODPB_RAT]	432.653	33.98	1	10	10	16	359	38.957	6.65381
	A2	Sequence	# PSMs	# Proteins	# Protein Groups	Protein Group Accessions	Modifications	ΔCn	IonScore	Exp Value	Charge	MH+ [Da]	ΔM [ppm]	RT [min]	# Missed Cleavages
	High	IMEGPAFNFLDAPAVR	1	1	1	P49432		0	91.84	1.64641e-08	2	1747.88	-0.0679561	98.8918	0
	High	PVGHcLEAAAVLSK	1	1	1	P49432	C5(Carbamidomethyl)	0	65.96	4.09423e-06	3	1451.77	-0.296732	46.2423	0
	High	VFLLGEEVAQYDGAYK	2	1	1	P49432		0	56.93	5.04893e-05	2	1801.9	-1.39871	90.997	0
	High	EGIEcEVINLR	1	1	1	P49432	C5(Carbamidomethyl)	0	51.16	0.000155799	2	1331.66	0.0584868	68.4196	0
	High	VTGADVPMPYAK	1	1	1	P49432		0	49.22	0.000266873	2	1248.63	-0.611601	52.3701	0
	High	TYYmSAGLQPVPIVFR	2	1	1	P49432	M4(Oxidation)	0	46.42	0.000574646	2	1857.96	-0.723572	89.7384	0
	High	VVSPWNSEDAK	1	1	1	P49432		0	45.01	0.000514266	2	1231.6	-0.112746	41.4064	0
	High	ImEGPAFNFLDAPAVR	2	1	1	P49432	M2(Oxidation)	0	44.27	0.000995134	2	1763.88	0.116492	92.1703	0
	High	dFLIPIGK	1	1	1	P49432	N-Term(Acetyl)	0	37.21	0.00275656	2	944.545	-0.175525	106.385	0
	High	eGIEcEVINLR	1	1	1	P49432	N-Term(Acetyl); C5(Carbamidomethyl)	0	34.54	0.00576559	2	1373.67	-0.16977	81.3244	0
	High	ILEDNSIPQVK	1	1	1	P49432		0	33.63	0.00457354	2	1255.69	-1.20218	51.834	0
	Medium	tYYMSAGLqPVPIVFR	1	1	1	P49432	N-Term(Acetyl); Q9(Deamidated)	0	26.87	0.0463603	2	1884.97	5.03334	90.8686	0
	Medium	DIIFAIK	1	1	1	P49432		0	22.29	0.0215423	2	819.498	0.264751	76.4476	0
Q5XIT9	Methylcrotonoyl-CoA carboxylase beta chain, mitochondrial OS=Rattus norvegicus GN=Mccc2 PE=2 SV=1 - [MCCB_RAT]	428.489	32.15	1	13	13	14	563	61.4784	8.30908
	A2	Sequence	# PSMs	# Proteins	# Protein Groups	Protein Group Accessions	Modifications	ΔCn	IonScore	Exp Value	Charge	MH+ [Da]	ΔM [ppm]	RT [min]	# Missed Cleavages
	High	LPcIYLVDSGGANLPR	1	1	1	Q5XIT9	C3(Carbamidomethyl)	0	83.77	9.19272e-08	2	1744.9	-1.50833	85.4447	0
	High	qFSSAEEAALKEPIIK	1	1	1	Q5XIT9	N-Term(Gln->pyro-Glu)	0	72.24	1.14929e-06	2	1743.92	-0.491628	80.8702	1
	High	FEEEGNPYYSSAR	1	1	1	Q5XIT9		0	63.47	3.2609e-06	2	1548.66	-0.373099	41.8223	0
	High	ALYGDTLVTGFAR	1	1	1	Q5XIT9		0	54.58	5.43406e-05	2	1383.73	0.691922	78.3966	0
	High	IFYNQAImSSK	1	1	1	Q5XIT9	M8(Oxidation)	0	47.78	0.000332616	2	1317.65	-0.734966	45.7528	0
	High	ISVmGGEQAATVLATVAR	1	1	1	Q5XIT9	M4(Oxidation)	0	44.6	0.000634528	3	1789.95	0.148551	79.7978	0
	High	AQEIALQNR	1	1	1	Q5XIT9		0	44.32	0.000330996	2	1042.56	-0.0180876	27.6237	0
	High	AATGEEVSAEDLGGADLHcR	1	1	1	Q5XIT9	C19(Carbamidomethyl)	0	43.31	0.000697656	3	2057.92	-0.968333	47.5389	0
	High	LYGEEEVPAGGIITGIGR	2	1	1	Q5XIT9		0	43.26	0.000925244	2	1830.96	-0.832252	82.8725	0
	High	VSGVEcMIVANDATVK	1	1	1	Q5XIT9	C6(Carbamidomethyl)	0	37.68	0.0040946	2	1692.83	-0.780133	65.094	0
	High	qGTIFLAGPPLVK	1	1	1	Q5XIT9	N-Term(Gln->pyro-Glu)	0	31.14	0.00315343	2	1323.77	0.619168	110.392	0
	Medium	DYEAEGIAK	1	1	1	Q5XIT9		0	30.27	0.00902134	2	995.468	-0.302671	31.3676	0
	Medium	ALVNQLHER	1	1	1	Q5XIT9		0	22.23	0.0385975	3	1079.6	0.0138405	24.7926	0
Q6P6Q2	Keratin, type II cytoskeletal 5 OS=Rattus norvegicus GN=Krt5 PE=1 SV=1 - [K2C5_RAT]	427.419	22.05	1	7	14	20	576	61.7877	7.79639
	A2	Sequence	# PSMs	# Proteins	# Protein Groups	Protein Group Accessions	Modifications	ΔCn	IonScore	Exp Value	Charge	MH+ [Da]	ΔM [ppm]	RT [min]	# Missed Cleavages
	High	SLDLDSIIAEVK	3	3	3	Q6P6Q2;Q4FZU2;Q6IG05		0	75.12	4.55262e-07	2	1302.72	0.0508628	101.73	0
	High	YEELQQTAGR	1	1	1	Q6P6Q2		0	67.52	3.2393e-06	2	1194.57	-0.291937	25.5299	0
	High	NKYEDEINKR	2	2	2	Q6P6Q2;Q6IG01		0	46.09	0.00046993	3	1308.65	-0.280442	12.7351	2
	High	TEAESWYQTK	1	1	1	Q6P6Q2		0	44.9	0.000328448	2	1242.56	-0.567714	37.9085	0
	High	FLEQQNK	2	4	4	Q6P6Q2;Q4FZU2;Q6IG05;P31000		0	42.54	0.000969503	2	906.468	-0.187832	18.6172	0
	High	TTAENEFVmLK	1	1	1	Q6P6Q2	M9(Oxidation)	0	38.94	0.0019721	2	1298.63	-0.516222	52.4874	0
	High	WTLLQEQGTK	1	1	1	Q6P6Q2		0	37.62	0.00332125	2	1203.64	-0.180305	57.1615	0
	High	VDALmDEINFmK	1	1	1	Q6P6Q2	M5(Oxidation); M11(Oxidation)	0	37.12	0.00228054	2	1457.66	-0.141808	65.3571	0
	High	FASFIDK	1	5	5	Q6IMF3;Q6P6Q2;Q4FZU2;Q6IG05;Q6IG01		0	35.1	0.00352294	2	827.429	-0.399239	48.9942	0
	High	DVDAAYmNK	1	2	2	Q6P6Q2;Q4FZU2	M7(Oxidation)	0	34.74	0.00258518	2	1042.45	-1.11238	21.6315	0
	High	FASFIDKVR	1	5	5	Q6IMF3;Q6P6Q2;Q4FZU2;Q6IG05;Q6IG01		0	34.33	0.00348684	3	1082.6	0.317072	50.19	1
	High	LRSEIDNVKK	1	1	1	Q6P6Q2		0	31.03	0.00820415	3	1201.69	-2.6122	12.5734	2
	High	EYQELmNTK	1	1	1	Q6P6Q2	M6(Oxidation)	0	30.66	0.0064426	2	1171.53	-1.91949	22.5887	0
	Medium	LLEGEEcR	1	3	3	Q6IG02;Q6P6Q2;Q6IG05	C7(Carbamidomethyl)	0	30.23	0.00938934	2	1005.47	-0.361953	23.8732	0
	Medium	sLDLDSIIAEVK	1	3	3	Q6P6Q2;Q4FZU2;Q6IG05	N-Term(Acetyl)	0	28.58	0.0214947	2	1344.73	0.634924	119.872	0
	Medium	lRSEIDNVKK	1	1	1	Q6P6Q2	N-Term(Acetyl)	0	26.46	0.032084	3	1243.7	-0.639315	26.2282	2
Q6P6R2	Dihydrolipoyl dehydrogenase, mitochondrial OS=Rattus norvegicus GN=Dld PE=1 SV=1 - [DLDH_RAT]	414.69	20.83	1	10	10	16	509	54.0041	7.86963
	A2	Sequence	# PSMs	# Proteins	# Protein Groups	Protein Group Accessions	Modifications	ΔCn	IonScore	Exp Value	Charge	MH+ [Da]	ΔM [ppm]	RT [min]	# Missed Cleavages
	High	NETLGGTcLNVGcIPSK	2	1	1	Q6P6R2	C8(Carbamidomethyl); C13(Carbamidomethyl)	0	79.58	2.5776e-07	2	1819.87	-0.56734	64.3639	0
	High	NQVTATTADGSTQVIGTK	3	1	1	Q6P6R2		0	77.15	5.21395e-07	2	1791.91	-0.476028	38.9137	0
	High	SEEQLKEEGVEFK	1	1	1	Q6P6R2		0	46.08	0.00057582	2	1551.75	-0.354356	37.9189	1
	High	IDVSVEAASGGK	1	1	1	Q6P6R2		0	45.72	0.000498325	2	1132.58	-0.638776	39.3149	0
	High	VGKFPFAANSR	1	1	1	Q6P6R2		0	44.23	0.000470077	3	1193.64	-0.297171	39.9233	1
	High	EANLAASFGKPINF	2	1	1	Q6P6R2		0	40.61	0.0015424	2	1478.76	-0.35708	84.2708	1
	High	nQVTATTADGSTQVIGTK	2	1	1	Q6P6R2	N1(Deamidated)	0	35.95	0.00645407	2	1792.89	0.0648971	48.9622	0
	High	EANLAASFGK	1	1	1	Q6P6R2		0	33.44	0.00760868	2	1007.52	-0.382041	43.1294	0
	Medium	TVcIEKNETLGGTcLNVGcIPSK	1	1	1	Q6P6R2	C3(Carbamidomethyl); C14(Carbamidomethyl); C19(Carbamidomethyl)	0	31.55	0.0210652	3	2550.24	-0.428494	64.3958	1
	Medium	AAQLGFK	1	1	1	Q6P6R2		0	24.72	0.0397999	2	734.419	-0.149925	29.7964	0
	Medium	GIEIPEVR	1	1	1	Q6P6R2		0	22.36	0.0284575	2	912.515	-0.0231483	56.1647	0
P07483	Fatty acid-binding protein, heart OS=Rattus norvegicus GN=Fabp3 PE=1 SV=2 - [FABPH_RAT]	408.638	54.89	1	8	8	17	133	14.7656	6.32861
	A2	Sequence	# PSMs	# Proteins	# Protein Groups	Protein Group Accessions	Modifications	ΔCn	IonScore	Exp Value	Charge	MH+ [Da]	ΔM [ppm]	RT [min]	# Missed Cleavages
	High	aDAFVGTWK	1	1	1	P07483	N-Term(Acetyl)	0	62.96	7.84028e-06	2	1036.51	-0.296396	89.5335	0
	High	WDGQETTLTR	2	1	1	P07483		0	62.06	1.02057e-05	2	1206.57	-0.904348	40.4991	0
	High	nGDTITIK	2	1	1	P07483	N1(Deamidated)	0	60	1.64e-05	2	862.451	-0.530843	39.5289	0
	High	LILTLTHGNVVSTR	2	1	1	P07483		0	57.06	6.10045e-06	2	1523.89	-0.9027	58.1623	0
	High	wDGQETTLTR	3	1	1	P07483	N-Term(Acetyl)	0	41.71	0.000903868	2	1248.59	-0.340941	45.3255	0
	High	qVASmTKPTTIIEK	1	1	1	P07483	N-Term(Gln->pyro-Glu); M5(Oxidation)	0	40.51	0.00171171	2	1545.82	-0.371399	45.0874	1
	High	SVVTLDGGK	1	1	1	P07483		0	37.78	0.00205071	2	875.483	-0.206103	29.9182	0
	High	SLGVGFATR	2	1	1	P07483		0	37.14	0.00196095	2	907.5	0.0441739	48.0544	0
	Medium	NGDTITIK	1	1	1	P07483		0	32.04	0.00934633	2	861.467	-0.239678	26.7543	0
	Medium	qVASMTKPTTIIEK	1	1	1	P07483	N-Term(Gln->pyro-Glu)	0	31.17	0.0119158	2	1529.82	-0.427652	59.1951	1
	Medium	qVASmTKPTTIIEKnGDTITIK	1	1	1	P07483	N-Term(Gln->pyro-Glu); M5(Oxidation); N15(Deamidated)	0	30.69	0.015697	3	2389.25	-0.16849	62.1701	2
P56741	Myosin-binding protein C, cardiac-type OS=Rattus norvegicus GN=Mybpc3 PE=2 SV=2 - [MYPC_RAT]	398.767	15.31	1	13	13	14	1274	140.674	6.53662
	A2	Sequence	# PSMs	# Proteins	# Protein Groups	Protein Group Accessions	Modifications	ΔCn	IonScore	Exp Value	Charge	MH+ [Da]	ΔM [ppm]	RT [min]	# Missed Cleavages
	High	DVGPDDQGSYAVIAGSSK	1	1	1	P56741		0	82.45	1.20028e-07	2	1765.82	-0.806387	56.784	0
	High	TSGGQALAELIVQEK	2	1	1	P56741		0	81.04	1.18057e-07	2	1543.83	-0.712987	77.3246	0
	High	VEFEcEVSEEGAQVK	1	1	1	P56741	C5(Carbamidomethyl)	0	65.34	4.09381e-06	2	1739.78	-0.351296	53.6754	0
	High	NPVGEDQVNLTVK	1	1	1	P56741		0	57.83	2.70299e-05	2	1412.74	-0.581201	48.412	0
	High	EGQPLAGEEVSIR	1	1	1	P56741		0	40.15	0.00158915	2	1384.71	-1.18117	50.0355	0
	High	NSPTDTILFIR	1	1	1	P56741		0	39.3	0.00196208	2	1276.69	-0.197892	79.2259	0
	High	LDVPISGDPAPTVIWQK	1	1	1	P56741		0	38.95	0.0017638	2	1835.99	-1.65638	89.8269	0
	High	qGVLTLEIR	1	1	1	P56741	N-Term(Gln->pyro-Glu)	0	38.64	0.000608639	2	1011.58	-0.192588	93.8717	0
	High	LTVELADPDAEVK	1	1	1	P56741		0	37.38	0.0029341	2	1399.73	0.460112	64.1293	0
	High	ATNLQGEAQcEcR	1	1	1	P56741	C10(Carbamidomethyl); C12(Carbamidomethyl)	0	34.68	0.00222967	2	1536.65	-0.964723	22.5784	0
	Medium	ALDFSEAPSFTQPLTNR	1	1	1	P56741		0	28.74	0.0350188	2	1893.93	-0.811282	86.2471	0
	Medium	DGSDIAANDKYGLAAEGK	1	1	1	P56741		0	28.67	0.0298829	3	1794.85	-0.0241137	42.9151	1
	Medium	TLTISQcSLADDAAYQcVVGGEK	1	1	1	P56741	C7(Carbamidomethyl); C17(Carbamidomethyl)	0	27.19	0.045741	3	2486.15	-0.157981	79.7247	0
Q5XIF6	Tubulin alpha-4A chain OS=Rattus norvegicus GN=Tuba4a PE=2 SV=1 - [TBA4A_RAT]	390.415	30.36	1	4	10	15	448	49.8924	5.05908
	A2	Sequence	# PSMs	# Proteins	# Protein Groups	Protein Group Accessions	Modifications	ΔCn	IonScore	Exp Value	Charge	MH+ [Da]	ΔM [ppm]	RT [min]	# Missed Cleavages
	High	AVcmLSNTTAIAEAWAR	3	3	3	Q6P9V9;Q5XIF6;Q6AY56	C3(Carbamidomethyl); M4(Oxidation)	0	71.83	1.75191e-06	2	1880.9	-0.307826	78.2952	0
	High	TIGGGDDSFTTFFcETGAGK	1	1	1	Q5XIF6	C14(Carbamidomethyl)	0	71.1	7.76247e-07	2	2067.9	-0.464186	90.8801	0
	High	AVFVDLEPTVIDEIR	2	1	1	Q5XIF6		0	61.77	1.09437e-05	2	1715.92	-0.192971	102.563	0
	High	aVcMLSnTTAIAEAWAR	1	3	3	Q6P9V9;Q5XIF6;Q6AY56	N-Term(Acetyl); C3(Carbamidomethyl); N7(Deamidated)	0	48.97	0.000320082	2	1907.91	6.20573	81.2546	0
	High	SIQFVDWcPTGFK	1	2	2	Q6P9V9;Q5XIF6	C8(Carbamidomethyl)	0	45	0.00058344	2	1584.75	0.1788	91.3916	0
	High	qLFHPEQLITGK	1	3	3	Q6P9V9;Q5XIF6;Q6AY56	N-Term(Gln->pyro-Glu)	0	40.59	0.00122216	2	1393.75	-0.524198	86.8056	0
	High	DVNAAIAAIK	1	1	1	Q5XIF6		0	39.69	0.000794752	2	985.568	0.0662787	58.7274	0
	Medium	AYHEQLSVAEITnAcFEPANQmVK	1	2	2	Q6P9V9;Q5XIF6	N13(Deamidated); C15(Carbamidomethyl); M22(Oxidation)	0	30.84	0.0221281	3	2767.29	6.30494	71.8028	0
	Medium	QLFHPEQLITGK	1	3	3	Q6P9V9;Q5XIF6;Q6AY56		0	30.61	0.00999304	3	1410.77	-0.894228	63.5681	0
	Medium	EIIDPVLDR	1	1	1	Q5XIF6		0	29.4	0.00958708	2	1069.59	-0.406507	62.6157	0
	Medium	qLFHPEQLITGKEDAANNYAR	1	3	3	Q6P9V9;Q5XIF6;Q6AY56	N-Term(Gln->pyro-Glu)	0	27.38	0.0555742	3	2398.18	-1.02146	78.6055	1
	Medium	lSVDYGK	1	2	2	Q6P9V9;Q5XIF6	N-Term(Acetyl)	0	25.2	0.0264246	2	823.419	-0.55899	43.5269	0
Q66HF1	NADH-ubiquinone oxidoreductase 75 kDa subunit, mitochondrial OS=Rattus norvegicus GN=Ndufs1 PE=1 SV=1 - [NDUS1_RAT]	379.219	21.87	1	11	11	18	727	79.3616	5.89697
	A2	Sequence	# PSMs	# Proteins	# Protein Groups	Protein Group Accessions	Modifications	ΔCn	IonScore	Exp Value	Charge	MH+ [Da]	ΔM [ppm]	RT [min]	# Missed Cleavages
	High	VALIGSPVDLTYR	1	1	1	Q66HF1		0	72.13	5.48054e-07	2	1403.79	-0.60661	82.2347	0
	High	FASEIAGVDDLGTTGR	1	1	1	Q66HF1		0	60	2.355e-05	2	1608.79	-0.41466	67.0679	0
	High	YDDVEEAnYFQQASELAK	7	1	1	Q66HF1	N8(Deamidated)	0	52.59	6.94018e-05	3	2120.93	-0.210285	83.5736	0
	High	DDGAAILAAVSSIAQK	1	1	1	Q66HF1		0	51.62	0.000112939	2	1529.82	0.0882266	108.097	0
	High	LGEVSPNLVR	1	1	1	Q66HF1		0	45.47	0.00017737	2	1083.62	-0.311232	48.5935	0
	High	IASQVAALDLGYKPGVEAIR	2	1	1	Q66HF1		0	42.91	0.000317243	3	2071.15	-1.10198	72.9128	1
	High	AVTEGAQAVEEPSIc	1	1	1	Q66HF1	C15(Carbamidomethyl)	0	35.88	0.00367972	2	1560.72	-0.768279	60.2911	0
	High	VASGAAAEWK	1	1	1	Q66HF1		0	35.55	0.00462496	2	989.504	-0.758163	27.1671	0
	Medium	FEAPLFNAR	1	1	1	Q66HF1		0	31.59	0.0102974	2	1064.55	-0.683817	66.5743	0
	Medium	VDSDTLcTEEIFPNEGAGTDLR	1	1	1	Q66HF1	C7(Carbamidomethyl)	0	28.63	0.0234421	2	2439.1	-1.18194	83.1995	0
	Medium	GWNILTNSEK	1	1	1	Q66HF1		0	26.53	0.0451332	2	1161.59	0.0879132	60.2948	0
P82995	Heat shock protein HSP 90-alpha OS=Rattus norvegicus GN=Hsp90aa1 PE=1 SV=3 - [HS90A_RAT]	372.491	16.51	1	5	11	13	733	84.7618	5.0083
	A2	Sequence	# PSMs	# Proteins	# Protein Groups	Protein Group Accessions	Modifications	ΔCn	IonScore	Exp Value	Charge	MH+ [Da]	ΔM [ppm]	RT [min]	# Missed Cleavages
	High	GVVDSEDLPLNISR	2	3	3	P34058;P82995;Q5XHZ0		0	90.72	1.56737e-08	2	1513.78	-0.677595	74.5703	0
	High	TLTIVDTGIGmTK	2	2	2	P34058;P82995	M11(Oxidation)	0	59.31	1.9224e-05	2	1365.73	-0.124955	61.8822	0
	High	NPDDITNEEYGEFYK	1	1	1	P82995		0	59.28	8.73437e-06	2	1833.78	-0.0674569	65.6919	0
	High	DQVANSAFVER	1	1	1	P82995		0	49.04	0.000259456	2	1235.6	-0.545179	40.7821	0
	High	YIDQEELNK	1	2	2	P34058;P82995		0	47.71	0.000299898	2	1151.56	-0.125433	31.0703	0
	High	APFDLFENR	1	1	1	P82995		0	44.55	0.000531389	2	1108.54	-0.0716648	77.7201	0
	High	ADLINNLGTIAK	1	2	2	P34058;P82995		0	41.76	0.000926861	2	1242.7	-0.526157	69.616	0
	High	YESLTDPSK	1	2	2	P34058;P82995		0	39.07	0.00144939	2	1039.49	-0.774895	28.4458	0
	Medium	ELISNSSDALDK	1	1	1	P82995		0	32.34	0.0116981	2	1291.64	-1.16542	42.2459	0
	High	EDQTEYLEER	1	2	2	P34058;P82995		0	30.76	0.00650581	2	1311.57	-1.09202	37.4978	0
	High	ALLFVPR	1	1	1	P82995		0	27.38	0.00758662	2	815.514	-0.286809	66.571	0
Q5XI78	2-oxoglutarate dehydrogenase, mitochondrial OS=Rattus norvegicus GN=Ogdh PE=1 SV=1 - [ODO1_RAT]	369.259	20.04	1	16	16	17	1023	116.221	6.771
	A2	Sequence	# PSMs	# Proteins	# Protein Groups	Protein Group Accessions	Modifications	ΔCn	IonScore	Exp Value	Charge	MH+ [Da]	ΔM [ppm]	RT [min]	# Missed Cleavages
	High	NTNAGAPPGTAYQSPLSLSR	1	1	1	Q5XI78		0	56.96	4.94369e-05	2	2002	-0.473975	61.3269	0
	High	DmAEEVAITR	1	1	1	Q5XI78	M2(Oxidation)	0	53.48	6.59656e-05	2	1150.54	-0.632371	36.5271	0
	High	VIPEDGPAAQNPDK	1	1	1	Q5XI78		0	51.66	0.000149091	2	1450.72	-0.672156	30.3825	0
	High	DVVVDLVcYR	1	1	1	Q5XI78	C8(Carbamidomethyl)	0	50.92	0.00013876	2	1237.62	-0.612791	79.1507	0
	High	NITLSLVANPSHLEAADPVVmGK	1	1	1	Q5XI78	M21(Oxidation)	0	45.46	0.000548981	3	2392.26	0.403304	80.472	0
	High	YAELLVSQGVVNQPEYEEEISKYDK	1	1	1	Q5XI78		0	41.15	0.00234045	3	2930.43	-1.74037	82.1109	1
	High	FGLEGcEVLIPALK	1	1	1	Q5XI78	C6(Carbamidomethyl)	0	40.05	0.00155203	2	1545.84	0.570253	98.3106	0
	High	LVEDHLAVQSLIR	1	1	1	Q5XI78		0	39.3	0.000787181	3	1492.85	-0.0824826	65.6211	0
	High	SSPYPTDVAR	1	1	1	Q5XI78		0	38.17	0.00260613	2	1092.53	-0.689867	32.1346	0
	High	ELEQIFcQFDSK	1	1	1	Q5XI78	C7(Carbamidomethyl)	0	37.94	0.0023381	2	1543.71	-0.171694	84.5978	0
	High	LSGQDVER	1	1	1	Q5XI78		0	33.36	0.00678137	2	903.452	-0.709637	13.1716	0
	High	AEQFYcGDTEGK	1	1	1	Q5XI78	C6(Carbamidomethyl)	0	33.34	0.00190013	2	1404.57	-0.709017	32.1993	0
	High	FEEFLQR	1	1	1	Q5XI78		0	32.53	0.00686918	2	968.483	-0.401008	52.4698	0
	High	KPLIVFTPK	2	1	1	Q5XI78		0	32.01	0.000944259	2	1042.67	-0.62388	47.0267	1
	High	QILLPFR	1	1	1	Q5XI78		0	31.92	0.00321344	2	886.551	-0.195687	74.5198	0
	Medium	NQGYYDYVKPR	1	1	1	Q5XI78		0	30.09	0.0170921	3	1402.67	-0.579842	36.8119	1
P53534	Glycogen phosphorylase, brain form (Fragment) OS=Rattus norvegicus GN=Pygb PE=1 SV=3 - [PYGB_RAT]	367.551	17.66	1	7	12	19	838	96.1131	6.68311
	A2	Sequence	# PSMs	# Proteins	# Protein Groups	Protein Group Accessions	Modifications	ΔCn	IonScore	Exp Value	Charge	MH+ [Da]	ΔM [ppm]	RT [min]	# Missed Cleavages
	High	QAVDQISSGFFSPK	1	1	1	P53534		0	72.73	1.01867e-06	2	1510.75	-0.721643	71.4672	0
	High	GIAGLGDVAEVR	1	1	1	P53534		0	52.23	9.06594e-05	2	1156.63	-0.328397	62.1985	0
	High	VIPAADLSQqISTAGTEASGTGNmK	4	1	1	P53534	Q10(Deamidated); M24(Oxidation)	0	48.24	0.000471651	2	2464.19	1.0903	69.7721	0
	High	TcAYTNHTVLPEALER	2	2	2	P09812;P53534	C2(Carbamidomethyl)	0	47.02	0.000478649	2	1874.91	-0.609201	53.3852	0
	High	VEDVEALDQK	1	1	1	P53534		0	41.85	0.000966633	2	1145.57	-0.739152	35.3724	0
	High	YEFGIFNQK	1	2	2	P09812;P53534		0	37.75	0.00301345	2	1145.56	-0.0643363	71.1558	0
	High	LLSLVDDEAFIR	1	1	1	P53534		0	37.34	0.00226937	2	1390.76	0.180383	92.4986	0
	High	YGNPWEK	1	2	2	P09812;P53534		0	36.75	0.00213462	2	893.415	-0.0140679	35.0256	0
	High	VIFLENYR	1	2	2	P09812;P53534		0	36.56	0.00167808	2	1053.57	-0.56963	65.7709	0
	High	qSVFKDFYELEPEK	1	1	1	P53534	N-Term(Gln->pyro-Glu)	0	34.76	0.0065168	2	1741.83	-1.0831	94.4847	1
	Medium	VIPAADLSqQISTAGTEASGTGNMK	2	1	1	P53534	Q9(Deamidated)	0	34.36	0.0117993	3	2448.19	-0.661012	74.2261	0
	Medium	qAVDQISSGFFSPK	1	1	1	P53534	N-Term(Gln->pyro-Glu)	0	30.03	0.0211534	2	1493.73	-0.281264	96.0878	0
	Medium	TcFETFPDK	1	1	1	P53534	C2(Carbamidomethyl)	0	25.98	0.0167811	2	1144.5	-0.757878	47.1707	0
	Medium	VLYPNDNFFEGK	1	1	1	P53534		0	25.04	0.0524825	2	1442.69	-0.250609	72.7874	0
Q64428	Trifunctional enzyme subunit alpha, mitochondrial OS=Rattus norvegicus GN=Hadha PE=1 SV=2 - [ECHA_RAT]	359.804	17.04	1	11	11	12	763	82.6125	9.05615
	A2	Sequence	# PSMs	# Proteins	# Protein Groups	Protein Group Accessions	Modifications	ΔCn	IonScore	Exp Value	Charge	MH+ [Da]	ΔM [ppm]	RT [min]	# Missed Cleavages
	High	TGLEQGNDAGYLAESEK	1	1	1	Q64428		0	93.74	8.17864e-09	2	1781.82	-0.888396	48.4934	0
	High	FGGGSVELLK	1	1	1	Q64428		0	57.13	1.84928e-05	2	1006.56	-0.445332	56.5688	0
	High	MQLLEIITTDK	1	1	1	Q64428		0	48.87	0.000185497	2	1304.71	-0.0161	88.7782	0
	High	DTTASAVAVGLK	1	1	1	Q64428		0	48.13	0.000197653	2	1132.62	-0.533668	48.5168	0
	High	DGPGFYTTR	1	1	1	Q64428		0	44.86	0.000254739	2	1013.47	-0.225835	40.2675	0
	High	FVDLYGAQK	1	1	1	Q64428		0	43.8	0.000423122	2	1040.54	-0.563512	49.6533	0
	High	LPAKPEVSSDEDIQYR	1	1	1	Q64428		0	43.44	0.00113451	3	1846.92	-0.608541	42.8445	1
	High	mGLVDQLVDPLGPGIK	1	1	1	Q64428	M1(Oxidation)	0	42.38	0.000734182	2	1667.9	-0.537603	95.6346	0
	High	GFYIYQSGSK	1	1	1	Q64428		0	40.21	0.00164357	2	1149.56	-1.14945	49.2638	0
	Medium	LTSYAmTIPFVR	1	1	1	Q64428	M6(Oxidation)	0	32.94	0.010214	2	1414.74	-0.201223	75.5355	0
	Medium	mQLLEIITTDK	1	1	1	Q64428	M1(Oxidation)	0	31.69	0.0114521	2	1320.71	-0.417383	74.6958	0
	Medium	FGELALTK	1	1	1	Q64428		0	25.77	0.0123155	2	878.498	-0.375563	52.7734	0
P15651	Short-chain specific acyl-CoA dehydrogenase, mitochondrial OS=Rattus norvegicus GN=Acads PE=1 SV=2 - [ACADS_RAT]	357.202	23.79	1	7	7	11	412	44.737	8.27979
	A2	Sequence	# PSMs	# Proteins	# Protein Groups	Protein Group Accessions	Modifications	ΔCn	IonScore	Exp Value	Charge	MH+ [Da]	ΔM [ppm]	RT [min]	# Missed Cleavages
	High	ITEIYEGTSEIQR	1	1	1	P15651		0	85.24	6.17903e-08	2	1538.77	-0.416393	50.946	0
	High	IGcFALSEPGnGSDAGAASTTAR	2	1	1	P15651	C3(Carbamidomethyl); N11(Deamidated)	0	77.39	3.05503e-07	2	2211	-0.67731	65.6995	0
	High	ASSTANLIFEDcR	1	1	1	P15651	C12(Carbamidomethyl)	0	71.64	1.09335e-06	2	1483.68	0.0705551	59.6273	0
	High	LADMALALESAR	1	1	1	P15651		0	56.96	4.05765e-05	2	1260.66	-0.340154	72.2406	0
	High	LADmALALESAR	1	1	1	P15651	M4(Oxidation)	0	53.72	9.25671e-05	2	1276.65	-1.32493	53.4776	0
	High	EEGDSWVLnGTK	1	1	1	P15651	N9(Deamidated)	0	49.31	0.000145938	2	1335.61	-0.27154	57.2208	0
	High	IGcFALSEPGNGSDAGAASTTAR	1	1	1	P15651	C3(Carbamidomethyl)	0	36.31	0.00471276	3	2210.01	-0.100464	60.5343	0
	Medium	GISAFLVPmPTPGLTLGK	2	1	1	P15651	M9(Oxidation)	0	25.63	0.0278997	2	1815.01	0.210705	99.9403	0
	Medium	LQNIQFK	1	1	1	P15651		0	24.89	0.0285419	2	890.509	-0.153123	38.9743	0
Q01205	Dihydrolipoyllysine-residue succinyltransferase component of 2-oxoglutarate dehydrogenase complex, mitochondrial OS=Rattus norvegicus GN=Dlst PE=1 SV=2 - [ODO2_RAT]	349.084	19.6	1	7	7	13	454	48.8944	8.68994
	A2	Sequence	# PSMs	# Proteins	# Protein Groups	Protein Group Accessions	Modifications	ΔCn	IonScore	Exp Value	Charge	MH+ [Da]	ΔM [ppm]	RT [min]	# Missed Cleavages
	High	NDVITVQTPAFAESVTEGDVR	2	1	1	Q01205		0	63.58	1.2827e-05	2	2248.11	-1.24478	84.6745	0
	High	NVETMNYADIER	1	1	1	Q01205		0	58.17	2.11843e-05	2	1454.66	-0.135281	53.2756	0
	High	NVETmNYADIER	1	1	1	Q01205	M5(Oxidation)	0	57.93	1.88446e-05	2	1470.65	0.667705	41.5259	0
	High	ASAFALQEQPVVNAVIDDATK	2	1	1	Q01205		0	52.59	0.000128614	2	2187.13	0.287642	97.4425	0
	High	LGFmSAFVK	1	1	1	Q01205	M4(Oxidation)	0	51.43	9.42478e-05	2	1015.53	-0.47244	62.387	0
	High	NDVITVqTPAFAESVTEGDVR	2	1	1	Q01205	Q7(Deamidated)	0	42.9	0.00154371	2	2249.09	-1.08461	96.782	0
	High	GLVVPVIR	1	1	1	Q01205		0	42.87	6.99632e-05	2	852.566	-0.24454	64.5921	0
	High	VEGGTPLFTLR	1	1	1	Q01205		0	41.68	0.00081844	2	1189.66	0.845314	70.4411	0
	High	LGFMSAFVK	1	1	1	Q01205		0	41.28	0.000647917	2	999.533	-0.560154	81.1655	0
	Medium	EAVTFLR	1	1	1	Q01205		0	23.37	0.0405026	2	835.467	-0.87616	48.9306	0
Q05962	ADP/ATP translocase 1 OS=Rattus norvegicus GN=Slc25a4 PE=1 SV=3 - [ADT1_RAT]	346.979	33.89	1	6	10	17	298	32.9682	9.78857
	A2	Sequence	# PSMs	# Proteins	# Protein Groups	Protein Group Accessions	Modifications	ΔCn	IonScore	Exp Value	Charge	MH+ [Da]	ΔM [ppm]	RT [min]	# Missed Cleavages
	High	DFLAGGIAAAVSK	3	1	1	Q05962		0	51.48	0.000107393	3	1219.67	-0.404679	82.2528	0
	High	GAWSNVLR	1	2	2	Q09073;Q05962		0	49	0.000202687	2	902.484	-0.225907	51.6575	0
	High	gDQALSFLK	1	1	1	Q05962	N-Term(Acetyl)	0	45.19	0.000467658	2	1020.54	-0.74508	91.29	0
	High	dFLAGGIAAAVSK	1	1	1	Q05962	N-Term(Acetyl)	0.2	44.16	0.00064271	2	1261.68	0.77579	100.018	0
	High	EFnGLGDcLTK	2	1	1	Q05962	N3(Deamidated); C8(Carbamidomethyl)	0	41.67	0.000816923	2	1254.57	0.133146	60.2538	0
	High	TAVAPIER	1	2	2	Q09073;Q05962		0	40.34	0.000753629	2	856.489	-0.0539882	25.8662	0
	High	GNLANVIR	1	2	2	Q09073;Q05962		0	37.99	0.00108815	2	856.501	0.801693	38.4331	0
	High	AAYFGVYDTAK	1	1	1	Q05962		0	37.76	0.00296465	2	1205.58	0.131557	56.2278	0
	High	GADImYTGTVDcWR	1	1	1	Q05962	M5(Oxidation); C12(Carbamidomethyl)	0	33.49	0.00322354	2	1660.71	-0.784496	63.3802	0
	High	EFNGLGDcLTK	1	1	1	Q05962	C8(Carbamidomethyl)	0	33.45	0.00515116	2	1253.58	-1.32166	56.6668	0
	High	LLLQVQHASK	2	2	2	Q09073;Q05962		0	28.09	0.00395859	2	1136.68	-0.988378	32.5853	0
	Medium	QIFLGGVDR	1	1	1	Q05962		0	26.86	0.0280246	2	1004.55	0.0652011	55.1	0
	Medium	eFNGLGDcLTK	1	1	1	Q05962	N-Term(Acetyl); C8(Carbamidomethyl)	0	26.53	0.0273467	2	1295.59	-0.576719	77.1985	0
Q6P9V9	Tubulin alpha-1B chain OS=Rattus norvegicus GN=Tuba1b PE=1 SV=1 - [TBA1B_RAT]	345.62	30.16	1	4	10	16	451	50.1196	5.05908
	A2	Sequence	# PSMs	# Proteins	# Protein Groups	Protein Group Accessions	Modifications	ΔCn	IonScore	Exp Value	Charge	MH+ [Da]	ΔM [ppm]	RT [min]	# Missed Cleavages
	High	AVcmLSNTTAIAEAWAR	3	3	3	Q6P9V9;Q5XIF6;Q6AY56	C3(Carbamidomethyl); M4(Oxidation)	0	71.83	1.75191e-06	2	1880.9	-0.307826	78.2952	0
	High	AVFVDLEPTVIDEVR	2	1	1	Q6P9V9		0	50.09	0.00019198	3	1701.91	-0.259497	96.4586	0
	High	aVcMLSnTTAIAEAWAR	1	3	3	Q6P9V9;Q5XIF6;Q6AY56	N-Term(Acetyl); C3(Carbamidomethyl); N7(Deamidated)	0	48.97	0.000320082	2	1907.91	6.20573	81.2546	0
	High	SIQFVDWcPTGFK	1	2	2	Q6P9V9;Q5XIF6	C8(Carbamidomethyl)	0	45	0.00058344	2	1584.75	0.1788	91.3916	0
	High	TIGGGDDSFNTFFSETGAGK	2	1	1	Q6P9V9		0	40.7	0.00122138	2	2007.89	-0.803932	85.4964	0
	High	qLFHPEQLITGK	1	3	3	Q6P9V9;Q5XIF6;Q6AY56	N-Term(Gln->pyro-Glu)	0	40.59	0.00122216	2	1393.75	-0.524198	86.8056	0
	Medium	DVNAAIATIK	1	1	1	Q6P9V9		0	31.16	0.0094934	2	1015.58	-0.477474	53.4954	0
	Medium	AYHEQLSVAEITnAcFEPANQmVK	1	2	2	Q6P9V9;Q5XIF6	N13(Deamidated); C15(Carbamidomethyl); M22(Oxidation)	0	30.84	0.0221281	3	2767.29	6.30494	71.8028	0
	Medium	QLFHPEQLITGK	1	3	3	Q6P9V9;Q5XIF6;Q6AY56		0	30.61	0.00999304	3	1410.77	-0.894228	63.5681	0
	Medium	EIIDLVLDR	1	1	1	Q6P9V9		0	29.59	0.0104955	2	1085.62	-0.334118	87.675	0
	Medium	qLFHPEQLITGKEDAANNYAR	1	3	3	Q6P9V9;Q5XIF6;Q6AY56	N-Term(Gln->pyro-Glu)	0	27.38	0.0555742	3	2398.18	-1.02146	78.6055	1
	Medium	lSVDYGK	1	2	2	Q6P9V9;Q5XIF6	N-Term(Acetyl)	0	25.2	0.0264246	2	823.419	-0.55899	43.5269	0
P06761	78 kDa glucose-regulated protein OS=Rattus norvegicus GN=Hspa5 PE=1 SV=1 - [GRP78_RAT]	341.883	19.88	1	8	10	12	654	72.3024	5.16064
	A2	Sequence	# PSMs	# Proteins	# Protein Groups	Protein Group Accessions	Modifications	ΔCn	IonScore	Exp Value	Charge	MH+ [Da]	ΔM [ppm]	RT [min]	# Missed Cleavages
	High	IINEPTAAAIAYGLDK	2	2	2	P63018;P06761		0	98.98	2.01725e-09	2	1659.9	3.32136	77.9697	0
	High	NQLTSNPENTVFDAK	1	1	1	P06761		0	56.89	4.81938e-05	2	1677.81	-0.152886	54.4869	0
	High	SQIFSTASDNQPTVTIK	2	1	1	P06761		0	48.77	0.000312601	2	1836.93	-0.114294	61.2018	0
	High	TWNDPSVQQDIK	1	1	1	P06761		0	44.63	0.000556125	2	1430.69	-1.19708	47.9081	0
	High	VEIIANDQGNR	1	2	2	P63018;P06761		0	42.96	0.000781499	2	1228.63	-0.597712	31.6871	0
	High	ELEEIVQPIISK	1	1	1	P06761		0	39.81	0.00102905	2	1397.79	-0.486364	76.8174	0
	High	NELESYAYSLK	1	1	1	P06761		0	38.97	0.00207261	2	1316.64	-0.195211	63.1454	0
	High	LYGSGGPPPTGEEDTSEKDEL	1	1	1	P06761		0	34.44	0.00557611	2	2177.97	-0.208457	53.2204	1
	High	IINEPTAAAIAYGLDKR	1	1	1	P06761		0	32.99	0.00592764	3	1816	-0.592983	68.6437	1
	Medium	ITPSYVAFTPEGER	1	1	1	P06761		0	28.82	0.0300494	2	1566.78	-0.595513	65.4433	0
Q6IFU8	Keratin, type I cytoskeletal 17 OS=Rattus norvegicus GN=Krt17 PE=2 SV=1 - [K1C17_RAT]	341.147	22.63	1	2	11	14	433	48.0931	5.021
	A2	Sequence	# PSMs	# Proteins	# Protein Groups	Protein Group Accessions	Modifications	ΔCn	IonScore	Exp Value	Charge	MH+ [Da]	ΔM [ppm]	RT [min]	# Missed Cleavages
	High	EVATNSELVQSGK	1	2	2	Q6IFV1;Q6IFU8		0	85.17	6.03616e-08	2	1361.69	-0.0292821	29.3225	0
	High	LEQEIATYR	1	5	5	Q6IFV1;Q6IFV4;Q63279;Q6IFU8;Q6IFU7		0	56.9	3.15449e-05	2	1122.58	-1.39066	37.4944	0
	High	TKFETEQALR	1	2	2	Q63279;Q6IFU8		0	50.06	0.000168161	3	1222.64	-0.655502	26.2978	1
	High	VLDELTLAR	1	4	4	Q6IFV1;Q63279;Q6IFU8;Q6IFU7		0	49.14	0.000130432	2	1029.59	-0.376694	62.136	0
	High	EVATnSELVQSGK	2	2	2	Q6IFV1;Q6IFU8	N5(Deamidated)	0	46.7	0.000391247	2	1362.67	-1.46786	33.643	0
	High	ALEEANTELEVK	1	1	1	Q6IFU8		0	41.52	0.00159613	2	1345.68	-0.274656	45.2596	0
	High	GQVGGEINVEmDAAPGVDLSR	1	1	1	Q6IFU8	M11(Oxidation)	0	40.49	0.00230919	2	2130.01	-0.2645	67.5859	0
	High	LASYLDKVR	1	2	2	Q63279;Q6IFU8		0	38.19	0.000720599	2	1064.61	-0.573705	36.6621	1
	High	TRLEQEIATYR	1	4	4	Q6IFV1;Q6IFV4;Q6IFU8;Q6IFU7		0	33.19	0.0082754	2	1379.73	-0.686412	44.2697	1
	High	LASYLDK	1	2	2	Q63279;Q6IFU8		0	31.92	0.0040168	2	809.44	-0.0198706	30.9204	0
	Medium	LAADDFR	1	7	7	Q6IFW6;Q6IFV1;Q6IFV4;Q63279;Q6IFU8;Q6IFU7;Q6IFX1		0	28.47	0.0196281	2	807.4	0.444194	34.7079	0
	Medium	vLDELTLAR	1	4	4	Q6IFV1;Q63279;Q6IFU8;Q6IFU7	N-Term(Acetyl)	0	26.24	0.0256699	2	1071.6	-0.424406	98.3324	0
	Medium	ILLDVK	1	2	2	Q6IFV1;Q6IFU8		0	23.31	0.021233	2	700.461	0.499183	47.4171	0
Q68FU3	Electron transfer flavoprotein subunit beta OS=Rattus norvegicus GN=Etfb PE=2 SV=3 - [ETFB_RAT]	340.97	52.16	1	13	13	16	255	27.6701	7.75244
	A2	Sequence	# PSMs	# Proteins	# Protein Groups	Protein Group Accessions	Modifications	ΔCn	IonScore	Exp Value	Charge	MH+ [Da]	ΔM [ppm]	RT [min]	# Missed Cleavages
	High	LPAVVTADLR	1	1	1	Q68FU3		0	68.25	3.44134e-07	2	1054.63	-0.39031	61.4297	0
	High	AGDLGVDLTSK	1	1	1	Q68FU3		0	64.72	5.1099e-06	2	1075.56	-0.459017	47.9117	0
	High	EIIAVScGPPQcQETIR	2	1	1	Q68FU3	C7(Carbamidomethyl); C12(Carbamidomethyl)	0	62.41	1.3176e-05	2	1957.95	-1.01297	58.8478	0
	High	GIHVEVPGAEAENLGPLQVAR	1	1	1	Q68FU3		0	43.65	0.000690431	3	2156.15	0.00366902	76.5224	0
	High	HSmNPFcEIAVEEAVR	1	1	1	Q68FU3	M3(Oxidation); C7(Carbamidomethyl)	0	38.71	0.00218029	3	1904.86	-0.208038	67.8262	0
	High	VSVISVEEPPQR	2	1	1	Q68FU3		0	38.68	0.00170754	2	1339.72	-0.504908	50.3576	0
	High	VDLLFLGK	1	1	1	Q68FU3		0	32.07	0.00161426	2	904.548	-2.22866	85.1551	0
	Medium	VETTEDLVAK	1	1	1	Q68FU3		0	30.5	0.0163099	2	1104.58	-0.0512693	34.2308	0
	High	VIDFAVK	1	1	1	Q68FU3		0	28.98	0.00575455	2	791.466	-0.202514	49.7074	0
	Medium	SGVVTDGVK	1	1	1	Q68FU3		0	26.79	0.031307	2	861.467	-0.534687	19.658	0
	Medium	hSMnPFcEIAVEEAVR	1	1	1	Q68FU3	N-Term(Acetyl); N4(Deamidated); C7(Carbamidomethyl)	0	26.25	0.0386534	3	1931.88	6.41288	69.905	0
	Medium	lNEPR	1	1	1	Q68FU3	N-Term(Acetyl)	0	23.6	0.0364491	2	670.352	0.301454	21.4448	0
	Medium	LAGVKVETTEDLVAK	1	1	1	Q68FU3		0	22.76	0.0489939	3	1572.88	-0.716774	50.8266	1
	Medium	LKLPAVVTADLR	1	1	1	Q68FU3		0	21.84	0.00916491	3	1295.8	-0.22872	69.4322	1
P62632	Elongation factor 1-alpha 2 OS=Rattus norvegicus GN=Eef1a2 PE=2 SV=1 - [EF1A2_RAT]	331.986	17.49	1	3	8	14	463	50.4223	9.02686
	A2	Sequence	# PSMs	# Proteins	# Protein Groups	Protein Group Accessions	Modifications	ΔCn	IonScore	Exp Value	Charge	MH+ [Da]	ΔM [ppm]	RT [min]	# Missed Cleavages
	High	YYITIIDAPGHR	1	1	1	P62632		0	68.09	3.36868e-06	3	1418.74	-0.130025	61.4913	0
	High	IGGIGTVPVGR	1	2	2	P62632;P62630		0	61.49	2.44804e-06	2	1025.61	-0.113376	49.605	0
	High	QTVAVGVIK	1	2	2	P62632;P62630		0	52.3	2.50259e-05	2	914.566	-0.72113	38.8166	0
	High	qTVAVGVIK	1	2	2	P62632;P62630	N-Term(Gln->pyro-Glu)	0	43.52	0.000100042	2	897.54	-0.328234	65.4407	0
	High	mDSTEPAYSEK	4	1	1	P62632	M1(Oxidation)	0	42.68	0.000196921	2	1273.52	-1.25405	14.4066	0
	High	LPLQDVYK	1	2	2	P62632;P62630		0	36.45	0.00158525	2	975.551	-0.479347	52.2372	0
	High	EHALLAYTLGVK	2	2	2	P62632;P62630		0	33.82	0.00444001	3	1314.74	-0.29336	64.1325	0
	High	MDSTEPAYSEK	1	1	1	P62632		0	29.7	0.00546475	2	1257.53	-1.91614	23.4304	0
	Medium	qLIVGVNKmDSTEPAYSEK	1	1	1	P62632	N-Term(Gln->pyro-Glu); M9(Oxidation)	0	27.79	0.0433319	2	2108.02	0.148459	65.2028	1
	Medium	STTTGHLIYK	1	2	2	P62632;P62630		0	26.09	0.0405961	2	1120.6	-1.80033	22.3441	0
P63102	14-3-3 protein zeta/delta OS=Rattus norvegicus GN=Ywhaz PE=1 SV=1 - [1433Z_RAT]	325.121	33.47	1	5	7	10	245	27.7537	4.79248
	A2	Sequence	# PSMs	# Proteins	# Protein Groups	Protein Group Accessions	Modifications	ΔCn	IonScore	Exp Value	Charge	MH+ [Da]	ΔM [ppm]	RT [min]	# Missed Cleavages
	High	SVTEQGAELSNEER	2	1	1	P63102		0	97.99	2.1366e-09	2	1548.71	-0.486259	30.5439	0
	High	GIVDQSQQAYQEAFEISK	2	1	1	P63102		0	77.68	4.45288e-07	2	2040.99	-1.01628	82.88	0
	High	FLIPNASQPESK	1	1	1	P63102		0	43.78	0.000739171	2	1330.7	-0.335666	55.1022	0
	High	YLAEVAAGDDKK	1	1	1	P63102		0	41.78	0.00126775	3	1279.65	-0.686977	25.4207	1
	High	DSTLImQLLR	2	5	5	P62260;P61983;P68255;P63102;P68511	M6(Oxidation)	0	40.55	0.00135241	2	1205.66	0.0291027	93.6508	0
	High	NLLSVAYK	1	5	5	P62260;P61983;P68255;P63102;P68511		0	33.07	0.00216996	2	907.525	0.0623368	54.4075	0
	Medium	vVSSIEQK	1	1	1	P63102	N-Term(Acetyl)	0	29.3	0.0182697	2	931.51	0.0459288	61.9362	0
Q6IG05	Keratin, type II cytoskeletal 75 OS=Rattus norvegicus GN=Krt75 PE=3 SV=2 - [K2C75_RAT]	319.779	12.36	1	2	9	14	542	58.9906	8.07471
	A2	Sequence	# PSMs	# Proteins	# Protein Groups	Protein Group Accessions	Modifications	ΔCn	IonScore	Exp Value	Charge	MH+ [Da]	ΔM [ppm]	RT [min]	# Missed Cleavages
	High	SLDLDSIIAEVK	3	3	3	Q6P6Q2;Q4FZU2;Q6IG05		0	75.12	4.55262e-07	2	1302.72	0.0508628	101.73	0
	High	YEELQVTAGR	1	1	1	Q6IG05		0	64.88	5.7703e-06	2	1165.58	-1.09611	40.1594	0
	High	AEAESWYQTK	1	2	2	Q4FZU2;Q6IG05		0	46.11	0.000281642	2	1212.55	-0.429999	37.0133	0
	High	FLEQQNK	2	4	4	Q6P6Q2;Q4FZU2;Q6IG05;P31000		0	42.54	0.000969503	2	906.468	-0.187832	18.6172	0
	High	SRAEAESWYQTK	2	2	2	Q4FZU2;Q6IG05		0	41.64	0.00112077	2	1455.69	1.25484	28.987	1
	High	FASFIDK	1	5	5	Q6IMF3;Q6P6Q2;Q4FZU2;Q6IG05;Q6IG01		0	35.1	0.00352294	2	827.429	-0.399239	48.9942	0
	High	FASFIDKVR	1	5	5	Q6IMF3;Q6P6Q2;Q4FZU2;Q6IG05;Q6IG01		0	34.33	0.00348684	3	1082.6	0.317072	50.19	1
	Medium	LLEGEEcR	1	3	3	Q6IG02;Q6P6Q2;Q6IG05	C7(Carbamidomethyl)	0	30.23	0.00938934	2	1005.47	-0.361953	23.8732	0
	Medium	EYQELmNVK	1	1	1	Q6IG05	M6(Oxidation)	0	29.98	0.0142655	2	1169.55	0.0705816	32.6708	0
	Medium	sLDLDSIIAEVK	1	3	3	Q6P6Q2;Q4FZU2;Q6IG05	N-Term(Acetyl)	0	28.58	0.0214947	2	1344.73	0.634924	119.872	0
P06685	Sodium/potassium-transporting ATPase subunit alpha-1 OS=Rattus norvegicus GN=Atp1a1 PE=1 SV=1 - [AT1A1_RAT]	319.597	11.83	1	8	8	9	1023	112.982	5.45264
	A2	Sequence	# PSMs	# Proteins	# Protein Groups	Protein Group Accessions	Modifications	ΔCn	IonScore	Exp Value	Charge	MH+ [Da]	ΔM [ppm]	RT [min]	# Missed Cleavages
	High	SPDFTNENPLETR	1	1	1	P06685		0	72.73	8.64003e-07	2	1519.7	-0.369464	59.6416	0
	High	GVGIISEGNETVEDIAAR	2	1	1	P06685		0	70.2	2.09621e-06	2	1829.92	0.0374684	74.4422	0
	High	NLEAVETLGSTSTIcSDK	1	1	1	P06685	C15(Carbamidomethyl)	0	67.65	4.11439e-06	2	1924.92	-0.68593	65.5386	0
	High	AVAGDASESALLK	1	1	1	P06685		0	59.03	2.53803e-05	2	1231.65	-0.933951	44.0543	0
	High	qGAIVAVTGDGVNDSPALK	1	1	1	P06685	N-Term(Gln->pyro-Glu)	0	49.67	0.000243842	2	1794.92	-0.643794	84.7187	0
	High	AVFQANQENLPILK	1	1	1	P06685		0	43.01	0.000655045	2	1584.87	-0.496238	75.2732	0
	High	VDNSSLTGESEPQTR	1	1	1	P06685		0	41.48	0.00115928	2	1619.75	-0.0885011	29.4168	0
	High	LNIPVNQVNPR	1	1	1	P06685		0	37.75	0.00119195	2	1263.72	-0.391787	52.4731	0
P39069	Adenylate kinase isoenzyme 1 OS=Rattus norvegicus GN=Ak1 PE=1 SV=3 - [KAD1_RAT]	317.813	34.54	1	7	7	10	194	21.5702	7.89893
	A2	Sequence	# PSMs	# Proteins	# Protein Groups	Protein Group Accessions	Modifications	ΔCn	IonScore	Exp Value	Charge	MH+ [Da]	ΔM [ppm]	RT [min]	# Missed Cleavages
	High	VDSSNGFLIDGYPR	1	1	1	P39069		0	79.48	2.03459e-07	2	1539.75	0.84656	72.4922	0
	High	IIFVVGGPGSGK	1	1	1	P39069		0	59.1	9.84215e-06	2	1130.66	-0.633059	63.5999	0
	High	VDSSnGFLIDGYPR	2	1	1	P39069	N5(Deamidated)	0	58.43	2.54082e-05	2	1540.73	-0.426324	76.1763	0
	High	VDDNEETIK	1	1	1	P39069		0	57.1	2.62254e-05	2	1062.49	-0.429993	15.2307	0
	High	YGYTHLSTGDLLR	1	1	1	P39069		0	56.89	4.22591e-05	3	1495.75	0.20412	58.478	0
	High	ATEPVISFYDKR	1	1	1	P39069		0	55.23	5.09858e-05	2	1425.74	-0.741825	51.6189	1
	High	QGEEFER	1	1	1	P39069		0	37.17	0.00222566	2	894.395	-0.183554	18.2112	0
	Medium	ATEPVISFYDK	1	1	1	P39069		0	26.41	0.037141	2	1269.64	-0.0278055	63.7591	0
	Medium	qGEEFER	1	1	1	P39069	N-Term(Gln->pyro-Glu)	0.1364	19.18	0.0428774	2	877.369	-0.119024	37.6403	0
P05197	Elongation factor 2 OS=Rattus norvegicus GN=Eef2 PE=1 SV=4 - [EF2_RAT]	314.821	13.52	1	12	12	12	858	95.2229	6.82959
	A2	Sequence	# PSMs	# Proteins	# Protein Groups	Protein Group Accessions	Modifications	ΔCn	IonScore	Exp Value	Charge	MH+ [Da]	ΔM [ppm]	RT [min]	# Missed Cleavages
	High	ETVSEESNVLcLSK	1	1	1	P05197	C11(Carbamidomethyl)	0	69.47	2.18051e-06	2	1594.76	-0.586176	57.3593	0
	High	VFDAImNFR	1	1	1	P05197	M6(Oxidation)	0	56.6	2.47217e-05	2	1128.55	-0.432238	66.233	0
	High	YEWDVAEAR	1	1	1	P05197		0	52.55	5.36448e-05	2	1138.52	-0.434391	54.9807	0
	High	STLTDSLVcK	1	1	1	P05197	C9(Carbamidomethyl)	0	50.98	0.000120497	2	1123.57	-1.14299	47.3017	0
	High	GEGQLGAAER	1	1	1	P05197		0	48.48	0.000124877	2	987.485	-0.681013	13.6435	0
	High	cLYASVLTAQPR	1	1	1	P05197	C1(Carbamidomethyl)	0	46.65	0.000414161	2	1378.71	-0.904267	63.4337	0
	High	VFSGVVSTGLK	1	1	1	P05197		0	38.69	0.000588152	2	1093.63	-0.177119	53.7516	0
	High	AGIIASAR	1	1	1	P05197		0	34.73	0.00304543	2	758.452	-0.0123994	24.3899	0
	Medium	GGGQIIPTAR	1	1	1	P05197		0	27.02	0.0109235	2	969.547	-0.698951	34.0876	0
	Medium	NPADLPK	1	1	1	P05197		0	25.15	0.0132889	2	754.409	-0.580792	21.073	0
	Medium	FSVSPVVR	1	1	1	P05197		0	23.71	0.0374527	2	890.509	-0.232892	48.2254	0
	Medium	YFDPAnGK	1	1	1	P05197	N6(Deamidated)	0	23.11	0.0293191	2	912.41	-0.301222	31.7322	0
Q704S8	Carnitine O-acetyltransferase OS=Rattus norvegicus GN=Crat PE=1 SV=1 - [CACP_RAT]	309.362	14.22	1	8	8	9	626	70.7553	8.54346
	A2	Sequence	# PSMs	# Proteins	# Protein Groups	Protein Group Accessions	Modifications	ΔCn	IonScore	Exp Value	Charge	MH+ [Da]	ΔM [ppm]	RT [min]	# Missed Cleavages
	High	QLVDEFQTSGGVGER	1	1	1	Q704S8		0	108.75	3.2738e-10	2	1621.78	0.491436	57.2351	0
	High	LIEGVLDFK	1	1	1	Q704S8		0	65.95	1.65163e-06	2	1033.59	-0.530717	77.9843	0
	High	IYGQAcATYESASLR	1	1	1	Q704S8	C6(Carbamidomethyl)	0	56.57	4.19657e-05	2	1689.79	0.398738	50.3101	0
	High	SASTDSLAFVK	1	1	1	Q704S8		0	56.45	2.50243e-05	2	1125.58	-0.994203	50.65	0
	High	qLVDEFQTSGGVGER	1	1	1	Q704S8	N-Term(Gln->pyro-Glu)	0	55.42	5.56931e-05	2	1604.75	-0.378936	82.5136	0
	High	qPVVIYSSPGVLLPK	1	1	1	Q704S8	N-Term(Gln->pyro-Glu)	0	31.98	0.00294749	2	1579.91	-0.232345	111.65	0
	Medium	FNITPEIK	1	1	1	Q704S8		0	27.56	0.0170126	2	961.535	-0.534211	57.592	0
	Medium	qDSVVNFLK	1	1	1	Q704S8	N-Term(Gln->pyro-Glu)	0	25.33	0.0433772	2	1032.54	0.213243	91.7693	0
	Medium	TAYLQFR	1	1	1	Q704S8		0	23.83	0.03312	2	898.478	-0.356712	49.6646	0
Q6P6V0	Glucose-6-phosphate isomerase OS=Rattus norvegicus GN=Gpi PE=1 SV=1 - [G6PI_RAT]	298.106	15.05	1	7	7	11	558	62.7871	7.76709
	A2	Sequence	# PSMs	# Proteins	# Protein Groups	Protein Group Accessions	Modifications	ΔCn	IonScore	Exp Value	Charge	MH+ [Da]	ΔM [ppm]	RT [min]	# Missed Cleavages
	High	TLANLNPESSLFIIASK	2	1	1	Q6P6V0		0	91.98	6.40208e-09	2	1818	-0.69416	100.305	0
	High	TFTTQETITNAETAK	2	1	1	Q6P6V0		0	78.35	3.46536e-07	2	1655.81	-0.680316	44.77	0
	High	FAAYFQQGDmESnGK	2	1	1	Q6P6V0	M10(Oxidation); N13(Deamidated)	0	44.53	0.000184995	2	1709.71	-1.15586	52.969	0
	High	FAAYFQQGDmESNGK	1	1	1	Q6P6V0	M10(Oxidation)	0	36.68	0.00179344	2	1708.72	-1.43806	48.4789	0
	High	DNmFSGLK	1	1	1	Q6P6V0	M3(Oxidation)	0	34.91	0.00201781	2	927.424	-0.303649	36.9642	0
	High	EWFLQAAK	1	1	1	Q6P6V0		0	33.37	0.00510885	2	992.52	-0.465937	66.5957	0
	Medium	HFVALSTNTDKVK	1	1	1	Q6P6V0		0	25.15	0.0542248	3	1459.79	0.0401724	29.3555	1
	High	AVLHVALR	1	1	1	Q6P6V0		0	21.05	0.0106382	2	878.557	0.444343	36.3499	0
D3ZHA0	Filamin-C OS=Rattus norvegicus GN=Flnc PE=1 SV=1 - [FLNC_RAT]	296.294	4.73	1	8	8	9	2726	290.804	5.89697
	A2	Sequence	# PSMs	# Proteins	# Protein Groups	Protein Group Accessions	Modifications	ΔCn	IonScore	Exp Value	Charge	MH+ [Da]	ΔM [ppm]	RT [min]	# Missed Cleavages
	High	ITEGDLSQLTASIR	2	1	1	D3ZHA0		0	76.41	3.66839e-07	2	1503.8	-0.286195	79.5727	0
	High	GAGTGGLGLTVEGPcEAK	1	1	1	D3ZHA0	C15(Carbamidomethyl)	0	65.11	7.01425e-06	2	1673.82	-0.195758	57.3104	0
	High	GAGTGGLGLAIEGPSEAK	1	1	1	D3ZHA0		0	48.25	0.000275307	2	1584.82	-0.435473	62.4259	0
	High	TEAAEIVEGEDSAYSVR	1	1	1	D3ZHA0		0	45.27	0.000601762	2	1825.85	1.48677	59.7646	0
	High	APLQVAVLGPTGVAEPVEVR	1	1	1	D3ZHA0		0	42.69	0.000250295	2	2002.13	-0.937024	87.4033	0
	High	AFGPGLEGGLVNK	1	1	1	D3ZHA0		0	35	0.00545493	2	1258.68	0.220539	61.8113	0
	High	SPFVVNVAPPLDLSK	1	1	1	D3ZHA0		0	31.88	0.00512421	2	1582.88	-0.181131	92.9495	0
	Medium	VAVGEEQAFLVNTR	1	1	1	D3ZHA0		0	30.6	0.017158	2	1532.81	1.03464	64.5813	0
P14604	Enoyl-CoA hydratase, mitochondrial OS=Rattus norvegicus GN=Echs1 PE=1 SV=1 - [ECHM_RAT]	293.835	25.17	1	6	6	13	290	31.4962	8.1333
	A2	Sequence	# PSMs	# Proteins	# Protein Groups	Protein Group Accessions	Modifications	ΔCn	IonScore	Exp Value	Charge	MH+ [Da]	ΔM [ppm]	RT [min]	# Missed Cleavages
	High	NSSVGLIQLNRPK	2	1	1	P14604		0	82.49	3.24092e-08	2	1425.82	-0.765591	44.8203	1
	High	AQFGQPEILLGTIPGAGGTQR	2	1	1	P14604		0	65.68	3.98834e-06	2	2111.12	0.147863	91.4607	0
	High	SLAMEmVLTGDR	1	1	1	P14604	M6(Oxidation)	0	47.12	0.000341596	2	1338.64	-0.514625	65.9606	0
	High	EGMSAFVEK	1	1	1	P14604		0	44.57	0.000340412	2	997.465	-0.899125	42.334	0
	High	SLAmEmVLTGDR	2	1	1	P14604	M4(Oxidation); M6(Oxidation)	0	37.28	0.00325499	2	1354.63	-1.0802	44.3196	0
	High	AFAAGADIK	1	1	1	P14604		0	36.45	0.00315918	2	863.462	-0.418906	32.7397	0
	Medium	nSSVGLIQLNRPK	3	1	1	P14604	N1(Deamidated)	0	29.94	0.010494	3	1426.8	-0.993429	56.3458	1
	Medium	TFQDcYSGK	1	1	1	P14604	C5(Carbamidomethyl)	0	25.95	0.00978274	2	1105.46	-0.731035	26.111	0
Q6IFU7	Keratin, type I cytoskeletal 42 OS=Rattus norvegicus GN=Krt42 PE=3 SV=1 - [K1C42_RAT]	291.351	14.82	1	2	7	10	452	50.1819	5.16064
	A2	Sequence	# PSMs	# Proteins	# Protein Groups	Protein Group Accessions	Modifications	ΔCn	IonScore	Exp Value	Charge	MH+ [Da]	ΔM [ppm]	RT [min]	# Missed Cleavages
	High	GQVGGDVNVEmDAAPGVDLSR	1	2	2	Q6IFV1;Q6IFU7	M11(Oxidation)	0	91.36	1.66334e-08	2	2101.98	-0.476536	61.7653	0
	High	GqVGGDVnVEmDAAPGVDLSR	1	2	2	Q6IFV1;Q6IFU7	Q2(Deamidated); N8(Deamidated); M11(Oxidation)	0	61.13	1.5341e-05	2	2103.96	4.97087	56.826	0
	High	LEQEIATYR	1	5	5	Q6IFV1;Q6IFV4;Q63279;Q6IFU8;Q6IFU7		0	56.9	3.15449e-05	2	1122.58	-1.39066	37.4944	0
	High	DAEEWFFTK	1	1	1	Q6IFU7		0	55.83	2.31176e-05	2	1172.53	-0.203779	84.6387	0
	High	VLDELTLAR	1	4	4	Q6IFV1;Q63279;Q6IFU8;Q6IFU7		0	49.14	0.000130432	2	1029.59	-0.376694	62.136	0
	High	TKYETELNLR	1	1	1	Q6IFU7		0	37.67	0.00216317	3	1266.67	0.197962	36.4782	1
	High	TRLEQEIATYR	1	4	4	Q6IFV1;Q6IFV4;Q6IFU8;Q6IFU7		0	33.19	0.0082754	2	1379.73	-0.686412	44.2697	1
	Medium	LAADDFR	1	7	7	Q6IFW6;Q6IFV1;Q6IFV4;Q63279;Q6IFU8;Q6IFU7;Q6IFX1		0	28.47	0.0196281	2	807.4	0.444194	34.7079	0
	Medium	vLDELTLAR	1	4	4	Q6IFV1;Q63279;Q6IFU8;Q6IFU7	N-Term(Acetyl)	0	26.24	0.0256699	2	1071.6	-0.424406	98.3324	0
	Medium	gqVGGDVnVEMDAAPGVDLSR	1	2	2	Q6IFV1;Q6IFU7	N-Term(Acetyl); Q2(Deamidated); N8(Deamidated)	0	25.57	0.0531091	2	2129.98	5.24228	77.6628	0
P46462	Transitional endoplasmic reticulum ATPase OS=Rattus norvegicus GN=Vcp PE=1 SV=3 - [TERA_RAT]	290.905	14.64	1	9	9	10	806	89.2927	5.26221
	A2	Sequence	# PSMs	# Proteins	# Protein Groups	Protein Group Accessions	Modifications	ΔCn	IonScore	Exp Value	Charge	MH+ [Da]	ΔM [ppm]	RT [min]	# Missed Cleavages
	High	LIVDEAINEDNSVVSLSQPK	2	1	1	P46462		0	70.09	2.07652e-06	2	2170.12	-0.470465	82.5315	0
	High	AIANEcQANFISIK	1	1	1	P46462	C6(Carbamidomethyl)	0	66.15	5.66613e-06	2	1578.79	-0.878444	62.6221	0
	High	mDELQLFR	1	1	1	P46462	M1(Oxidation)	0	49.16	0.000153494	2	1067.52	-0.0916169	66.9295	0
	High	LDQLIYIPLPDEK	1	1	1	P46462		0	47.96	0.000199945	2	1556.86	-0.233964	98.3073	0
	High	LGDVISIQPcPDVK	1	1	1	P46462	C10(Carbamidomethyl)	0	35.69	0.00416801	2	1540.8	-0.813424	68.5758	0
	High	GILLYGPPGTGK	1	1	1	P46462		0	35.42	0.00340187	2	1172.67	-0.758779	64.6959	0
	High	DVDLEFLAK	1	1	1	P46462		0	33.45	0.00671006	2	1049.55	-0.67126	83.0826	0
	High	EAVcIVLSDDTcSDEK	1	1	1	P46462	C4(Carbamidomethyl); C12(Carbamidomethyl)	0	32.85	0.00513612	2	1840.79	-0.00890309	60.0756	0
	Medium	EVDIGIPDATGR	1	1	1	P46462		0	25.92	0.0413212	2	1242.63	0.068128	61.9144	0
Q5RKI0	WD repeat-containing protein 1 OS=Rattus norvegicus GN=Wdr1 PE=1 SV=3 - [WDR1_RAT]	287.415	15.35	1	8	8	10	606	66.1399	6.62451
	A2	Sequence	# PSMs	# Proteins	# Protein Groups	Protein Group Accessions	Modifications	ΔCn	IonScore	Exp Value	Charge	MH+ [Da]	ΔM [ppm]	RT [min]	# Missed Cleavages
	High	LATGSDDNcAAFFEGPPFK	2	1	1	Q5RKI0	C9(Carbamidomethyl)	0	82.91	7.93107e-08	2	2043.91	0.127013	86.1657	0
	High	YAPSGFYIASGDISGK	1	1	1	Q5RKI0		0	79.91	2.41452e-07	2	1632.79	-0.534619	71.1659	0
	High	GDNFLYTNGK	1	1	1	Q5RKI0		0	40.82	0.000960413	2	1128.53	-0.776028	42.5065	0
	High	GDNFLYTnGK	1	1	1	Q5RKI0	N8(Deamidated)	0	38.39	0.00113729	2	1129.52	-0.24137	47.7797	0
	High	VYSILGATLKDEGK	1	1	1	Q5RKI0		0	31.69	0.00711524	3	1493.82	-0.716859	59.5339	1
	Medium	FVNcVR	1	1	1	Q5RKI0	C4(Carbamidomethyl)	0	28.43	0.0183743	2	794.397	-0.604067	20.8931	0
	Medium	YEYQPFAGK	1	1	1	Q5RKI0		0	26.41	0.0303985	2	1102.52	0.24143	46.2356	0
	Medium	VFASLPQVER	1	1	1	Q5RKI0		0	25.46	0.0432358	2	1145.63	-0.742418	59.2851	0
	Medium	DYSGQGVVK	1	1	1	Q5RKI0		0	24.82	0.040542	2	952.473	-0.805746	24.9233	0
P07943	Aldose reductase OS=Rattus norvegicus GN=Akr1b1 PE=1 SV=3 - [ALDR_RAT]	287.078	28.48	1	10	10	15	316	35.7743	6.7124
	A2	Sequence	# PSMs	# Proteins	# Protein Groups	Protein Group Accessions	Modifications	ΔCn	IonScore	Exp Value	Charge	MH+ [Da]	ΔM [ppm]	RT [min]	# Missed Cleavages
	High	TTAQVLIR	1	1	1	P07943		0	64.38	2.77213e-06	2	901.546	-0.636938	35.2535	0
	High	aSHLELNnGTK	2	1	1	P07943	N-Term(Acetyl); N8(Deamidated)	0	60.53	1.32325e-05	2	1226.6	-0.861768	40.5061	0
	High	RQDLFIVSK	1	1	1	P07943		0	56.98	1.59356e-05	2	1105.64	-0.395585	44.0267	1
	High	HIDcAQVYQNEK	1	1	1	P07943	C4(Carbamidomethyl)	0	45.87	0.000350703	2	1504.68	-0.947722	23.3512	0
	High	mPTLGLGTWK	2	1	1	P07943	M1(Oxidation)	0	39.87	0.00202986	2	1119.59	-0.688827	64.8142	0
	High	aSHLELNNGTK	1	1	1	P07943	N-Term(Acetyl)	0	39.29	0.00181351	2	1225.62	-0.657378	35.5077	0
	High	SPPGQVTEAVK	1	1	1	P07943		0	38.65	0.00137141	2	1112.59	-0.785283	26.101	0
	Medium	MPTLGLGTWK	1	1	1	P07943		0	32.61	0.00964967	2	1103.59	0.00287584	77.138	0
	High	NLVVIPK	1	1	1	P07943		0	32.09	0.000837278	2	782.513	-0.0204046	48.0564	0
	Medium	QDLFIVSK	1	1	1	P07943		0	28.62	0.00838166	2	949.535	-0.283846	58.2501	0
	Medium	AIGVSNFNPLQIER	1	1	1	P07943		0	28.04	0.0278739	2	1557.84	-0.47965	84.1789	0
	Medium	VAIDMGYR	1	1	1	P07943		0	25.58	0.0309897	2	924.46	-0.670292	46.6973	0
	Medium	VAIDmGYR	1	1	1	P07943	M5(Oxidation)	0	23.38	0.042935	2	940.455	-0.508802	30.6662	0
O55171	Acyl-coenzyme A thioesterase 2, mitochondrial OS=Rattus norvegicus GN=Acot2 PE=1 SV=1 - [ACOT2_RAT]	274.322	20.53	1	7	7	8	453	49.6697	7.82568
	A2	Sequence	# PSMs	# Proteins	# Protein Groups	Protein Group Accessions	Modifications	ΔCn	IonScore	Exp Value	Charge	MH+ [Da]	ΔM [ppm]	RT [min]	# Missed Cleavages
	High	GGELGLAMASFLK	1	1	1	O55171		0	68.1	2.2303e-06	2	1293.69	0.0635069	97.237	0
	High	ADAGGELDLAR	1	1	1	O55171		0	63.28	6.60201e-06	2	1087.54	-0.684415	42.6638	0
	High	ScWDEPLSITVR	1	1	1	O55171	C2(Carbamidomethyl)	0	60.29	1.78195e-05	2	1462.7	-0.447913	78.7775	0
	High	IEYFEEAVNYLR	1	1	1	O55171		0	57.47	3.48273e-05	2	1545.76	-0.606442	92.6242	0
	High	GGELGLAmASFLK	1	1	1	O55171	M8(Oxidation)	0	52.62	8.4514e-05	2	1309.68	-0.155714	76.2147	0
	High	GPGIGLLGISK	1	1	1	O55171		0	50.99	1.87097e-05	2	1011.62	-0.214374	70.5519	0
	High	GLAPEQPVTLR	1	1	1	O55171		0	31.24	0.00586266	2	1180.67	-0.522604	51.0084	0
	Medium	DVQKPYVVELEVLDGHEPDGGQR	1	1	1	O55171		0	29.18	0.0379254	4	2579.28	1.35739	75.0592	1
Q09073	ADP/ATP translocase 2 OS=Rattus norvegicus GN=Slc25a5 PE=1 SV=3 - [ADT2_RAT]	273.388	25.17	1	4	8	11	298	32.8801	9.72998
	A2	Sequence	# PSMs	# Proteins	# Protein Groups	Protein Group Accessions	Modifications	ΔCn	IonScore	Exp Value	Charge	MH+ [Da]	ΔM [ppm]	RT [min]	# Missed Cleavages
	High	DFLAGGVAAAISK	2	1	1	Q09073		0	69.44	1.71782e-06	2	1219.67	-0.543781	80.6564	0
	High	tDAAVSFAK	1	1	1	Q09073	N-Term(Acetyl)	0	65.28	3.67639e-06	2	951.478	-0.169586	59.0787	0
	High	dFLAGGVAAAISK	1	1	1	Q09073	N-Term(Acetyl)	0	54.64	5.7546e-05	2	1261.68	0.77579	100.018	0
	High	GAWSNVLR	1	2	2	Q09073;Q05962		0	49	0.000202687	2	902.484	-0.225907	51.6575	0
	High	TAVAPIER	1	2	2	Q09073;Q05962		0	40.34	0.000753629	2	856.489	-0.0539882	25.8662	0
	High	GNLANVIR	1	2	2	Q09073;Q05962		0	37.99	0.00108815	2	856.501	0.801693	38.4331	0
	High	EQGVLSFWR	1	1	1	Q09073		0	35.13	0.00615339	2	1121.57	-0.953835	81.3794	0
	Medium	qIFLGGVDKR	1	1	1	Q09073	N-Term(Gln->pyro-Glu)	0	32.38	0.00945187	2	1115.62	-1.03601	68.7562	1
	High	LLLQVQHASK	2	2	2	Q09073;Q05962		0	28.09	0.00395859	2	1136.68	-0.988378	32.5853	0
P62898	Cytochrome c, somatic OS=Rattus norvegicus GN=Cycs PE=1 SV=2 - [CYC_RAT]	273.298	41.9	1	7	7	12	105	11.598	9.5835
	A2	Sequence	# PSMs	# Proteins	# Protein Groups	Protein Group Accessions	Modifications	ΔCn	IonScore	Exp Value	Charge	MH+ [Da]	ΔM [ppm]	RT [min]	# Missed Cleavages
	High	KTGQAAGFSYTDANK	3	1	1	P62898		0	68.47	2.55308e-06	2	1558.75	-1.08991	25.1027	1
	High	TGQAAGFSYTDANKNK	1	1	1	P62898		0	47.94	0.000357544	3	1672.79	-0.453174	25.2551	1
	High	TGQAAGFSYTDANK	1	1	1	P62898		0	43.49	0.000575312	2	1430.65	-1.78526	35.0415	0
	High	mIFAGIK	2	1	1	P62898	M1(Oxidation)	0	38.81	0.0013218	2	795.443	-0.652017	45.3365	0
	High	ADLIAYLK	1	1	1	P62898		0	37.54	0.00073122	2	906.529	-0.273418	72.058	0
	Medium	TGPNLHGLFGR	2	1	1	P62898		0	30.2	0.0106004	2	1168.62	0.120443	54.8875	0
	High	aDLIAYLK	1	1	1	P62898	N-Term(Acetyl)	0	29.32	0.00754327	2	948.54	0.118531	92.6208	0
	Medium	ADLIAYLKK	1	1	1	P62898		0	23.53	0.00820676	3	1034.62	0.0135832	55.7991	1
Q6IFV4	Keratin, type I cytoskeletal 13 OS=Rattus norvegicus GN=Krt13 PE=3 SV=1 - [K1C13_RAT]	261.268	15.3	1	2	9	13	438	47.6993	4.90674
	A2	Sequence	# PSMs	# Proteins	# Protein Groups	Protein Group Accessions	Modifications	ΔCn	IonScore	Exp Value	Charge	MH+ [Da]	ΔM [ppm]	RT [min]	# Missed Cleavages
	High	qSVEADINGLR	1	2	2	Q6IFW6;Q6IFV4	N-Term(Gln->pyro-Glu)	0	60.12	1.51749e-05	2	1184.59	-0.0240837	71.9409	0
	High	LEQEIATYR	1	5	5	Q6IFV1;Q6IFV4;Q63279;Q6IFU8;Q6IFU7		0	56.9	3.15449e-05	2	1122.58	-1.39066	37.4944	0
	High	QSVEADINGLR	1	2	2	Q6IFW6;Q6IFV4		0	53.61	8.2965e-05	2	1201.62	-0.886168	49.1203	0
	High	QSVEADInGLR	1	2	2	Q6IFW6;Q6IFV4	N8(Deamidated)	0	53.44	8.96737e-05	2	1202.6	-0.586923	44.0965	0
	High	qSVEADInGLRR	1	2	2	Q6IFW6;Q6IFV4	N-Term(Gln->pyro-Glu); N8(Deamidated)	0	37.17	0.00315621	2	1341.68	0.394156	51.3955	1
	High	QSVEADInGLRR	1	2	2	Q6IFW6;Q6IFV4	N8(Deamidated)	0	35.22	0.00635785	3	1358.7	-0.136327	34.1657	1
	High	TRLEQEIATYR	1	4	4	Q6IFV1;Q6IFV4;Q6IFU8;Q6IFU7		0	33.19	0.0082754	2	1379.73	-0.686412	44.2697	1
	Medium	LKYENELALR	1	1	1	Q6IFV4		0	31.53	0.00868294	3	1248.69	-0.615408	44.9617	1
	Medium	qSVEADINGLR	1	2	2	Q6IFW6;Q6IFV4	N-Term(Gln->pyro-Glu); Q1(Deamidated)	0	28.68	0.0193792	2	1185.59	9.23644	64.752	0
	Medium	LAADDFR	1	7	7	Q6IFW6;Q6IFV1;Q6IFV4;Q63279;Q6IFU8;Q6IFU7;Q6IFX1		0	28.47	0.0196281	2	807.4	0.444194	34.7079	0
	Medium	IVLEIDNAR	1	1	1	Q6IFV4		0.3415	27.36	0.0228649	2	1042.59	-0.967722	51.837	0
	Medium	ITmQNLNDR	1	2	2	Q6IFV4;Q63279	M3(Oxidation)	0	26.43	0.0404967	2	1120.54	-0.684684	14.8326	0
	Medium	SLLEGQDAK	1	1	1	Q6IFV4		0	24.36	0.0555153	2	960.5	-0.0842763	27.0026	0
P07633	Propionyl-CoA carboxylase beta chain, mitochondrial OS=Rattus norvegicus GN=Pccb PE=2 SV=1 - [PCCB_RAT]	259.379	19.78	1	8	8	9	541	58.589	7.47412
	A2	Sequence	# PSMs	# Proteins	# Protein Groups	Protein Group Accessions	Modifications	ΔCn	IonScore	Exp Value	Charge	MH+ [Da]	ΔM [ppm]	RT [min]	# Missed Cleavages
	High	IccDLEVLASK	1	1	1	P07633	C2(Carbamidomethyl); C3(Carbamidomethyl)	0	67.24	3.6155e-06	2	1307.63	0.202879	61.4593	0
	High	SVTNEDVTQEQLGGAK	2	1	1	P07633		0	64.51	8.40744e-06	2	1675.81	-1.09813	37.6262	0
	High	AFDNDVDALcNLR	1	1	1	P07633	C10(Carbamidomethyl)	0	49.3	0.000180934	2	1522.69	-0.602631	72.8513	0
	High	ImDQAITVGAPVIGLNDSGGAR	1	1	1	P07633	M2(Oxidation)	0	42.34	0.00133025	3	2171.11	0.514182	79.5473	0
	High	LLYAFAEATVPK	1	1	1	P07633		0	42.14	0.000507082	2	1322.74	0.276807	77.828	0
	High	GAVEIIFK	1	1	1	P07633		0	35.89	0.00117223	2	876.519	0.124661	63.0481	0
	High	LVPELDTVVPLESSK	1	1	1	P07633		0	35	0.00324133	2	1625.9	0.071697	85.9642	0
	Medium	FANPFPAAVR	1	1	1	P07633		0	28.83	0.0219943	2	1089.58	-0.465873	65.1301	0
Q6AY56	Tubulin alpha-8 chain OS=Rattus norvegicus GN=Tuba8 PE=2 SV=1 - [TBA8_RAT]	258.459	16.93	1	3	6	10	449	50.0055	5.09717
	A2	Sequence	# PSMs	# Proteins	# Protein Groups	Protein Group Accessions	Modifications	ΔCn	IonScore	Exp Value	Charge	MH+ [Da]	ΔM [ppm]	RT [min]	# Missed Cleavages
	High	AVcmLSNTTAIAEAWAR	3	3	3	Q6P9V9;Q5XIF6;Q6AY56	C3(Carbamidomethyl); M4(Oxidation)	0	71.83	1.75191e-06	2	1880.9	-0.307826	78.2952	0
	High	DVNVAIAAIK	1	1	1	Q6AY56		0	49.33	6.7675e-05	2	1013.6	-0.466614	63.384	0
	High	aVcMLSnTTAIAEAWAR	1	3	3	Q6P9V9;Q5XIF6;Q6AY56	N-Term(Acetyl); C3(Carbamidomethyl); N7(Deamidated)	0	48.97	0.000320082	2	1907.91	6.20573	81.2546	0
	High	AVmVDLEPTVVDEVR	1	1	1	Q6AY56	M3(Oxidation)	0	41.9	0.00147855	2	1687.86	0.728578	76.3459	0
	High	qLFHPEQLITGK	1	3	3	Q6P9V9;Q5XIF6;Q6AY56	N-Term(Gln->pyro-Glu)	0	40.59	0.00122216	2	1393.75	-0.524198	86.8056	0
	Medium	QLFHPEQLITGK	1	3	3	Q6P9V9;Q5XIF6;Q6AY56		0	30.61	0.00999304	3	1410.77	-0.894228	63.5681	0
	Medium	qLFHPEQLITGKEDAANNYAR	1	3	3	Q6P9V9;Q5XIF6;Q6AY56	N-Term(Gln->pyro-Glu)	0	27.38	0.0555742	3	2398.18	-1.02146	78.6055	1
	Medium	TIQFVDWcPTGFK	1	1	1	Q6AY56	C8(Carbamidomethyl)	0	26.14	0.0466983	2	1598.77	0.00888986	92.1254	0
Q920L2	Succinate dehydrogenase [ubiquinone] flavoprotein subunit, mitochondrial OS=Rattus norvegicus GN=Sdha PE=1 SV=1 - [SDHA_RAT]	256.023	18.9	1	9	9	10	656	71.5697	7.1665
	A2	Sequence	# PSMs	# Proteins	# Protein Groups	Protein Group Accessions	Modifications	ΔCn	IonScore	Exp Value	Charge	MH+ [Da]	ΔM [ppm]	RT [min]	# Missed Cleavages
	High	AAFGLSEAGFNTAcLTK	1	1	1	Q920L2	C14(Carbamidomethyl)	0	68.27	3.12766e-06	2	1757.85	-0.390772	80.8927	0
	High	VGSVLQEGcEK	1	1	1	Q920L2	C9(Carbamidomethyl)	0	58.17	2.37752e-05	2	1205.58	-0.868005	28.2451	0
	High	ANAGEESVmNLDK	1	1	1	Q920L2	M9(Oxidation)	0	47.45	0.000205071	2	1393.63	-0.317258	30.4344	0
	High	GEGGILINSQGER	1	1	1	Q920L2		0	45.83	0.000493698	2	1329.67	-0.798003	40.9477	0
	High	NTIIATGGYGR	1	1	1	Q920L2		0	43.46	0.000568029	2	1122.59	0.340704	39.743	0
	Medium	IDEYDYSKPIEGQQK	1	1	1	Q920L2		0	30.75	0.0191417	3	1812.86	-0.676599	39.4933	1
	Medium	TYFScTSAHTSTGDGTAmVTR	2	1	1	Q920L2	C5(Carbamidomethyl); M18(Oxidation)	0	27.24	0.0175583	3	2266.97	-0.174437	35.9096	0
	Medium	VSQLYGDLQHLK	1	1	1	Q920L2		0	27.2	0.0271528	3	1400.75	-0.422714	53.025	0
	Medium	VTLDYRPVIDK	1	1	1	Q920L2		0	26.65	0.021519	2	1318.74	0.492074	51.7527	1
Q497B0	Omega-amidase NIT2 OS=Rattus norvegicus GN=Nit2 PE=1 SV=1 - [NIT2_RAT]	254.933	28.62	1	7	7	7	276	30.6817	7.29834
	A2	Sequence	# PSMs	# Proteins	# Protein Groups	Protein Group Accessions	Modifications	ΔCn	IonScore	Exp Value	Charge	MH+ [Da]	ΔM [ppm]	RT [min]	# Missed Cleavages
	High	AGTEETILYSDIDLK	1	1	1	Q497B0		0	84.6	7.26414e-08	2	1667.84	0.70711	78.7591	0
	High	FAELAQIYAR	1	1	1	Q497B0		0	68.04	2.04147e-06	2	1181.63	-1.6411	67.3149	0
	High	TLSPGDSFSTFDTPYcR	1	1	1	Q497B0	C16(Carbamidomethyl)	0	53.04	5.7853e-05	2	1950.85	-0.603105	77.2171	0
	High	LALIQLQVSSIK	1	1	1	Q497B0		0	52.01	8.81309e-06	2	1312.82	-0.223658	84.1197	0
	High	AVDNQVYVATASPAR	1	1	1	Q497B0		0	42.79	0.00109938	2	1561.8	-0.493741	43.2726	0
	High	ADLYSVESK	1	1	1	Q497B0		0	41.37	0.000744047	2	1011.5	-0.880491	35.2131	0
	High	RADLYSVESK	1	1	1	Q497B0		0	33.87	0.00549673	2	1167.6	-1.11563	25.8381	1
Q8VHF5	Citrate synthase, mitochondrial OS=Rattus norvegicus GN=Cs PE=1 SV=1 - [CISY_RAT]	254.238	17.6	1	8	8	12	466	51.8335	8.35303
	A2	Sequence	# PSMs	# Proteins	# Protein Groups	Protein Group Accessions	Modifications	ΔCn	IonScore	Exp Value	Charge	MH+ [Da]	ΔM [ppm]	RT [min]	# Missed Cleavages
	High	EGSSIGAIDSK	1	1	1	Q8VHF5		0	63.17	9.01242e-06	2	1063.53	-1.14062	27.4339	0
	High	GLVYETSVLDPDEGIR	1	1	1	Q8VHF5		0	60.66	2.16901e-05	2	1762.88	-1.00432	80.1057	0
	High	IVPNILLEQGK	2	1	1	Q8VHF5		0	44.68	5.95714e-05	2	1223.74	-0.676903	68.8172	0
	High	EVGKDVSDEKLR	3	1	1	Q8VHF5		0	43.02	0.00110253	3	1374.72	-0.729338	13.0845	2
	High	LPcVAAK	1	1	1	Q8VHF5	C3(Carbamidomethyl)	0	41.62	0.00119481	2	758.422	-0.731017	25.3013	0
	High	LVAQLYK	1	1	1	Q8VHF5		0	38.64	0.000485544	2	834.509	0.167986	39.313	0
	High	AYAEGINR	1	1	1	Q8VHF5		0	36.82	0.00299476	2	893.447	-0.242925	21.0679	0
	Medium	eGSSIGAIDSK	1	1	1	Q8VHF5	N-Term(Acetyl)	0	27.64	0.0290996	2	1105.54	-0.495332	38.7797	0
	Medium	ALGFPLERPK	1	1	1	Q8VHF5		0	23.27	0.0402686	2	1127.66	-0.602631	51.5389	1
P08010	Glutathione S-transferase Mu 2 OS=Rattus norvegicus GN=Gstm2 PE=1 SV=2 - [GSTM2_RAT]	253.45	44.04	1	8	10	11	218	25.686	7.38623
	A2	Sequence	# PSMs	# Proteins	# Protein Groups	Protein Group Accessions	Modifications	ΔCn	IonScore	Exp Value	Charge	MH+ [Da]	ΔM [ppm]	RT [min]	# Missed Cleavages
	High	LFLEYTDTSYEDK	1	1	1	P08010		0	68.98	2.01725e-06	2	1623.74	-0.539835	72.7444	0
	High	VDVLENQAmDTR	1	1	1	P08010	M9(Oxidation)	0	60.52	1.32186e-05	2	1406.66	-1.36549	37.2459	0
	High	ITQSNAILR	1	2	2	P08009;P08010		0	51.68	0.000104258	2	1015.59	-1.18834	31.9754	0
	High	LQLAmVcYSPDFER	1	1	1	P08010	M5(Oxidation); C7(Carbamidomethyl)	0	49.2	0.00018575	2	1744.8	-0.272957	76.2874	0
	High	PmTLGYWDIR	1	2	2	P08009;P08010	M2(Oxidation)	0	38.13	0.00264563	2	1267.61	-0.550208	73.412	0
	High	cLDAFPNLK	1	1	1	P08010	C1(Carbamidomethyl)	0	37.57	0.00303598	2	1077.54	0.383681	63.3909	0
	High	KKPEYLEGLPEK	1	1	1	P08010		0	34.09	0.00495226	3	1430.79	-0.565882	34.0829	2
	Medium	IRVDVLENQAmDTR	1	1	1	P08010	M11(Oxidation)	0	32.11	0.0151026	3	1675.84	-0.759121	48.4026	1
	Medium	ITQSnAILR	1	2	2	P08009;P08010	N5(Deamidated)	0	28.46	0.0227384	2	1016.57	-1.55453	35.0699	0
	Medium	mAFWNPK	1	1	1	P08010	M1(Oxidation)	0	27.25	0.026842	2	909.43	0.841949	45.4827	0
	Medium	qPWFAGNK	1	1	1	P08010	N-Term(Gln->pyro-Glu)	0	24.78	0.0296067	2	930.447	0.0147001	74.6566	0
Q5XHZ0	Heat shock protein 75 kDa, mitochondrial OS=Rattus norvegicus GN=Trap1 PE=1 SV=1 - [TRAP1_RAT]	250.54	12.18	1	6	7	9	706	80.4108	7.03467
	A2	Sequence	# PSMs	# Proteins	# Protein Groups	Protein Group Accessions	Modifications	ΔCn	IonScore	Exp Value	Charge	MH+ [Da]	ΔM [ppm]	RT [min]	# Missed Cleavages
	High	GVVDSEDIPLNLSR	2	3	3	P34058;P82995;Q5XHZ0		0	90.72	1.56737e-08	2	1513.78	-0.677595	74.5703	0
	High	YESSALPAGQLTSLSDYASR	2	1	1	Q5XHZ0		0	60.43	2.26886e-05	2	2116.02	0.328839	80.2749	0
	High	ELISNASDALEK	1	1	1	Q5XHZ0		0	47	0.000421998	2	1289.66	-0.49537	50.7936	0
	High	AQLLQPTLEINPR	1	1	1	Q5XHZ0		0	40.43	0.000624955	3	1492.85	0.224155	72.7694	0
	High	NIYYLcAPNR	1	1	1	Q5XHZ0	C6(Carbamidomethyl)	0	36.53	0.00297924	2	1283.62	-1.88679	55.5783	0
	High	LNDLLVK	1	1	1	Q5XHZ0		0	31.18	0.0038104	2	814.502	-1.47146	44.9721	0
	Medium	ELLQESALIR	1	1	1	Q5XHZ0		0	28.77	0.0221675	2	1171.67	-0.236434	65.2815	0
Q63279	Keratin, type I cytoskeletal 19 OS=Rattus norvegicus GN=Krt19 PE=1 SV=2 - [K1C19_RAT]	248.859	18.86	1	3	10	13	403	44.6086	5.31299
	A2	Sequence	# PSMs	# Proteins	# Protein Groups	Protein Group Accessions	Modifications	ΔCn	IonScore	Exp Value	Charge	MH+ [Da]	ΔM [ppm]	RT [min]	# Missed Cleavages
	High	LEQEIATYR	1	5	5	Q6IFV1;Q6IFV4;Q63279;Q6IFU8;Q6IFU7		0	56.9	3.15449e-05	2	1122.58	-1.39066	37.4944	0
	High	ALEqANGELEVK	2	1	1	Q63279	Q4(Deamidated)	0	54.96	6.62244e-05	2	1301.66	-0.21407	45.1376	0
	High	TKFETEQALR	1	2	2	Q63279;Q6IFU8		0	50.06	0.000168161	3	1222.64	-0.655502	26.2978	1
	High	VLDELTLAR	1	4	4	Q6IFV1;Q63279;Q6IFU8;Q6IFU7		0	49.14	0.000130432	2	1029.59	-0.376694	62.136	0
	High	sRLEQEIATYR	1	1	1	Q63279	N-Term(Acetyl)	0	44.42	0.000777031	2	1407.72	-0.789278	65.45	1
	High	LASYLDKVR	1	2	2	Q63279;Q6IFU8		0	38.19	0.000720599	2	1064.61	-0.573705	36.6621	1
	High	LASYLDK	1	2	2	Q63279;Q6IFU8		0	31.92	0.0040168	2	809.44	-0.0198706	30.9204	0
	Medium	LAADDFR	1	7	7	Q6IFW6;Q6IFV1;Q6IFV4;Q63279;Q6IFU8;Q6IFU7;Q6IFX1		0	28.47	0.0196281	2	807.4	0.444194	34.7079	0
	Medium	IVLqIDNAR	1	1	1	Q63279	Q4(Deamidated)	0.3415	27.36	0.0228649	2	1042.59	-0.963885	51.837	0
	Medium	ITmQNLNDR	1	2	2	Q6IFV4;Q63279	M3(Oxidation)	0	26.43	0.0404967	2	1120.54	-0.684684	14.8326	0
	Medium	vLDELTLAR	1	4	4	Q6IFV1;Q63279;Q6IFU8;Q6IFU7	N-Term(Acetyl)	0	26.24	0.0256699	2	1071.6	-0.424406	98.3324	0
	Medium	iVLQIDNAR	1	1	1	Q63279	N-Term(Acetyl)	0	26.05	0.02061	2	1083.62	0.369288	101.104	0
P12007	Isovaleryl-CoA dehydrogenase, mitochondrial OS=Rattus norvegicus GN=Ivd PE=1 SV=2 - [IVD_RAT]	246.572	17.22	1	7	7	8	424	46.4058	7.89893
	A2	Sequence	# PSMs	# Proteins	# Protein Groups	Protein Group Accessions	Modifications	ΔCn	IonScore	Exp Value	Charge	MH+ [Da]	ΔM [ppm]	RT [min]	# Missed Cleavages
	High	GSNTcELVFEDcK	1	1	1	P12007	C5(Carbamidomethyl); C12(Carbamidomethyl)	0	64.82	1.5162e-06	2	1558.65	-0.467716	52.5401	0
	High	LYEIGGGTSEVR	1	1	1	P12007		0	64.48	6.3983e-06	2	1280.65	-0.414395	46.1727	0
	High	AQEIDQSNDFK	1	1	1	P12007		0	55.49	3.61585e-05	2	1294.59	-0.228226	29.6244	0
	High	QYVYNVAR	1	1	1	P12007		0	51.84	6.18631e-05	2	1012.52	-1.11231	34.2239	0
	High	IGQFQLmQGK	1	1	1	P12007	M7(Oxidation)	0	46.92	0.000311967	2	1165.6	-0.54521	43.6007	0
	High	FVQENLAPK	1	1	1	P12007		0	42.35	0.000969202	2	1045.57	-0.861963	36.4703	0
	High	TDLTAVPASR	1	1	1	P12007		0	40.2	0.00162349	2	1030.55	-0.492559	35.4354	0
	Medium	qYVYNVAR	1	1	1	P12007	N-Term(Gln->pyro-Glu)	0	23.26	0.0528711	2	995.494	-0.887392	61.091	0
O35303	Dynamin-1-like protein OS=Rattus norvegicus GN=Dnm1l PE=1 SV=1 - [DNM1L_RAT]	245.908	10.73	1	7	7	7	755	83.8561	7.07861
	A2	Sequence	# PSMs	# Proteins	# Protein Groups	Protein Group Accessions	Modifications	ΔCn	IonScore	Exp Value	Charge	MH+ [Da]	ΔM [ppm]	RT [min]	# Missed Cleavages
	High	YIETSELcGGAR	1	1	1	O35303	C8(Carbamidomethyl)	0	73.49	5.86504e-07	2	1355.63	1.78535	41.3154	0
	High	FATEYcNTIEGTAK	1	1	1	O35303	C6(Carbamidomethyl)	0	60.13	1.41209e-05	2	1604.73	-0.0969342	48.5006	0
	High	ALQGASQIIAEIR	1	1	1	O35303		0	57.87	1.46975e-05	2	1369.78	0.602978	75.5567	0
	High	SSVLESLVGR	1	1	1	O35303		0	53.45	5.51264e-05	2	1046.58	-0.766062	70.9817	0
	High	DTLQSELVGQLYK	1	1	1	O35303		0	45.08	0.000543298	2	1493.78	-0.0386955	86.7832	0
	High	LGIIGVVNR	1	1	1	O35303		0	33.92	0.00097322	2	940.593	-0.543218	60.9459	0
	High	SATLLQLITK	1	1	1	O35303		0	30.28	0.00178137	2	1087.67	-0.574541	84.2381	0
P62630	Elongation factor 1-alpha 1 OS=Rattus norvegicus GN=Eef1a1 PE=1 SV=1 - [EF1A1_RAT]	240.73	21	1	3	8	10	462	50.0821	9.01221
	A2	Sequence	# PSMs	# Proteins	# Protein Groups	Protein Group Accessions	Modifications	ΔCn	IonScore	Exp Value	Charge	MH+ [Da]	ΔM [ppm]	RT [min]	# Missed Cleavages
	High	IGGIGTVPVGR	1	2	2	P62632;P62630		0	61.49	2.44804e-06	2	1025.61	-0.113376	49.605	0
	High	QTVAVGVIK	1	2	2	P62632;P62630		0	52.3	2.50259e-05	2	914.566	-0.72113	38.8166	0
	High	qTVAVGVIK	1	2	2	P62632;P62630	N-Term(Gln->pyro-Glu)	0	43.52	0.000100042	2	897.54	-0.328234	65.4407	0
	High	YYVTIIDAPGHR	1	1	1	P62630		0	43.39	0.000941482	3	1404.73	-0.113525	54.8059	0
	High	mDSTEPPYSQK	1	1	1	P62630	M1(Oxidation)	0	38.65	0.000955208	2	1298.56	-1.3345	21.0177	0
	High	LPLQDVYK	1	2	2	P62632;P62630		0	36.45	0.00158525	2	975.551	-0.479347	52.2372	0
	High	EHALLAYTLGVK	2	2	2	P62632;P62630		0	33.82	0.00444001	3	1314.74	-0.29336	64.1325	0
	High	VETGVLKPGmVVTFAPVNVTTEVK	1	1	1	P62630	M10(Oxidation)	0	30.95	0.00566486	3	2531.38	0.790214	80.9788	1
	Medium	STTTGHLIYK	1	2	2	P62632;P62630		0	26.09	0.0405961	2	1120.6	-1.80033	22.3441	0
P85834	Elongation factor Tu, mitochondrial OS=Rattus norvegicus GN=Tufm PE=1 SV=1 - [EFTU_RAT]	238.224	20.58	1	9	9	9	452	49.491	7.56201
	A2	Sequence	# PSMs	# Proteins	# Protein Groups	Protein Group Accessions	Modifications	ΔCn	IonScore	Exp Value	Charge	MH+ [Da]	ΔM [ppm]	RT [min]	# Missed Cleavages
	High	AEAGDNLGALVR	1	1	1	P85834		0	79.41	1.60372e-07	2	1185.62	0.566034	52.8738	0
	High	YEEIDNAPEER	1	1	1	P85834		0	65.99	1.78755e-06	2	1364.6	-0.206871	31.5772	0
	High	VEAQVYILSK	1	1	1	P85834		0	52.76	4.714e-05	2	1149.65	0.189298	56.2181	0
	High	qIGVEHVVVYVNK	1	1	1	P85834	N-Term(Gln->pyro-Glu)	0	46.35	0.000261866	2	1466.8	0.732771	71.8174	0
	High	LLDAVDTYIPVPTR	1	1	1	P85834		0	33.05	0.00661426	2	1572.86	0.359745	89.8746	0
	High	DPELGVK	1	1	1	P85834		0	30.3	0.00685942	2	757.409	-0.706885	28.6943	0
	Medium	GTVVTGTLER	1	1	1	P85834		0	26.75	0.0276867	2	1032.57	-0.515809	33.4033	0
	Medium	TTLTAAITK	1	1	1	P85834		0	20.65	0.0288433	2	919.546	0.104151	37.0035	0
	Medium	VILPPGK	1	1	1	P85834		0	13.96	0.0544339	2	723.476	-0.274297	32.7189	0
P29315	Ribonuclease inhibitor OS=Rattus norvegicus GN=Rnh1 PE=1 SV=2 - [RINI_RAT]	237.478	17.98	1	6	6	6	456	49.9422	4.79248
	A2	Sequence	# PSMs	# Proteins	# Protein Groups	Protein Group Accessions	Modifications	ΔCn	IonScore	Exp Value	Charge	MH+ [Da]	ΔM [ppm]	RT [min]	# Missed Cleavages
	High	LDDcGLTEVR	1	1	1	P29315	C4(Carbamidomethyl)	0	81.65	1.03271e-07	2	1177.55	-0.224219	45.18	0
	High	sLDIQcEQLSDAR	1	1	1	P29315	N-Term(Acetyl); C6(Carbamidomethyl)	0	66.15	2.8634e-06	2	1576.73	-1.32239	74.5879	0
	High	SAIQANPALTELSLR	1	1	1	P29315		0	65.36	3.17268e-06	2	1583.87	-0.26381	75.7113	0
	High	TNELGDAGVGLVLQGLQNPTcK	1	1	1	P29315	C21(Carbamidomethyl)	0	54.61	8.16417e-05	3	2284.16	-0.068267	97.8115	0
	High	DSAcQLESLK	1	1	1	P29315	C4(Carbamidomethyl)	0	34.52	0.00630432	2	1150.54	-0.0836275	41.767	0
	Medium	DSAcQLESLKLENcGITSANcK	1	1	1	P29315	C4(Carbamidomethyl); C14(Carbamidomethyl); C21(Carbamidomethyl)	0	31.71	0.0136255	3	2498.13	-0.455836	62.4117	1
P32551	Cytochrome b-c1 complex subunit 2, mitochondrial OS=Rattus norvegicus GN=Uqcrc2 PE=1 SV=2 - [QCR2_RAT]	237.299	17.26	1	8	8	8	452	48.3662	9.14404
	A2	Sequence	# PSMs	# Proteins	# Protein Groups	Protein Group Accessions	Modifications	ΔCn	IonScore	Exp Value	Charge	MH+ [Da]	ΔM [ppm]	RT [min]	# Missed Cleavages
	High	AVAQGNLSSADVQAAK	1	1	1	P32551		0	81.2	1.40716e-07	2	1529.79	-0.381709	34.3871	0
	High	GNNTTSLLSQSVAK	1	1	1	P32551		0	76.03	5.13887e-07	2	1419.74	-0.27857	45.5457	0
	High	NALANPLYcPDYR	1	1	1	P32551	C9(Carbamidomethyl)	0	47.83	0.000357651	2	1566.74	-1.01238	65.1733	0
	High	AVAFQNPQTR	1	1	1	P32551		0	39.23	0.00265662	2	1131.59	-0.286093	30.2169	0
	High	IIENLHDVAYK	1	1	1	P32551		0	38.58	0.00227428	2	1314.71	-0.0178792	43.0998	0
	High	IGLFIK	1	1	1	P32551		0	32.52	0.0009236	2	690.455	0.133757	61.456	0
	Medium	RGNNTTSLLSQSVAK	1	1	1	P32551		0	31.86	0.0112732	3	1575.84	-0.908268	34.7344	1
	Medium	WEVAALR	1	1	1	P32551		0	24.97	0.0491959	2	844.468	-0.113017	55.5287	0
Q9Z0V6	Thioredoxin-dependent peroxide reductase, mitochondrial OS=Rattus norvegicus GN=Prdx3 PE=1 SV=2 - [PRDX3_RAT]	235.422	40.08	1	7	7	13	257	28.2775	7.54736
	A2	Sequence	# PSMs	# Proteins	# Protein Groups	Protein Group Accessions	Modifications	ΔCn	IonScore	Exp Value	Charge	MH+ [Da]	ΔM [ppm]	RT [min]	# Missed Cleavages
	High	DYGVLLESAGIALR	2	1	1	Q9Z0V6		0	53.15	7.26259e-05	2	1476.81	0.393222	104.309	0
	High	GLFIIDPNGVIK	1	1	1	Q9Z0V6		0	42.16	0.000413532	2	1285.75	-0.10183	95.1114	0
	High	GTAVVNGEFK	2	1	1	Q9Z0V6		0	40.89	0.00154794	2	1021.53	-1.23776	31.9814	0
	High	HLSVNDLPVGR	1	1	1	Q9Z0V6		0	35.82	0.00378327	2	1206.66	-0.622029	47.1986	0
	Medium	nGGLGHMnITLLSDLTK	1	1	1	Q9Z0V6	N-Term(Acetyl); N1(Deamidated); N8(Deamidated)	0	32.89	0.0116945	3	1827.93	5.95844	86.9992	0
	Medium	GTAVVnGEFK	2	1	1	Q9Z0V6	N6(Deamidated)	0	28.28	0.0212489	2	1022.52	-0.0497911	36.873	0
	Medium	AFQFVETHGEVcPANWTPESPTIKPSPTASK	1	1	1	Q9Z0V6	C12(Carbamidomethyl)	0	28.24	0.0461153	4	3413.65	0.0422636	73.4081	1
	Medium	ELSLDDFK	1	1	1	Q9Z0V6		0	25.63	0.027763	2	966.479	0.684882	66.5598	0
	Medium	GLFIIDPnGVIK	2	1	1	Q9Z0V6	N8(Deamidated)	0	24.78	0.032268	2	1286.74	0.651589	96.8072	0
P18163	Long-chain-fatty-acid--CoA ligase 1 OS=Rattus norvegicus GN=Acsl1 PE=1 SV=1 - [ACSL1_RAT]	233.327	12.3	1	9	9	10	699	78.1282	6.99072
	A2	Sequence	# PSMs	# Proteins	# Protein Groups	Protein Group Accessions	Modifications	ΔCn	IonScore	Exp Value	Charge	MH+ [Da]	ΔM [ppm]	RT [min]	# Missed Cleavages
	High	GIQVSNDGPcLGSR	1	1	1	P18163	C10(Carbamidomethyl)	0	52.21	0.000113021	2	1459.69	-1.44011	44.7991	0
	High	VLQPTIFPVVPR	2	1	1	P18163		0	51.64	1.23388e-05	2	1365.83	0.903764	86.4721	0
	High	SQIDELYSTIK	1	1	1	P18163		0	48.97	0.000199655	2	1296.67	-0.715197	68.2132	0
	High	LAQGEYIAPEK	1	1	1	P18163		0	43.17	0.000932569	2	1218.64	-0.808818	35.7149	0
	High	cGVEIIGLK	1	1	1	P18163	C1(Carbamidomethyl)	0	39.92	0.00160937	2	988.55	0.0342732	61.8752	0
	High	LLLEGVENK	1	1	1	P18163		0	36.75	0.00170136	2	1014.58	-0.347039	50.3816	0
	High	IGFFQGDIR	1	1	1	P18163		0	35.82	0.003168	2	1052.55	-0.343687	69.2037	0
	High	SQIDELYSTIKI	1	1	1	P18163		0	32.79	0.00691713	2	1409.75	0.147334	90.4013	1
	Medium	IFGQANTSVK	1	1	1	P18163		0	31.42	0.00850907	2	1064.57	-0.570862	32.6976	0
Q5XIC0	Enoyl-CoA delta isomerase 2, mitochondrial OS=Rattus norvegicus GN=Eci2 PE=1 SV=1 - [ECI2_RAT]	232.46	16.88	1	5	5	9	391	42.994	8.98291
	A2	Sequence	# PSMs	# Proteins	# Protein Groups	Protein Group Accessions	Modifications	ΔCn	IonScore	Exp Value	Charge	MH+ [Da]	ΔM [ppm]	RT [min]	# Missed Cleavages
	High	QNYVDLVSSLSSSSEASSQGK	2	1	1	Q5XIC0		0	55.34	6.88638e-05	2	2173.02	-0.852297	78.6825	0
	High	AAEmLLFGK	1	1	1	Q5XIC0	M4(Oxidation)	0	54.78	3.57609e-05	2	995.523	-0.0386202	56.1034	0
	High	qNYVDLVSSLSSSSEASSQGK	1	1	1	Q5XIC0	N-Term(Gln->pyro-Glu)	0	48.92	0.000304554	2	2156	0.244442	102.466	0
	High	AAEMLLFGK	1	1	1	Q5XIC0		0	48.08	0.000179714	2	979.528	-0.0587317	70.1038	0
	High	ATQQDFENAMNQVK	1	1	1	Q5XIC0		0	36.73	0.00338657	2	1623.74	-0.983255	55.7667	0
	High	LHAVNEEEcTTLR	1	1	1	Q5XIC0	C9(Carbamidomethyl)	0	33.42	0.00787129	3	1571.75	-1.10715	29.5395	0
	Medium	PGVFDFVNK	1	1	1	Q5XIC0		0	27.5	0.0254294	2	1022.53	-0.701701	73.1588	0
	Medium	ATQQDFENAmNQVK	1	1	1	Q5XIC0	M10(Oxidation)	0	25.05	0.0453282	2	1639.74	0.266316	34.6143	0
Q4V8F9	Hydroxysteroid dehydrogenase-like protein 2 OS=Rattus norvegicus GN=Hsdl2 PE=2 SV=1 - [HSDL2_RAT]	226.656	19.47	1	7	8	11	524	58.3069	6.18896
	A2	Sequence	# PSMs	# Proteins	# Protein Groups	Protein Group Accessions	Modifications	ΔCn	IonScore	Exp Value	Charge	MH+ [Da]	ΔM [ppm]	RT [min]	# Missed Cleavages
	High	LAGcTVFITGASR	1	1	1	Q4V8F9	C4(Carbamidomethyl)	0	86.72	3.6072e-08	2	1352.7	-0.286267	58.7156	0
	High	LLGTIYTAAEEIEAAGGK	1	1	1	Q4V8F9		0	52.83	0.00010893	3	1806.95	-0.406363	96.8515	0
	High	DGANIVIAAK	1	1	1	Q4V8F9		0	39.09	0.00109746	2	971.552	-0.472434	43.174	0
	High	IVKDSLSDEVVR	1	1	1	Q4V8F9		0	35.49	0.00392658	3	1359.75	-0.421558	36.8978	1
	High	qHcAYTIAK	1	1	1	Q4V8F9	N-Term(Gln->pyro-Glu); C3(Carbamidomethyl)	0	34.59	0.00385765	2	1074.5	-1.1422	28.6878	0
	High	TAIHTAAmDmLGGAGVESQcR	4	1	1	Q4V8F9	M8(Oxidation); M10(Oxidation); C20(Carbamidomethyl)	0	34.43	0.0054808	3	2207.98	-0.95717	37.3842	0
	Medium	gIGKAIALK	1	1	1	Q4V8F9	N-Term(Acetyl)	0.6333	22.24	0.0146274	2	912.588	-0.113142	50.4701	1
	Medium	IKGNIALAIK	1	1	1	Q4V8F9		0	17.79	0.0225356	3	1040.68	-0.223955	40.2463	1
P17764	Acetyl-CoA acetyltransferase, mitochondrial OS=Rattus norvegicus GN=Acat1 PE=1 SV=1 - [THIL_RAT]	222.046	28.07	1	7	7	12	424	44.6664	8.76318
	A2	Sequence	# PSMs	# Proteins	# Protein Groups	Protein Group Accessions	Modifications	ΔCn	IonScore	Exp Value	Charge	MH+ [Da]	ΔM [ppm]	RT [min]	# Missed Cleavages
	High	eVYMGnVIQGGEGQAPTR	3	1	1	P17764	N-Term(Acetyl); N6(Deamidated)	0	58.69	3.31258e-05	2	1948.92	5.08252	47.1074	0
	High	TPIGSFLGSLASQPATK	2	1	1	P17764		0	50.2	0.000151366	2	1674.91	0.354993	88.5376	0
	High	LGTIAIQGAIEK	1	1	1	P17764		0	46.29	0.000118656	2	1213.71	-1.10288	59.0688	0
	High	EVYmGNVIQGGEGQAPTR	1	1	1	P17764	M4(Oxidation)	0	44.13	0.000923417	2	1921.91	-0.037535	44.2843	0
	High	FANEITPITISVK	1	1	1	P17764		0	31.23	0.00779723	2	1432.8	-0.211063	77.1451	0
	Medium	IAAFADAAVDPIDFPLAPAYAVPK	1	1	1	P17764		0	30.94	0.012282	3	2443.29	-0.617803	120.427	0
	Medium	LEDLIVKDGLTDVYNK	1	1	1	P17764		0	26.69	0.0335362	3	1834.98	-0.322168	72.6965	1
	Medium	qATLGAGLPIATPcTTVNK	1	1	1	P17764	N-Term(Gln->pyro-Glu); C14(Carbamidomethyl)	0	25.85	0.0455028	3	1895.99	-0.332022	93.8242	0
	Medium	QATLGAGLPIATPcTTVNK	1	1	1	P17764	C14(Carbamidomethyl)	0	25.3	0.0489901	2	1913.02	0.12531	72.636	0
Q63716	Peroxiredoxin-1 OS=Rattus norvegicus GN=Prdx1 PE=1 SV=1 - [PRDX1_RAT]	220.582	44.72	1	9	9	12	199	22.0953	8.1333
	A2	Sequence	# PSMs	# Proteins	# Protein Groups	Protein Group Accessions	Modifications	ΔCn	IonScore	Exp Value	Charge	MH+ [Da]	ΔM [ppm]	RT [min]	# Missed Cleavages
	High	LVQAFQFTDK	1	1	1	Q63716		0	57.68	2.31174e-05	2	1196.63	-0.12061	62.4452	0
	High	qITINDLPVGR	1	1	1	Q63716	N-Term(Gln->pyro-Glu)	0	41.18	0.000895443	2	1208.66	0.165073	93.8207	0
	High	qGGLGPmNIPLVSDPK	3	1	1	Q63716	N-Term(Gln->pyro-Glu); M7(Oxidation)	0	41.18	0.00171849	2	1621.83	0.357685	90.5224	0
	High	QITINDLPVGR	1	1	1	Q63716		0	40.96	0.000757586	2	1225.69	-0.583114	66.4985	0
	High	GLFIIDDK	1	1	1	Q63716		0	35.88	0.00156227	2	920.509	0.292775	71.8501	0
	High	TIAQDYGVLK	1	1	1	Q63716		0	31.08	0.00814922	2	1107.6	-0.50728	51.5449	0
	Medium	DISLSDYK	1	1	1	Q63716		0	28.57	0.0104246	2	940.462	-0.416507	50.2439	0
	Medium	aDEGISFR	1	1	1	Q63716	N-Term(Acetyl)	0	28.43	0.0214606	2	936.44	-2.1509	48.316	0
	Medium	SVDEILR	1	1	1	Q63716		0	28.39	0.0200655	2	831.457	0.119813	41.8053	0
	Medium	ATAVmPDGQFK	1	1	1	Q63716	M5(Oxidation)	0	25.67	0.0463443	2	1180.57	-0.256192	30.7154	0
P85125	Polymerase I and transcript release factor OS=Rattus norvegicus GN=Ptrf PE=1 SV=1 - [PTRF_RAT]	220.004	19.39	1	5	5	7	392	43.882	5.51611
	A2	Sequence	# PSMs	# Proteins	# Protein Groups	Protein Group Accessions	Modifications	ΔCn	IonScore	Exp Value	Charge	MH+ [Da]	ΔM [ppm]	RT [min]	# Missed Cleavages
	High	IIGAVDQIQLTQAQLEER	2	1	1	P85125		0	91.46	7.57366e-09	2	2025.1	0.115856	80.5771	0
	High	KLEVNEAELLR	1	1	1	P85125		0	41.58	0.000882681	3	1313.74	-0.678636	52.3035	1
	High	SDQVnGVLVLSLLDK	1	1	1	P85125	N5(Deamidated)	0	36.43	0.00286662	2	1600.88	-0.297038	111.233	0
	High	ATEEPSGTGSDELIK	1	1	1	P85125		0	35.79	0.0043104	2	1533.73	-0.476519	38.6471	0
	Medium	qAEmEGAVQSIQGELSK	1	1	1	P85125	N-Term(Gln->pyro-Glu); M4(Oxidation)	0	32.28	0.0128665	2	1803.84	-0.717855	74.2802	0
	Medium	SDQVNGVLVLSLLDK	1	1	1	P85125		0	30.64	0.00871608	2	1599.9	0.16508	105.094	0
P12711	Alcohol dehydrogenase class-3 OS=Rattus norvegicus GN=Adh5 PE=1 SV=2 - [ADHX_RAT]	216.136	13.64	1	3	3	5	374	39.5502	7.48877
	A2	Sequence	# PSMs	# Proteins	# Protein Groups	Protein Group Accessions	Modifications	ΔCn	IonScore	Exp Value	Charge	MH+ [Da]	ΔM [ppm]	RT [min]	# Missed Cleavages
	High	VcLLGcGISTGYGAAVNTAK	3	1	1	P12711	C2(Carbamidomethyl); C6(Carbamidomethyl)	0	94.79	7.81611e-09	2	2011.99	-0.112966	74.8047	0
	High	VDEFVTGNLSFDQINK	1	1	1	P12711		0	52.89	0.000126198	2	1825.9	-0.38754	83.5813	0
	High	EFGATEcINPQDFSK	1	1	1	P12711	C7(Carbamidomethyl)	0	37.49	0.00207647	2	1742.77	-0.288629	67.3895	0
Q07936	Annexin A2 OS=Rattus norvegicus GN=Anxa2 PE=1 SV=2 - [ANXA2_RAT]	214.969	21.83	1	8	8	11	339	38.6538	7.69385
	A2	Sequence	# PSMs	# Proteins	# Protein Groups	Protein Group Accessions	Modifications	ΔCn	IonScore	Exp Value	Charge	MH+ [Da]	ΔM [ppm]	RT [min]	# Missed Cleavages
	High	AEDGSVIDYELIDQDAR	2	1	1	Q07936		0	67.35	3.69075e-06	2	1908.88	-0.885617	78.8623	0
	High	ALLYLcGGDD	1	1	1	Q07936	C6(Carbamidomethyl)	0	52.27	5.30668e-05	2	1096.5	-0.791054	82.9455	0
	High	TNQELQEINR	1	1	1	Q07936		0	45.19	0.000555439	2	1244.62	-0.611686	29.8336	0
	High	TPAQYDASELK	1	1	1	Q07936		0	44.63	0.000664595	2	1222.59	-0.626062	34.2872	0
	High	RAEDGSVIDYELIDQDAR	1	1	1	Q07936		0	38.14	0.00392095	3	2064.98	0.0393659	67.7286	1
	Medium	qDIAFAYQR	1	1	1	Q07936	N-Term(Gln->pyro-Glu)	0	28.51	0.0223372	2	1094.53	-0.366966	76.0584	0
	Medium	sTVHEILcK	1	1	1	Q07936	N-Term(Acetyl); C8(Carbamidomethyl)	0	26.99	0.0259982	2	1128.57	-1.17683	48.2327	0
	Medium	QDIAFAYQR	1	1	1	Q07936		0	26.34	0.0281051	2	1111.55	-1.18383	49.5565	0
	Medium	LLVALAK	2	1	1	Q07936		0	20.33	0.0125565	2	727.508	0.497457	50.535	0
Q9Z2L0	Voltage-dependent anion-selective channel protein 1 OS=Rattus norvegicus GN=Vdac1 PE=1 SV=4 - [VDAC1_RAT]	212.318	30.74	1	7	7	7	283	30.7366	8.54346
	A2	Sequence	# PSMs	# Proteins	# Protein Groups	Protein Group Accessions	Modifications	ΔCn	IonScore	Exp Value	Charge	MH+ [Da]	ΔM [ppm]	RT [min]	# Missed Cleavages
	High	VTQSNFAVGYK	1	1	1	Q9Z2L0		0	58.68	2.01923e-05	2	1213.62	-0.351149	40.7168	0
	High	LTLSALLDGK	1	1	1	Q9Z2L0		0	55.97	1.59346e-05	2	1030.61	-1.10082	82.7678	0
	High	LTFDSSFSPNTGK	1	1	1	Q9Z2L0		0	48.65	0.000217651	2	1400.67	0.309875	60.7569	0
	High	SENGLEFTSSGSANTETTK	1	1	1	Q9Z2L0		0	45.84	0.000418288	2	1959.88	0.246034	42.3651	0
	High	VNNSSLIGLGYTQTLKPGIK	1	1	1	Q9Z2L0		0	43.1	0.000205707	3	2103.18	-0.623683	69.9186	1
	High	TKSENGLEFTSSGSANTETTK	1	1	1	Q9Z2L0		0	37.43	0.00420168	3	2189.02	0.599539	31.314	1
	Medium	YQVDPDAcFSAK	1	1	1	Q9Z2L0	C8(Carbamidomethyl)	0	26.02	0.0243784	2	1400.61	-0.251038	50.7303	0
P62260	14-3-3 protein epsilon OS=Rattus norvegicus GN=Ywhae PE=1 SV=1 - [1433E_RAT]	211.827	30.2	1	6	8	9	255	29.1554	4.7417
	A2	Sequence	# PSMs	# Proteins	# Protein Groups	Protein Group Accessions	Modifications	ΔCn	IonScore	Exp Value	Charge	MH+ [Da]	ΔM [ppm]	RT [min]	# Missed Cleavages
	High	VAGmDVELTVEER	1	1	1	P62260	M4(Oxidation)	0	61.75	1.45031e-05	2	1463.7	-0.89469	50.5417	0
	High	EAAENSLVAYK	1	1	1	P62260		0	54.72	5.346e-05	2	1194.6	-0.916356	39.4333	0
	High	LIccDILDVLDK	1	1	1	P62260	C3(Carbamidomethyl); C4(Carbamidomethyl)	0	52.26	0.000121236	2	1476.74	-0.522623	99.9553	0
	High	YLAEFATGNDR	1	1	1	P62260		0	44.64	0.00041227	2	1256.59	-0.693959	49.4461	0
	High	DSTLImQLLR	2	5	5	P62260;P61983;P68255;P63102;P68511	M6(Oxidation)	0	40.55	0.00135241	2	1205.66	0.0291027	93.6508	0
	High	NLLSVAYK	1	5	5	P62260;P61983;P68255;P63102;P68511		0	33.07	0.00216996	2	907.525	0.0623368	54.4075	0
	High	EALQDVEDENQ	1	1	1	P62260		0	29.72	0.00591961	2	1289.55	-0.378153	43.4181	0
	Medium	YLAEFATGNDRK	1	1	1	P62260		0	24.04	0.062127	3	1384.68	-0.771201	36.3748	1
Q6UPE1	Electron transfer flavoprotein-ubiquinone oxidoreductase, mitochondrial OS=Rattus norvegicus GN=Etfdh PE=1 SV=1 - [ETFD_RAT]	211.504	15.91	1	9	9	9	616	68.1547	7.56201
	A2	Sequence	# PSMs	# Proteins	# Protein Groups	Protein Group Accessions	Modifications	ΔCn	IonScore	Exp Value	Charge	MH+ [Da]	ΔM [ppm]	RT [min]	# Missed Cleavages
	High	AScDAQTYGIGLK	1	1	1	Q6UPE1	C3(Carbamidomethyl)	0	71.49	1.16016e-06	2	1383.66	-0.227859	48.5762	0
	High	ALNEGGLQSIPK	1	1	1	Q6UPE1		0	64.59	3.97929e-06	2	1226.67	-0.691299	47.8854	0
	High	qLAAEQEKDIR	1	1	1	Q6UPE1	N-Term(Gln->pyro-Glu)	0	50.46	0.000123231	2	1283.66	-0.735123	38.6542	1
	High	NLSIYDGPEQR	1	1	1	Q6UPE1		0	38.87	0.00263327	2	1291.63	-0.4866	48.0084	0
	High	GIATNDVGIQK	1	1	1	Q6UPE1		0	35.75	0.00363189	2	1115.61	-0.0492569	33.8051	0
	High	FAILTEK	1	1	1	Q6UPE1		0	28.83	0.00484397	2	821.477	-0.196234	50.1828	0
	Medium	GAPLNTPVTEDR	1	1	1	Q6UPE1		0	26.97	0.0324468	2	1269.64	-0.626614	38.1094	0
	Medium	SGSLAAEAIFK	1	1	1	Q6UPE1		0	26.45	0.0242317	2	1093.59	-0.509209	61.7934	0
	Medium	QLTSENLQSK	1	1	1	Q6UPE1		0	25.46	0.0540448	2	1147.59	-0.635424	23.1696	0
P27605	Hypoxanthine-guanine phosphoribosyltransferase OS=Rattus norvegicus GN=Hprt1 PE=1 SV=1 - [HPRT_RAT]	210.94	27.98	1	5	5	7	218	24.4615	6.53662
	A2	Sequence	# PSMs	# Proteins	# Protein Groups	Protein Group Accessions	Modifications	ΔCn	IonScore	Exp Value	Charge	MH+ [Da]	ΔM [ppm]	RT [min]	# Missed Cleavages
	High	VIGGDDLSTLTGK	1	1	1	P27605		0	66.24	4.08817e-06	2	1275.68	-0.969881	61.4047	0
	High	NVLIVEDIIDTGK	2	1	1	P27605		0	56.92	2.95708e-05	2	1428.79	0.1498	92.3605	0
	High	SYcNDQSTGDIK	2	1	1	P27605	C3(Carbamidomethyl)	0	46.1	0.000138691	2	1387.58	-0.762883	20.7166	0
	High	TmQTLLSLVK	1	1	1	P27605	M2(Oxidation)	0	33.94	0.00333007	2	1149.65	-0.206745	69.4482	0
	Medium	DLNHVcVISESGK	1	1	1	P27605	C6(Carbamidomethyl)	0	26.43	0.0382216	3	1457.7	-0.822573	40.9252	0
Q4G069	Regulator of microtubule dynamics protein 1 OS=Rattus norvegicus GN=Rmdn1 PE=2 SV=1 - [RMD1_RAT]	210.298	22.26	1	5	5	7	310	35.3782	7.73779
	A2	Sequence	# PSMs	# Proteins	# Protein Groups	Protein Group Accessions	Modifications	ΔCn	IonScore	Exp Value	Charge	MH+ [Da]	ΔM [ppm]	RT [min]	# Missed Cleavages
	High	VEEILEQADYLYESGETEK	2	1	1	Q4G069		0	62.54	1.2481e-05	2	2245.04	0.147534	86.1768	0
	High	AEEVDPNFYSK	1	1	1	Q4G069		0	53.72	4.71328e-05	2	1298.59	-0.249572	46.0022	0
	High	VLLYEALEYAK	1	1	1	Q4G069		0	45.84	0.000233251	2	1311.72	-0.0864131	85.7224	0
	High	LYQLLTQYK	1	1	1	Q4G069		0	39.73	0.000877918	2	1169.66	-0.591612	64.5456	0
	Medium	IAEVLFANPPSSTYEEALK	2	1	1	Q4G069		0	27.26	0.0451036	3	2079.06	-0.324364	87.5671	0
P70623	Fatty acid-binding protein, adipocyte OS=Rattus norvegicus GN=Fabp4 PE=2 SV=3 - [FABP4_RAT]	206.271	38.64	1	6	6	8	132	14.6986	7.94287
	A2	Sequence	# PSMs	# Proteins	# Protein Groups	Protein Group Accessions	Modifications	ΔCn	IonScore	Exp Value	Charge	MH+ [Da]	ΔM [ppm]	RT [min]	# Missed Cleavages
	High	LGVEFDEITPDDR	1	1	1	P70623		0	66.41	3.82838e-06	2	1505.71	-0.615126	74.3957	0
	High	LVSSENFDDYMK	1	1	1	P70623		0	64.83	2.92678e-06	2	1447.64	-0.585078	62.5291	0
	High	EVGVGFATR	2	1	1	P70623		0	55.04	4.49627e-05	2	935.493	-1.24697	74.313	0
	High	cDAFVGTWK	1	1	1	P70623	N-Term(Acetyl); C1(Carbamidomethyl)	0	38.16	0.00129079	2	1125.5	-0.167812	83.7013	0
	High	LVSSENFDDYmK	1	1	1	P70623	M11(Oxidation)	0	31.19	0.00600658	2	1463.63	-0.69075	46.8682	0
	Medium	LGVEFDEITPDDRK	1	1	1	P70623		0	27.15	0.0449113	3	1633.81	-0.462625	61.1969	1
	Medium	NTEISFK	1	1	1	P70623		0	23.25	0.0371424	2	838.431	0.712769	32.9279	0
P11960	2-oxoisovalerate dehydrogenase subunit alpha, mitochondrial (Fragment) OS=Rattus norvegicus GN=Bckdha PE=1 SV=1 - [ODBA_RAT]	205.544	22.9	1	8	8	10	441	50.1329	7.82568
	A2	Sequence	# PSMs	# Proteins	# Protein Groups	Protein Group Accessions	Modifications	ΔCn	IonScore	Exp Value	Charge	MH+ [Da]	ΔM [ppm]	RT [min]	# Missed Cleavages
	High	GPGYGIMSIR	1	1	1	P11960		0	47.61	0.00025747	2	1050.54	-0.739678	59.6773	0
	High	qGQIINPSEDPHLPQEEVLK	1	1	1	P11960	N-Term(Gln->pyro-Glu)	0	46.95	0.000511656	2	2254.13	-0.669783	80.1637	0
	High	VDGNDVFAVYNATK	1	1	1	P11960		0	46.64	0.00045305	2	1512.73	-0.325124	71.0787	0
	High	AVAENQPFLIEAmTYR	2	1	1	P11960	M13(Oxidation)	0	39.91	0.00244515	2	1868.92	-0.9177	75.4336	0
	High	VMEAFEQAER	1	1	1	P11960		0	37.34	0.0025738	2	1209.56	-0.596382	43.9227	0
	High	TDLVFGQYR	1	1	1	P11960		0	32.73	0.00637335	2	1098.56	-0.0768675	60.1708	0
	Medium	GPGYGImSIR	1	1	1	P11960	M7(Oxidation)	0	29.85	0.0171834	2	1066.53	-1.22574	43.8797	0
	Medium	NNGYAISTPTSEQYR	1	1	1	P11960		0	28.98	0.0236506	2	1700.79	-0.842528	45.4929	0
	Medium	ILYESQR	1	1	1	P11960		0	27.25	0.0183656	2	908.484	0.0648079	25.691	0
P10860	Glutamate dehydrogenase 1, mitochondrial OS=Rattus norvegicus GN=Glud1 PE=1 SV=2 - [DHE3_RAT]	204.51	22.22	1	9	9	9	558	61.3773	8.00146
	A2	Sequence	# PSMs	# Proteins	# Protein Groups	Protein Group Accessions	Modifications	ΔCn	IonScore	Exp Value	Charge	MH+ [Da]	ΔM [ppm]	RT [min]	# Missed Cleavages
	High	YSTDVSVDEVK	1	1	1	P10860		0	56.66	2.68639e-05	2	1241.59	-0.0855051	41.6992	0
	High	DDGSWEVIEGYR	1	1	1	P10860		0	48.73	0.000142676	2	1425.63	0.384678	78.6094	0
	High	VYEGSILEADcDILIPAASEK	1	1	1	P10860	C11(Carbamidomethyl)	0	45.56	0.000738014	2	2293.13	0.676049	95.7641	0
	High	YNLGLDLR	1	1	1	P10860		0	39.8	0.00134556	2	963.526	-0.101606	66.7944	0
	High	IIAEGANGPTTPEADKIFLER	1	1	1	P10860		0	37.46	0.0035087	3	2242.17	-0.0947739	68.6399	1
	High	TAAYVNAIEK	1	1	1	P10860		0	34.68	0.0042551	2	1079.57	-0.361064	36.8943	0
	High	cVGVGESDGSIWNPDGIDPK	1	1	1	P10860	C1(Carbamidomethyl)	0	34.31	0.00639424	2	2101.95	0.526127	77.6293	0
	Medium	cAVVDVPFGGAK	1	1	1	P10860	C1(Carbamidomethyl)	0	32.3	0.0110114	2	1219.61	-0.487352	61.1571	0
	Medium	ALASLmTYK	1	1	1	P10860	M6(Oxidation)	0	24.63	0.0389115	2	1013.53	-0.320208	41.242	0
P97532	3-mercaptopyruvate sulfurtransferase OS=Rattus norvegicus GN=Mpst PE=1 SV=3 - [THTM_RAT]	203.924	26.6	1	7	7	8	297	32.9194	6.31592
	A2	Sequence	# PSMs	# Proteins	# Protein Groups	Protein Group Accessions	Modifications	ΔCn	IonScore	Exp Value	Charge	MH+ [Da]	ΔM [ppm]	RT [min]	# Missed Cleavages
	High	ALVSAQWVAEALK	1	1	1	P97532		0	64.27	3.83463e-06	2	1385.78	0.215787	92.0333	0
	High	YWLSQNLPISSGK	1	1	1	P97532		0	51.66	0.000126233	2	1492.78	-0.268604	77.3174	0
	High	FQVVDAR	1	1	1	P97532		0	42.46	0.000777536	2	834.447	0.0907341	34.2343	0
	High	SPSEPAEFcAQLDPSFIK	2	1	1	P97532	C9(Carbamidomethyl)	0	42.4	0.00138681	2	2022.95	-0.791276	84.9395	0
	High	aAPQLFR	1	1	1	P97532	N-Term(Acetyl)	0	35.77	0.00409193	2	844.468	0.182009	73.629	0
	Medium	THEDILENLDAR	1	1	1	P97532		0	32.05	0.0109465	3	1425.7	-0.540922	52.6495	0
	Medium	FQGTQPEPR	1	1	1	P97532		0	31.21	0.0113525	2	1059.52	-0.743362	15.4035	0
P68255	14-3-3 protein theta OS=Rattus norvegicus GN=Ywhaq PE=1 SV=1 - [1433T_RAT]	199.619	28.16	1	3	7	9	245	27.7608	4.77979
	A2	Sequence	# PSMs	# Proteins	# Protein Groups	Protein Group Accessions	Modifications	ΔCn	IonScore	Exp Value	Charge	MH+ [Da]	ΔM [ppm]	RT [min]	# Missed Cleavages
	High	AVTEQGAELSNEER	1	1	1	P68255		0	62.35	9.92486e-06	2	1532.72	-0.228295	29.2157	0
	High	YLIANATNPESK	2	1	1	P68255		0	59.62	2.21017e-05	2	1320.68	0.677038	42.1272	0
	High	DSTLImQLLR	2	5	5	P62260;P61983;P68255;P63102;P68511	M6(Oxidation)	0	40.55	0.00135241	2	1205.66	0.0291027	93.6508	0
	High	YLAEVAcGDDR	1	1	1	P68255	C7(Carbamidomethyl)	0	37.22	0.00146995	2	1268.56	-1.03526	37.9153	0
	High	NLLSVAYK	1	5	5	P62260;P61983;P68255;P63102;P68511		0	33.07	0.00216996	2	907.525	0.0623368	54.4075	0
	Medium	VISSIEQK	1	3	3	P61983;P68255;P68511		0	30.13	0.012277	2	903.514	-0.379086	22.2919	0
	Medium	kLqLIK	1	1	1	P68255	N-Term(Acetyl); Q3(Deamidated)	0.3704	16.61	0.0512942	2	785.513	-0.132669	59.8888	1
P47727	Carbonyl reductase [NADPH] 1 OS=Rattus norvegicus GN=Cbr1 PE=1 SV=2 - [CBR1_RAT]	197.254	23.1	1	6	6	7	277	30.5589	8.06006
	A2	Sequence	# PSMs	# Proteins	# Protein Groups	Protein Group Accessions	Modifications	ΔCn	IonScore	Exp Value	Charge	MH+ [Da]	ΔM [ppm]	RT [min]	# Missed Cleavages
	High	sSDRPVALVTGANK	1	1	1	P47727	N-Term(Acetyl)	0	56.51	3.64072e-05	2	1456.77	-0.633295	47.7831	1
	High	IGVTVLSR	1	1	1	P47727		0	51.78	3.28553e-05	2	844.525	-0.275176	46.9431	0
	High	GIGFAIVR	1	1	1	P47727		0	47.99	4.28908e-05	2	832.504	-0.570205	63.2912	0
	High	VVNVSSSVSLR	2	1	1	P47727		0	43.9	0.000444045	2	1146.65	-0.75273	44.813	0
	High	TNFFGTQDVcK	1	1	1	P47727	C10(Carbamidomethyl)	0	42.2	0.000424805	2	1316.59	-0.258069	52.8565	0
	Medium	EGWPNSAYGVTK	1	1	1	P47727		0	30.95	0.0153072	2	1308.62	-0.98442	50.424	0
Q5I0C3	Methylcrotonoyl-CoA carboxylase subunit alpha, mitochondrial OS=Rattus norvegicus GN=Mccc1 PE=1 SV=1 - [MCCA_RAT]	195.277	13.43	1	8	8	8	715	79.2794	7.13721
	A2	Sequence	# PSMs	# Proteins	# Protein Groups	Protein Group Accessions	Modifications	ΔCn	IonScore	Exp Value	Charge	MH+ [Da]	ΔM [ppm]	RT [min]	# Missed Cleavages
	High	TNVDFLLR	1	1	1	Q5I0C3		0	53.2	4.69057e-05	2	977.541	-0.011079	68.8312	0
	High	VFFSEGAQANR	1	1	1	Q5I0C3		0	45.47	0.00043704	2	1225.6	-0.261568	42.9565	0
	High	SEKEFQEQLESAR	1	1	1	Q5I0C3		0	45.2	0.000739888	3	1580.75	-0.579294	37.5014	1
	High	IPLSQEEIPLQGHAFEAR	1	1	1	Q5I0C3		0	45.15	0.000647643	3	2035.06	-0.952924	69	0
	High	ESVcQAALGLILK	1	1	1	Q5I0C3	C4(Carbamidomethyl)	0	42.51	0.000748999	2	1401.78	-1.17499	98.0946	0
	High	HAPLVEFEEEEV	1	1	1	Q5I0C3		0	37.6	0.00291082	2	1427.67	0.528157	71.046	0
	High	IIEEAPAPGIDPEVR	1	1	1	Q5I0C3		0	34.57	0.00715738	2	1605.85	-0.333395	61.925	0
	Medium	VLIANR	1	1	1	Q5I0C3		0	23.69	0.0297156	2	685.435	-0.41142	22.9132	0
P35738	2-oxoisovalerate dehydrogenase subunit beta, mitochondrial OS=Rattus norvegicus GN=Bckdhb PE=1 SV=3 - [ODBB_RAT]	193.985	17.44	1	5	5	5	390	42.7958	6.82959
	A2	Sequence	# PSMs	# Proteins	# Protein Groups	Protein Group Accessions	Modifications	ΔCn	IonScore	Exp Value	Charge	MH+ [Da]	ΔM [ppm]	RT [min]	# Missed Cleavages
	High	SGDLFNcGSLTIR	1	1	1	P35738	C7(Carbamidomethyl)	0	68.54	2.77818e-06	2	1439.69	-0.63211	73.2091	0
	High	LGVScEVIDLR	1	1	1	P35738	C5(Carbamidomethyl)	0	60.33	1.8722e-05	2	1260.66	0.15669	69.4347	0
	High	TIVPWDVDTVcK	1	1	1	P35738	C11(Carbamidomethyl)	0	58.08	3.4698e-05	2	1432.71	0.0947134	77.6992	0
	High	AAVEQVPVEPYK	1	1	1	P35738		0	47.44	0.000347982	2	1329.7	-0.970457	47.6523	0
	High	VAHFTFQPDPESLQYGQTQK	1	1	1	P35738		0	42.32	0.0016998	3	2321.12	-0.541941	67.3752	0
O88600	Heat shock 70 kDa protein 4 OS=Rattus norvegicus GN=Hspa4 PE=1 SV=1 - [HSP74_RAT]	193.502	10.6	1	5	5	7	840	93.9971	5.21143
	A2	Sequence	# PSMs	# Proteins	# Protein Groups	Protein Group Accessions	Modifications	ΔCn	IonScore	Exp Value	Charge	MH+ [Da]	ΔM [ppm]	RT [min]	# Missed Cleavages
	High	ELSTTLNADEAVTR	1	1	1	O88600		0	75.02	6.81488e-07	2	1519.76	-0.948078	51.4204	0
	High	LEDTENWLYEDGEDQPK	2	1	1	O88600		0	59.06	1.19819e-05	2	2080.9	0.806691	70.5766	0
	High	VLATAFDTTLGGR	1	1	1	O88600		0	55	4.3007e-05	2	1321.71	-0.187841	68.0856	0
	Medium	qDLPALEEKPR	1	1	1	O88600	N-Term(Gln->pyro-Glu)	0	32.07	0.0119517	2	1278.67	-1.65536	56.3989	1
	Medium	HAEQNGPVDGQGDNPGTqAAEHGADTAVPSDGDK	2	1	1	O88600	Q18(Deamidated)	0	27.17	0.0194745	4	3343.43	0.319285	34.8107	0
Q5SGE0	Leucine-rich PPR motif-containing protein, mitochondrial OS=Rattus norvegicus GN=Lrpprc PE=1 SV=1 - [LPPRC_RAT]	192.634	7.33	1	8	9	9	1392	156.554	6.60986
	A2	Sequence	# PSMs	# Proteins	# Protein Groups	Protein Group Accessions	Modifications	ΔCn	IonScore	Exp Value	Charge	MH+ [Da]	ΔM [ppm]	RT [min]	# Missed Cleavages
	High	LIAAYcSVGDIEGASK	1	1	1	Q5SGE0	C6(Carbamidomethyl)	0	65.07	7.21918e-06	2	1653.81	-0.572402	64.549	0
	High	LIQALALQGDVK	1	1	1	Q5SGE0		0	56.56	7.61762e-06	2	1268.76	-0.54534	65.8893	0
	High	SGSPGSNQALLLLR	1	1	1	Q5SGE0		0	53.75	4.4489e-05	2	1412.78	-1.0221	68.8242	0
	High	SSLSSSSPSAGDTVTEK	1	1	1	Q5SGE0		0	44.11	0.000764656	2	1639.77	-0.364066	28.0071	0
	Medium	ScGSLLPELSLAER	1	1	1	Q5SGE0	C2(Carbamidomethyl)	0	32.62	0.01146	2	1531.78	-0.354882	84.3607	0
	Medium	NVQGIIDILK	1	1	1	Q5SGE0		0	21.01	0.0388326	2	1112.67	-0.470567	84.2817	0
	Medium	YASLLK	1	1	1	Q5SGE0		0	17.1	0.0409467	2	694.414	0.816125	34.5716	0
	Medium	LLAGILK	1	1	1	Q5SGE0		0	16.45	0.030681	2	727.508	0.833042	60.6736	0
	Medium	YVALVK	1	1	1	Q5SGE0		0	15.69	0.0391172	2	692.434	0.130554	32.3541	0
P62963	Profilin-1 OS=Rattus norvegicus GN=Pfn1 PE=1 SV=2 - [PROF1_RAT]	189.408	40.71	1	4	4	6	140	14.9475	8.27979
	A2	Sequence	# PSMs	# Proteins	# Protein Groups	Protein Group Accessions	Modifications	ΔCn	IonScore	Exp Value	Charge	MH+ [Da]	ΔM [ppm]	RT [min]	# Missed Cleavages
	High	DSPSVWAAVPGK	1	1	1	P62963		0	67.26	2.80958e-06	2	1213.62	0.328216	64.0324	0
	High	STGGAPTFNVTVTmTAK	1	1	1	P62963	M14(Oxidation)	0	55.02	6.86209e-05	2	1698.84	-0.118228	54.9055	0
	High	DSLLQDGEFTmDLR	2	1	1	P62963	M11(Oxidation)	0	41.8	0.00111657	2	1655.76	1.18564	83.3382	0
	High	SSFFVNGLTLGGQK	1	1	1	P62963		0	40.42	0.00145705	2	1454.76	0.231278	81.5249	0
	High	SSFFVnGLTLGGQK	1	1	1	P62963	N6(Deamidated)	0	34.06	0.00588967	2	1455.75	-0.444664	84.5943	0
P51650	Succinate-semialdehyde dehydrogenase, mitochondrial OS=Rattus norvegicus GN=Aldh5a1 PE=1 SV=2 - [SSDH_RAT]	186.717	15.87	1	6	6	7	523	56.0959	8.08936
	A2	Sequence	# PSMs	# Proteins	# Protein Groups	Protein Group Accessions	Modifications	ΔCn	IonScore	Exp Value	Charge	MH+ [Da]	ΔM [ppm]	RT [min]	# Missed Cleavages
	High	AAYDAFSSWK	1	1	1	P51650		0	51.19	7.10905e-05	2	1145.53	-0.168241	65.1231	0
	High	WLPTPATFPVYDPASGAK	2	1	1	P51650		0	45.11	0.000753839	2	1917.97	-0.930869	95.8454	0
	High	YGIDEYLEVK	1	1	1	P51650		0	41.04	0.00121599	2	1228.61	-0.0705114	74.1699	0
	High	VGNGFEEGTTQGPLINEK	1	1	1	P51650		0	38.88	0.00339726	2	1889.92	-1.50859	56.0254	0
	High	EVGEVLcTDPLVSK	1	1	1	P51650	C7(Carbamidomethyl)	0	37.32	0.00433726	2	1545.78	0.0267069	70.0239	0
	High	LGTVADcGVPEAR	1	1	1	P51650	C7(Carbamidomethyl)	0	35.85	0.00523932	2	1344.66	0.405623	41.5722	0
P18886	Carnitine O-palmitoyltransferase 2, mitochondrial OS=Rattus norvegicus GN=Cpt2 PE=1 SV=1 - [CPT2_RAT]	185.485	17.33	1	9	9	9	658	74.0634	7.32764
	A2	Sequence	# PSMs	# Proteins	# Protein Groups	Protein Group Accessions	Modifications	ΔCn	IonScore	Exp Value	Charge	MH+ [Da]	ΔM [ppm]	RT [min]	# Missed Cleavages
	High	TLSIDSIQFQR	1	1	1	P18886		0	54.13	6.43301e-05	2	1307.69	-0.808877	72.1798	0
	High	ATNLTVSAVR	1	1	1	P18886		0	49.12	0.000168997	2	1031.58	-1.0971	35.2477	0
	High	SEYNDQLTR	1	1	1	P18886		0	41.18	0.000754458	2	1125.52	-1.17869	25.8103	0
	High	YLNAQKPLLDDSQFR	1	1	1	P18886		0	36.27	0.00513404	3	1807.93	0.179699	58.8373	1
	Medium	YILSDSSPVPEFPVAYLTSENR	1	1	1	P18886		0	30.84	0.0225814	3	2484.23	-0.432997	110.91	0
	Medium	LIFDGNEETLK	1	1	1	P18886		0	30.83	0.0154469	2	1278.66	-0.596993	63.273	0
	High	EAAmGQGFDR	1	1	1	P18886	M4(Oxidation)	0	30.19	0.00612604	2	1097.47	-0.482387	14.8222	0
	Medium	QYGQTVATYEScSTAAFK	1	1	1	P18886	C12(Carbamidomethyl)	0	27.5	0.0283636	2	2011.91	-0.349873	58.5167	0
	Medium	NFETGVGK	1	1	1	P18886		0	25.57	0.0382718	2	851.426	-0.0393298	23.8784	0
P52873	Pyruvate carboxylase, mitochondrial OS=Rattus norvegicus GN=Pc PE=1 SV=2 - [PYC_RAT]	184.754	7.39	1	5	5	6	1178	129.695	6.81494
	A2	Sequence	# PSMs	# Proteins	# Protein Groups	Protein Group Accessions	Modifications	ΔCn	IonScore	Exp Value	Charge	MH+ [Da]	ΔM [ppm]	RT [min]	# Missed Cleavages
	High	AEAEAQAEELSFPR	1	1	1	P52873		0	90.76	1.51523e-08	2	1547.73	-0.171389	58.4884	0
	High	qKADEAYLIGR	1	1	1	P52873	N-Term(Gln->pyro-Glu)	0	52.33	0.000128946	2	1246.64	-1.41625	52.7244	1
	High	GANAVGYTNYPDNVVFK	1	1	1	P52873		0	48.73	0.00032956	2	1828.89	-0.255551	68.7956	0
	High	LDNASAFQGAVISPHYDSLLVK	1	1	1	P52873		0	35.03	0.00657937	3	2345.21	0.40613	83.3091	0
	Medium	VSPSPVDPIVPVVPIGPPPAGFR	2	1	1	P52873		0	23.12	0.0170635	2	2294.29	-0.0140422	108.269	0
Q99NA5	Isocitrate dehydrogenase [NAD] subunit alpha, mitochondrial OS=Rattus norvegicus GN=Idh3a PE=1 SV=1 - [IDH3A_RAT]	182.969	19.67	1	6	6	7	366	39.588	6.91748
	A2	Sequence	# PSMs	# Proteins	# Protein Groups	Protein Group Accessions	Modifications	ΔCn	IonScore	Exp Value	Charge	MH+ [Da]	ΔM [ppm]	RT [min]	# Missed Cleavages
	High	TPYTDVNIVTIR	2	1	1	Q99NA5		0	56.96	3.04072e-05	2	1391.75	-0.332168	69.1246	0
	High	APIQWEER	1	1	1	Q99NA5		0	52.76	5.64092e-05	2	1028.52	-0.339033	41.5196	0
	High	cSDFTEEIcR	1	1	1	Q99NA5	C1(Carbamidomethyl); C9(Carbamidomethyl)	0	45.77	8.4752e-05	2	1316.52	-1.04696	46.5148	0
	High	IEAAcFATIK	1	1	1	Q99NA5	C5(Carbamidomethyl)	0	40.82	0.0011467	2	1123.58	-0.392445	54.5834	0
	Medium	mSDGLFLQK	1	1	1	Q99NA5	M1(Oxidation)	0	31.92	0.00755158	2	1054.52	-1.00863	48.9242	0
	Medium	ENTEGEYSGIEHVIVDGVVQSIK	1	1	1	Q99NA5		0	27.02	0.0572988	3	2502.24	0.534124	99.2479	0
P68511	14-3-3 protein eta OS=Rattus norvegicus GN=Ywhah PE=1 SV=2 - [1433F_RAT]	182.008	29.67	1	5	8	9	246	28.194	4.89404
	A2	Sequence	# PSMs	# Proteins	# Protein Groups	Protein Group Accessions	Modifications	ΔCn	IonScore	Exp Value	Charge	MH+ [Da]	ΔM [ppm]	RT [min]	# Missed Cleavages
	High	AVTELNEPLSNEDR	1	1	1	P68511		0	78.82	2.15857e-07	2	1586.76	-0.498576	47.4816	0
	High	DSTLImQLLR	2	5	5	P62260;P61983;P68255;P63102;P68511	M6(Oxidation)	0	40.55	0.00135241	2	1205.66	0.0291027	93.6508	0
	High	NSVVEASEAAYK	1	1	1	P68511		0	35.74	0.00446699	2	1267.62	-0.785085	36.3395	0
	High	YLAEVASGEKK	1	1	1	P68511		0	34.75	0.00415357	3	1194.64	-0.529776	21.4905	1
	High	NLLSVAYK	1	5	5	P62260;P61983;P68255;P63102;P68511		0	33.07	0.00216996	2	907.525	0.0623368	54.4075	0
	High	YLAEVASGEK	1	1	1	P68511		0	32.27	0.00797485	2	1066.54	-1.15373	31.4767	0
	Medium	VISSIEQK	1	3	3	P61983;P68255;P68511		0	30.13	0.012277	2	903.514	-0.379086	22.2919	0
	High	NcNDFQYESK	1	1	1	P68511	C2(Carbamidomethyl)	0	24.77	0.00683524	2	1304.52	0.235085	27.6307	0
P08503	Medium-chain specific acyl-CoA dehydrogenase, mitochondrial OS=Rattus norvegicus GN=Acadm PE=1 SV=1 - [ACADM_RAT]	181.862	15.91	1	6	6	8	421	46.5258	8.41162
	A2	Sequence	# PSMs	# Proteins	# Protein Groups	Protein Group Accessions	Modifications	ΔCn	IonScore	Exp Value	Charge	MH+ [Da]	ΔM [ppm]	RT [min]	# Missed Cleavages
	High	IYQIYEGTAQIQR	1	1	1	P08503		0	61.02	1.41531e-05	2	1582.82	-0.145403	58.1333	0
	High	EEIIPVAPDYDK	1	1	1	P08503		0	53.49	8.86472e-05	2	1388.69	-0.488312	65.986	0
	High	IAmGAFDR	1	1	1	P08503	M3(Oxidation)	0	41.79	0.000562884	2	896.43	0.232923	27.6895	0
	High	AAWEVDSGR	1	1	1	P08503		0	35.34	0.00349436	2	990.463	-0.631856	35.3477	0
	High	TRPTVAAGAVGLAQR	2	1	1	P08503		0	34.18	0.00227257	2	1467.84	-0.307019	37.5156	1
	Medium	SGEYPFPLIK	1	1	1	P08503		0	31.74	0.0098473	2	1150.61	-0.0224999	77.362	0
	Medium	IAMGAFDR	1	1	1	P08503		0	30.83	0.00987115	2	880.434	-0.269787	46.4141	0
P38983	40S ribosomal protein SA OS=Rattus norvegicus GN=Rpsa PE=1 SV=3 - [RSSA_RAT]	181.7	20	1	5	5	6	295	32.8034	4.86865
	A2	Sequence	# PSMs	# Proteins	# Protein Groups	Protein Group Accessions	Modifications	ΔCn	IonScore	Exp Value	Charge	MH+ [Da]	ΔM [ppm]	RT [min]	# Missed Cleavages
	High	AIVAIENPADVSVISSR	2	1	1	P38983		0	62.93	6.0865e-06	2	1740.95	0.35804	79.4385	0
	High	FAAATGATPIAGR	1	1	1	P38983		0	47.47	0.000346482	2	1203.65	-0.204838	41.351	0
	High	LLVVTDPR	1	1	1	P38983		0	45.82	6.93818e-05	2	912.551	-0.628443	47.7866	0
	High	YVDIAIPcNNK	1	1	1	P38983	C8(Carbamidomethyl)	0	40.82	0.00163105	2	1306.65	-0.748612	54.8664	0
	High	SDGIYIINLK	1	1	1	P38983		0	36.16	0.0023484	2	1135.64	-0.108824	75.9353	0
[truncated: 1,246 more rows]

## Sheet: SDS Elution, Heart
Accession	Description	Score	Coverage	# Proteins	# Unique Peptides	# Peptides	# PSMs	# AAs	MW [kDa]	calc. pI
Q62812	Myosin-9 OS=Rattus norvegicus GN=Myh9 PE=1 SV=3 - [MYH9_RAT]	2915.38	39.16	1	62	81	145	1961	226.197	5.60498
	A2	Sequence	# PSMs	# Proteins	# Protein Groups	Protein Group Accessions	Modifications	ΔCn	IonScore	Exp Value	Charge	MH+ [Da]	ΔM [ppm]	RT [min]	# Missed Cleavages
	High	DFSALESQLQDTQELLQEENR	3	1	1	Q62812		0	95.65	7.14709e-09	2	2493.18	0.411173	114.013	0
	High	qAQQERDELADEIANSSGK	2	1	1	Q62812	N-Term(Gln->pyro-Glu)	0	91.84	1.35182e-08	2	2071.95	-0.98994	61.4336	1
	High	ANLQIDQINTDLNLER	2	1	1	Q62812		0	86.29	4.53479e-08	2	1869.96	-1.21944	80.3508	0
	High	ELEDATETADAMNR	1	1	1	Q62812		0	85.74	2.28016e-08	2	1565.68	0.137402	43.1598	0
	High	IAQLEEQLDNETK	1	1	1	Q62812		0	84.82	7.44918e-08	2	1530.76	-0.535521	50.3096	0
	High	ELETQISELQEDLESER	2	1	1	Q62812		0	84.45	8.11164e-08	2	2047.96	-1.71338	91.3455	0
	High	TQLEELEDELQATEDAK	2	3	3	Q63862;Q62812;Q9JLT0		0	82.54	1.30103e-07	2	1961.92	-0.774469	88.2186	0
	High	NLPIYSEEIVDMYK	1	1	1	Q62812		0	74.3	8.82396e-07	2	1713.84	-0.688689	92.0163	0
	High	LEEDQIImEDQNcK	1	1	1	Q62812	M8(Oxidation); C13(Carbamidomethyl)	0	74.17	4.28764e-07	2	1780.77	-0.551511	45.9729	0
	High	aQQAADKYLYVDK	1	1	1	Q62812	N-Term(Acetyl)	0	72.59	1.22004e-06	2	1554.78	-0.354923	60.96	1
	High	LQVELDSVTGLLNQSDSK	2	1	1	Q62812		0	71.39	1.63737e-06	2	1946.01	-0.38833	93.0256	0
	High	VISGVLQLGNIVFK	2	1	1	Q62812		0	68.87	2.59436e-07	2	1486.9	0.0593792	104.251	0
	High	QLEEAEEEAQR	1	1	1	Q62812		0	66.44	2.39471e-06	2	1331.61	0.120339	23.9242	0
	High	KVEAQLQELQVK	2	1	1	Q62812		0	66.36	1.80341e-06	2	1412.81	-0.50616	42.0606	1
	High	mQQNIQELEEQLEEEESAR	2	1	1	Q62812	M1(Oxidation)	0	65.83	4.8325e-06	2	2349.05	1.09501	81.4523	0
	High	ELEDATETADAmNR	1	1	1	Q62812	M12(Oxidation)	0	65.71	1.51722e-06	2	1581.67	-0.199225	29.7673	0
	High	QLLQANPILEAFGNAK	2	2	2	Q63862;Q62812		0	65.45	3.43548e-06	2	1726.95	-0.184976	99.4369	0
	High	mQqNIQELEEQLEEEESAR	5	1	1	Q62812	N-Term(Acetyl); Q3(Deamidated)	0	65.11	5.9043e-06	3	2376.06	4.55685	82.3501	0
	High	VEAQLQELQVK	1	1	1	Q62812		0	65.07	4.02967e-06	2	1284.71	-0.842227	51.905	0
	High	qLEEAEEEAQR	1	1	1	Q62812	N-Term(Gln->pyro-Glu)	0	60.82	6.91332e-06	2	1314.58	-0.0183742	57.2566	0
	High	VEDmAELTcLNEASVLHNLK	1	2	2	Q62812;Q9JLT0	M4(Oxidation); C9(Carbamidomethyl)	0	60.18	2.57599e-05	3	2302.1	-0.277478	75.2275	0
	High	ADFcIIHYAGK	2	2	2	Q62812;Q9JLT0	C4(Carbamidomethyl)	0	60.01	1.80584e-05	2	1294.62	-0.840711	56.1622	0
	High	mEDGVGcLETAEEAK	1	1	1	Q62812	M1(Oxidation); C7(Carbamidomethyl)	0	55.5	1.59239e-05	2	1654.69	-0.694926	44.9492	0
	High	LEVNLQAmK	1	1	1	Q62812	M8(Oxidation)	0	54.12	6.79637e-05	2	1061.56	-1.08271	40.0739	0
	High	QLLQANPILEAFGnAK	1	2	2	Q63862;Q62812	N14(Deamidated)	0	53.99	5.88562e-05	2	1727.93	-0.330334	102.099	0
	High	KEEELQAALAR	2	1	1	Q62812		0	53.16	8.23615e-05	2	1257.68	-0.157649	33.6757	1
	High	ASREEILAQAK	1	1	1	Q62812		0	52.49	0.000100328	2	1215.67	-0.706394	23.7013	1
	High	lQVELDSVTGLLNQSDSK	1	1	1	Q62812	N-Term(Acetyl)	0	52.25	0.000135215	3	1988.02	-0.0828495	115.781	0
	High	IIGLDQVAGMSETALPGAFK	2	1	1	Q62812		0	51.97	0.000127384	2	2018.06	-1.038	106.478	0
	High	DLGEELEALK	1	1	1	Q62812		0	51.27	0.000118312	2	1116.58	-0.169	79.8464	0
	High	LQQELDDLLVDLDHQR	1	1	1	Q62812		0	51.25	0.000158978	3	1949.99	-0.537402	91.7592	0
	High	KFDQLLAEEK	2	3	3	Q63862;Q62812;Q9JLT0		0	50.78	0.000128265	2	1220.65	-0.736151	42.3847	1
	High	qIATLHAQVTDmK	1	1	1	Q62812	N-Term(Gln->pyro-Glu); M12(Oxidation)	0	50.11	0.000175011	2	1454.73	-0.821763	52.2883	0
	High	dVLLQVEDER	1	1	1	Q62812	N-Term(Acetyl)	0	49.79	0.000175274	2	1257.63	0.729894	88.1643	0
	High	qELEEIcHDLEAR	1	1	1	Q62812	N-Term(Gln->pyro-Glu); C7(Carbamidomethyl)	0	49.04	0.000161536	2	1624.73	0.666439	82.4701	0
	High	ALELDSNLYR	1	1	1	Q62812		0	47.91	0.000338988	2	1193.62	-0.294102	61.4867	0
	High	cNGVLEGIR	1	6	5	P02563;P02564;Q63862;Q62812;Q9JLT0	C1(Carbamidomethyl)	0	47.14	0.000422135	2	1017.51	-1.14983	42.465	0
	High	QAcVLMIK	1	1	1	Q62812	C3(Carbamidomethyl)	0	46.68	0.000245927	2	962.516	0.18672	48.6177	0
	High	qAcVLmIK	1	1	1	Q62812	N-Term(Gln->pyro-Glu); C3(Carbamidomethyl); M6(Oxidation)	0	46.67	0.000357362	2	961.485	0.205422	69.3323	0
	High	qTLENERGELANEVK	2	1	1	Q62812	N-Term(Gln->pyro-Glu)	0	46.26	0.000554808	2	1712.84	-0.661258	52.9744	1
	High	sGVLAHLEEER	1	1	1	Q62812	N-Term(Acetyl)	0	45.82	0.000424146	2	1281.64	0.0498703	69.8385	0
	High	qLLQANPILEAFGNAK	2	2	2	Q63862;Q62812	N-Term(Gln->pyro-Glu)	0	44.92	0.000420349	3	1709.92	0.304288	134.023	0
	High	NLPIYSEEIVDmYK	1	1	1	Q62812	M12(Oxidation)	0	44.82	0.000725141	2	1729.83	-0.706574	81.4561	0
	High	DLEAHIDTANK	1	1	1	Q62812		0	43.38	0.000677317	2	1226.6	-0.570548	29.6963	0
	High	DVLLQVEDER	1	1	1	Q62812		0	42.91	0.000956845	2	1215.62	-0.595656	62.5239	0
	High	DELADEIANSSGK	1	1	1	Q62812		0	42.85	0.000638124	2	1348.62	0.0734328	51.6252	0
	High	IIGLDQVAGmSETALPGAFK	1	1	1	Q62812	M10(Oxidation)	0	41.32	0.00150901	3	2034.06	0.413246	92.9661	0
	High	tQLEELEDELQATEDAK	1	3	3	Q63862;Q62812;Q9JLT0	N-Term(Acetyl)	0	41.19	0.00164611	2	2003.92	-2.80186	101.943	0
	High	qRYEILTPNSIPK	2	1	1	Q62812	N-Term(Gln->pyro-Glu)	0	40.59	0.00119161	2	1541.83	0.982942	70.3841	1
	High	qQQLTAmK	1	1	1	Q62812	N-Term(Gln->pyro-Glu); M7(Oxidation)	0	40.56	0.00157785	2	946.466	-0.572085	29.2603	0
	High	TDLLLEPYNK	1	1	1	Q62812		0	40.05	0.00187331	2	1205.64	-0.597833	64.1031	0
	High	mqqNIQELEEQLEEEESAR	7	1	1	Q62812	N-Term(Acetyl); Q2(Deamidated); Q3(Deamidated)	0	39.99	0.00145835	3	2377.04	3.85866	100.512	0
	High	ADEWLmK	1	2	2	Q62812;Q9JLT0	M6(Oxidation)	0	39.67	0.00137026	2	908.418	-0.364355	36.6981	0
	High	LEVNLQAMK	2	1	1	Q62812		0	39.33	0.00208859	2	1045.57	-1.05915	56.3312	0
	High	ASIAALEAK	1	1	1	Q62812		0	39.05	0.00153075	2	873.504	0.156484	36.09	0
	High	KmQQNIQELEEQLEEEESAR	1	1	1	Q62812	M2(Oxidation)	0	38.99	0.00294637	3	2477.14	-0.814706	70.0775	1
	High	IAQLEEQLDNETKER	1	1	1	Q62812		0	38.16	0.00361269	3	1815.91	-0.415425	45.5608	1
	High	ALEQQVEEmKTQLEELEDELQATEDAK	1	1	1	Q62812	M9(Oxidation)	0	37.75	0.00449919	3	3163.48	-0.392387	98.4388	1
	High	eQADFAIEALAK	1	2	2	Q63862;Q62812	N-Term(Acetyl)	0	37.46	0.00325744	2	1347.68	-0.0159925	88.4382	0
	High	ITDVIIGFQAccR	1	1	1	Q62812	C11(Carbamidomethyl); C12(Carbamidomethyl)	0	37.32	0.00391095	2	1552.76	0.416708	75.1685	0
	High	dFSALESQLQDTQELLQEENR	1	1	1	Q62812	N-Term(Acetyl)	0	37.07	0.00515382	3	2535.18	-0.397761	127.019	0
	High	EQADFAIEALAK	2	2	2	Q63862;Q62812		0	36.65	0.00394696	2	1305.67	-0.619677	73.2761	0
	High	LDPHLVLDQLR	2	2	2	Q62812;Q9JLT0		0	36.45	0.0017551	3	1318.75	-0.427866	74.7127	0
	High	qIATLHAQVTDmKK	1	1	1	Q62812	N-Term(Gln->pyro-Glu); M12(Oxidation)	0	35.75	0.00436359	3	1582.82	-0.994676	40.6107	1
	High	FDQLLAEEK	1	3	3	Q63862;Q62812;Q9JLT0		0	35.6	0.00483367	2	1092.56	-0.264458	47.7795	0
	High	VKPLLnSIR	2	1	1	Q62812	N6(Deamidated)	0	35.52	0.000533032	3	1040.65	-0.794094	40.6281	1
	High	VKPLLNSIR	1	1	1	Q62812		0	35.47	0.000255413	3	1039.66	-0.0834285	35.8696	1
	High	cQYLQAEK	1	1	1	Q62812	C1(Carbamidomethyl)	0	34.18	0.00401041	2	1039.49	-0.720764	23.6039	0
	High	DLEGLSQR	1	1	1	Q62812		0	34.05	0.00615906	2	917.469	0.205314	36.2687	0
	Medium	AKQTLENERGELANEVK	1	1	1	Q62812		0	33.95	0.00855774	4	1929	-0.194243	30.1982	2
	High	KmEDGVGcLETAEEAK	1	1	1	Q62812	M2(Oxidation); C8(Carbamidomethyl)	0	33.55	0.00538716	3	1782.79	-0.480964	34.6848	1
	Medium	KLEEDQIImEDQNcK	1	1	1	Q62812	M9(Oxidation); C14(Carbamidomethyl)	0	33.25	0.0085877	3	1908.87	0.118313	36.6125	1
	High	QAcVLmIK	1	1	1	Q62812	C3(Carbamidomethyl); M6(Oxidation)	0	32.96	0.00629752	2	978.511	-0.171085	40.5597	0
	Medium	KQELEEIcHDLEAR	1	1	1	Q62812	C8(Carbamidomethyl)	0	32.3	0.0128073	4	1769.85	0.0114636	49.8782	1
	High	KKVEAQLQELQVK	2	1	1	Q62812		0	32.1	0.00271302	3	1540.91	-0.511963	33.5588	2
	Medium	VEEEEERcQYLQAEK	1	1	1	Q62812	C8(Carbamidomethyl)	0	32.01	0.00925374	3	1939.87	-1.25952	30.6521	1
	Medium	smEAEMIqLqEELAAAER	2	1	1	Q62812	N-Term(Acetyl); M2(Oxidation); Q8(Deamidated); Q10(Deamidated)	0	31.77	0.0114094	3	2108.95	5.68249	91.8857	0
	Medium	EDQSILcTGESGAGK	1	2	2	Q63862;Q62812	C7(Carbamidomethyl)	0	31.69	0.00880934	2	1551.7	-0.236691	39.678	0
	High	vVFQEFR	1	1	1	Q62812	N-Term(Acetyl)	0	31.41	0.00643265	2	966.504	-0.068536	102.457	0
	Medium	YEILTPNSIPK	2	1	1	Q62812		0	31.17	0.00989167	2	1274.7	-0.0777375	65.303	0
	High	EmEAELEDER	1	1	1	Q62812	M2(Oxidation)	0	30.87	0.00257816	2	1266.52	-0.0693571	24.7047	0
	Medium	SmEAEmIQLqEELAAAER	1	1	1	Q62812	M2(Oxidation); M6(Oxidation); Q10(Deamidated)	0	30.78	0.0161689	3	2081.95	8.7619	73.9133	0
	Medium	HSQAVEELAEQLEQTKR	2	1	1	Q62812		0	30.57	0.021355	4	1996.01	-0.0968183	58.5643	1
	High	SmmQDREDQSILcTGESGAGK	3	1	1	Q62812	M2(Oxidation); M3(Oxidation); C13(Carbamidomethyl)	0	30.51	0.00653563	3	2331.98	-0.171944	34.5005	1
	Medium	LKDVLLQVEDERR	1	1	1	Q62812		0	30.27	0.00826957	4	1612.9	-0.168229	47.2337	2
	Medium	kMQQNIqELEEQLEEEESAR	4	1	1	Q62812	N-Term(Acetyl); Q7(Deamidated)	0	29.88	0.0259574	3	2504.16	4.15342	71.7445	1
	Medium	lKDVLLQVEDER	1	1	1	Q62812	N-Term(Acetyl)	0	29.22	0.0170536	2	1498.81	-0.747331	93.5858	1
	Medium	DKADFcIIHYAGK	1	2	2	Q62812;Q9JLT0	C6(Carbamidomethyl)	0	29	0.0309066	3	1537.74	-1.21416	50.4238	1
	Low	VEDMAELTcLNEASVLHNLK	1	2	2	Q62812;Q9JLT0	C9(Carbamidomethyl)	0	27.8	0.0431493	3	2286.11	-0.314465	85.7789	0
	Medium	TVGQLYK	1	2	2	Q63862;Q62812		0	27.16	0.0101924	2	808.456	-0.15702	25.5713	0
	Low	VEDMAELTcLnEASVLHNLK	1	2	2	Q62812;Q9JLT0	C9(Carbamidomethyl); N11(Deamidated)	0	27.07	0.0546796	3	2287.11	8.56914	85.7293	0
	Medium	VVFQEFR	1	1	1	Q62812		0	26.83	0.0180517	2	924.494	0.396891	52.3402	0
	Medium	GALALEEK	1	1	1	Q62812		0	26.34	0.0308924	2	830.461	-0.467114	30.434	0
	Medium	AGKLDPHLVLDQLR	1	2	2	Q62812;Q9JLT0		0	26.3	0.0107835	4	1574.9	-1.08095	64.818	1
	Low	qKHSQAVEELAEQLEQTKR	1	1	1	Q62812	N-Term(Gln->pyro-Glu)	0	26.3	0.057668	4	2235.14	-0.380951	60.2727	2
	Medium	qKLQLEK	1	2	2	Q62812;Q9JLT0	N-Term(Gln->pyro-Glu)	0	26.26	0.0106466	2	869.509	-0.269812	32.5076	1
	Low	QIATLHAQVTDmK	1	1	1	Q62812	M12(Oxidation)	0	25.71	0.0480677	3	1471.76	-0.550953	30.0506	0
	Medium	VSHLLGINVTDFTR	1	1	1	Q62812		0	25.11	0.0470186	3	1571.85	-0.37698	76.0506	0
	Low	RQLEEAEEEAQR	1	1	1	Q62812		0	24.29	0.0588379	3	1487.71	-0.978271	15.1632	1
	Medium	LmATLR	1	2	2	Q62812;Q9JLT0	M2(Oxidation)	0	24.26	0.0382472	2	720.408	0.449846	23.5617	0
	Medium	EQEVSILKK	1	1	1	Q62812		0	24.2	0.0323161	2	1073.62	-0.328538	26.0218	1
	Medium	YKASIAALEAK	1	1	1	Q62812		0	24.2	0.0306052	3	1164.66	-0.309412	37.3631	1
	Medium	gILTPR	1	1	1	Q62812	N-Term(Acetyl)	0	24.09	0.0171574	2	698.419	-0.500055	57.1677	0
	Low	VAAYDKLEK	1	1	1	Q62812		0	21.18	0.0571559	3	1036.57	0.417139	21.4471	1
Q5XIT9	Methylcrotonoyl-CoA carboxylase beta chain, mitochondrial OS=Rattus norvegicus GN=Mccc2 PE=2 SV=1 - [MCCB_RAT]	2784.86	64.3	1	30	31	115	563	61.4784	8.30908
	A2	Sequence	# PSMs	# Proteins	# Protein Groups	Protein Group Accessions	Modifications	ΔCn	IonScore	Exp Value	Charge	MH+ [Da]	ΔM [ppm]	RT [min]	# Missed Cleavages
	High	AATGEEVSAEDLGGADLHcR	3	1	1	Q5XIT9	C19(Carbamidomethyl)	0	119.16	1.81402e-11	2	2057.92	-0.190673	47.3463	0
	High	LGTQPDSGSSTYQENYEQMK	2	1	1	Q5XIT9		0	118.66	1.53843e-11	2	2262.98	-1.19562	46.1624	0
	High	ISVmGGEQAATVLATVAR	5	1	1	Q5XIT9	M4(Oxidation)	0	106.71	4.06345e-10	2	1789.95	-0.116727	79.4782	0
	High	ISVMGGEQAATVLATVAR	2	1	1	Q5XIT9		0	94.21	6.41042e-09	2	1773.95	-0.644631	89.9274	0
	High	LPcIYLVDSGGANLPR	2	1	1	Q5XIT9	C3(Carbamidomethyl)	0	91.57	1.43853e-08	2	1744.9	-0.668826	85.1776	0
	High	LGTQPDSGSSTYQENYEQmK	2	1	1	Q5XIT9	M19(Oxidation)	0	90.44	7.63584e-09	2	2278.98	-0.348614	36.9973	0
	High	ALYGDTLVTGFAR	3	1	1	Q5XIT9		0	83.46	6.62701e-08	2	1383.73	-0.3667	78.9458	0
	High	VSGVEcMIVANDATVK	1	1	1	Q5XIT9	C6(Carbamidomethyl)	0	77.05	4.66478e-07	2	1692.83	-0.563802	64.8501	0
	High	IFGYPVGIIGNNGVLFSESAK	2	1	1	Q5XIT9		0	76.97	3.36523e-07	2	2182.15	-0.464398	109.402	0
	High	qFSSAEEAALKEPIIK	2	1	1	Q5XIT9	N-Term(Gln->pyro-Glu)	0	74.01	7.60622e-07	2	1743.92	-0.561626	80.7108	1
	High	aLYGDTLVTGFAR	1	1	1	Q5XIT9	N-Term(Acetyl)	0	69.66	1.9574e-06	2	1425.74	-0.91657	93.3959	0
	High	VSGVEcmIVANDATVK	2	1	1	Q5XIT9	C6(Carbamidomethyl); M7(Oxidation)	0	69.41	2.77787e-06	2	1708.82	-0.36877	49.8467	0
	High	VSGVEcmIVAnDATVK	1	1	1	Q5XIT9	C6(Carbamidomethyl); M7(Oxidation); N11(Deamidated)	0	63.65	9.23451e-06	2	1709.81	-1.65787	50.6572	0
	High	lWDDGIIDPVDTR	9	1	1	Q5XIT9	N-Term(Acetyl)	0	62.29	1.19516e-05	2	1556.76	0.00422171	112.027	0
	High	ITVIIGGSYGAGNYGmcGR	2	1	1	Q5XIT9	M16(Oxidation); C17(Carbamidomethyl)	0	62.19	1.4223e-05	2	1961.92	-0.775352	68.058	0
	High	LWDDGIIDPVDTR	4	1	1	Q5XIT9		0	62.04	1.13156e-05	2	1514.75	-0.0320482	87.058	0
	High	lYGEEEVPAGGIITGIGR	8	1	1	Q5XIT9	N-Term(Acetyl)	0	60.06	2.00215e-05	2	1872.97	-0.393108	100.792	0
	High	DRIDNLIDPGSPFLEFSQFAGYK	1	1	1	Q5XIT9		0	56.84	5.8585e-05	3	2629.29	-0.201753	119.439	1
	High	FEEEGNPYYSSAR	1	1	1	Q5XIT9		0	56.14	1.70254e-05	2	1548.66	0.0998405	41.5089	0
	High	IFYNQAIMSSK	1	1	1	Q5XIT9		0	55.5	5.12946e-05	2	1301.66	-0.336643	56.919	0
	High	IFYNQAImSSK	3	1	1	Q5XIT9	M8(Oxidation)	0	53.09	9.79361e-05	2	1317.65	-0.827609	45.4044	0
	High	GAHFVQLccQR	2	1	1	Q5XIT9	C8(Carbamidomethyl); C9(Carbamidomethyl)	0	51.77	8.68181e-05	2	1375.63	-0.83463	33.6706	0
	High	iFYNQAImSSK	1	1	1	Q5XIT9	N-Term(Acetyl); M8(Oxidation)	0	51.68	0.000114446	2	1359.66	-0.40238	80.9567	0
	High	KLDVTVEPSEEPLFPADELYGIVGANLK	1	1	1	Q5XIT9		0	49.64	0.000153186	3	3043.59	-0.0209518	115.722	1
	High	QGTIFLAGPPLVK	2	1	1	Q5XIT9		0	49.11	5.09387e-05	2	1340.79	-0.070555	82.1171	0
	High	iSVmGGEQAATVLATVAR	2	1	1	Q5XIT9	N-Term(Acetyl); M4(Oxidation)	0	48.15	0.000306983	2	1831.96	0.0493036	96.3529	0
	High	KGAHFVQLccQR	1	1	1	Q5XIT9	C9(Carbamidomethyl); C10(Carbamidomethyl)	0	44.89	0.000603272	3	1503.73	-0.163169	26.5237	1
	High	AQEIALQNR	2	1	1	Q5XIT9		0	44.65	0.000306777	2	1042.56	0.098999	27.3805	0
	High	ALVNQLHER	2	1	1	Q5XIT9		0	44.33	0.000354218	2	1079.59	-0.934804	24.6066	0
	High	DYEAEGIAK	1	1	1	Q5XIT9		0	42.56	0.000532441	2	995.468	-0.180045	31.1443	0
	High	qGTIFLAGPPLVK	2	1	1	Q5XIT9	N-Term(Gln->pyro-Glu)	0	38.34	0.000600875	2	1323.77	0.0658823	110.996	0
	High	qGTIFLAGPPLVK	1	1	1	Q5XIT9	Q1(Deamidated)	0	37.76	0.00113059	2	1341.78	-0.166854	99.761	0
	High	rFEEEGNPYYSSAR	2	1	1	Q5XIT9	N-Term(Acetyl)	0	37.64	0.00186823	2	1746.77	-0.325439	47.2661	1
	High	AqEIALQNR	3	1	1	Q5XIT9	Q2(Deamidated)	0	36.81	0.00262646	2	1043.55	-0.492886	30.484	0
	High	qFSSAEEAALK	1	1	1	Q5XIT9	N-Term(Gln->pyro-Glu)	0	35.85	0.00419926	2	1163.56	-0.35201	68.8269	0
	High	iSVMGGEqAATVLATVAR	2	1	1	Q5XIT9	N-Term(Acetyl); Q8(Deamidated)	0	35.82	0.00535418	2	1816.96	5.57791	81.9079	0
	High	RFEEEGNPYYSSAR	2	1	1	Q5XIT9		0	35.69	0.0032238	2	1704.76	-0.36579	34.4096	1
	High	LYGEEEVPAGGIITGIGR	2	1	1	Q5XIT9		0	35.13	0.00601528	3	1830.96	-0.0395536	82.7104	0
	High	IFGYPVGIIGNnGVLFSESAK	9	1	1	Q5XIT9	N12(Deamidated)	0	34.68	0.00662094	2	2183.14	1.04221	113.004	0
	High	FLYMWPNAR	1	1	1	Q5XIT9		0	34.49	0.00467655	2	1197.59	0.338057	81.3811	0
	High	FLYmWPNAR	2	1	1	Q5XIT9	M4(Oxidation)	0	33.16	0.0065696	2	1213.58	0.500206	72.1749	0
	Medium	QFSSAEEAALKEPIIK	1	1	1	Q5XIT9		0	32.71	0.00926928	3	1760.94	-0.0778498	57.9954	1
	Medium	iSVMGGEQAATVLATVAR	1	1	1	Q5XIT9	N-Term(Acetyl)	0	32.35	0.0110309	3	1815.96	-0.169837	96.7093	0
	High	TDFGIFRm	1	1	1	Q5XIT9	M8(Oxidation)	0	32.26	0.00558635	2	1002.47	-0.268701	69.8471	1
	High	TDFGIFR	1	1	1	Q5XIT9		0	32.09	0.00506773	2	855.436	0.0589405	66.8881	0
	Medium	tDFGIFR	1	1	1	Q5XIT9	N-Term(Acetyl)	0	30.87	0.00798003	2	897.446	-0.0864324	86.9382	0
	Medium	QFSSAEEAALK	1	1	1	Q5XIT9		0	28.86	0.0208027	2	1180.58	-0.811131	37.7594	0
	Medium	qADTFPDRDHFGR	1	1	1	Q5XIT9	N-Term(Gln->pyro-Glu)	0	28.29	0.0160112	3	1544.69	-0.931484	45.0251	1
	Medium	qFSSAEEAALKEPIIKR	1	1	1	Q5XIT9	N-Term(Gln->pyro-Glu)	0	28.26	0.0214962	3	1900.02	-0.610903	68.7005	2
	Medium	IFGYPVGIIGnNGVLFSESAKK	2	1	1	Q5XIT9	N11(Deamidated)	0	28.05	0.0222479	3	2311.23	0.318737	100.704	1
	Medium	aQEIALQNR	1	1	1	Q5XIT9	N-Term(Acetyl)	0	26.78	0.0227735	2	1084.57	-0.191671	36.9179	0
	Medium	FNEFK	1	1	1	Q5XIT9		0	26.7	0.0107967	2	684.335	-0.0740769	25.13	0
	Medium	QFSSAEEAALKEPIIKR	1	1	1	Q5XIT9		0	26.61	0.0261928	4	1917.04	-0.0705678	49.0375	2
	Medium	aLVNQLHER	1	1	1	Q5XIT9	N-Term(Acetyl)	0	26.59	0.0213798	3	1121.61	-0.019163	37.477	0
	Low	MVAAVScAK	1	1	1	Q5XIT9	C7(Carbamidomethyl)	0	24.97	0.0428275	2	936.463	-0.951308	21.8044	0
	Low	dYEAEGIAK	1	1	1	Q5XIT9	N-Term(Acetyl)	0	23.21	0.0551546	2	1037.48	-0.296119	43.1055	0
	Medium	fNEFK	1	1	1	Q5XIT9	N-Term(Acetyl)	0	23.06	0.0380619	2	726.346	0.0901209	57.6683	0
P07633	Propionyl-CoA carboxylase beta chain, mitochondrial OS=Rattus norvegicus GN=Pccb PE=2 SV=1 - [PCCB_RAT]	2668.74	51.94	1	22	23	100	541	58.589	7.47412
	A2	Sequence	# PSMs	# Proteins	# Protein Groups	Protein Group Accessions	Modifications	ΔCn	IonScore	Exp Value	Charge	MH+ [Da]	ΔM [ppm]	RT [min]	# Missed Cleavages
	High	SVTNEDVTqEQLGGAK	9	1	1	P07633	Q9(Deamidated)	0	94.87	7.11953e-09	2	1676.8	-0.228192	40.2034	0
	High	IMDQAITVGAPVIGLNDSGGAR	2	1	1	P07633		0	90.64	1.70007e-08	3	2155.12	-0.368808	86.902	0
	High	aFDNDVDALcNLR	3	1	1	P07633	N-Term(Acetyl); C10(Carbamidomethyl)	0	86.34	3.06601e-08	2	1564.71	-0.551226	85.0581	0
	High	TVGIVGNQPNVASGcLDINSSVK	4	1	1	P07633	C15(Carbamidomethyl)	0	85.03	7.09755e-08	2	2329.18	-1.17751	71.6887	0
	High	IQEGVESLAGYADIFLR	2	1	1	P07633		0	83.06	8.87288e-08	2	1880.97	-0.623404	114.673	0
	High	ImDQAITVGAPVIGLNDSGGAR	5	1	1	P07633	M2(Oxidation)	0	80.98	1.85933e-07	2	2171.11	-1.02581	79.3302	0
	High	AYGGAYDVMSSK	1	1	1	P07633		0	80.28	8.81308e-08	2	1248.56	-0.38719	43.8303	0
	High	IccDLEVLASKK	2	1	1	P07633	C2(Carbamidomethyl); C3(Carbamidomethyl)	0	77.38	3.44597e-07	2	1435.73	-0.154825	48.1655	1
	High	iMDqAITVGAPVIGLnDSGGAR	3	1	1	P07633	N-Term(Acetyl); Q4(Deamidated); N16(Deamidated)	0	76.65	4.98507e-07	2	2199.11	6.18549	86.1402	0
	High	TVGIVGNQPNVASGcLDInSSVK	2	1	1	P07633	C15(Carbamidomethyl); N19(Deamidated)	0	74.73	8.21088e-07	2	2330.17	-0.0799761	74.7052	0
	High	LLYAFAEATVPK	3	1	1	P07633		0	72.08	5.14136e-07	2	1322.74	-5.17391e-05	77.5711	0
	High	sVTNEDVTQEQLGGAK	1	1	1	P07633	N-Term(Acetyl)	0	69.81	2.23048e-06	2	1717.82	-0.826008	45.7509	0
	High	AYGGAYDVmSSK	1	1	1	P07633	M9(Oxidation)	0	67.96	1.11169e-06	2	1264.55	-1.18773	28.5695	0
	High	iccDLEVLASK	2	1	1	P07633	N-Term(Acetyl); C2(Carbamidomethyl); C3(Carbamidomethyl)	0	66.54	4.25894e-06	2	1349.64	0.237402	85.9402	0
	High	SVTNEDVTQEQLGGAK	4	1	1	P07633		0	65.68	6.2867e-06	2	1675.81	-0.296865	37.4653	0
	High	FPGDSVVTGR	1	1	1	P07633		0	65.31	4.84357e-06	2	1034.53	-0.170623	45.8916	0
	High	IccDLEVLASK	2	1	1	P07633	C2(Carbamidomethyl); C3(Carbamidomethyl)	0	63.05	9.61173e-06	2	1307.63	-0.263882	61.1995	0
	High	AFDNDVDALcNLR	3	1	1	P07633	C10(Carbamidomethyl)	0	62.39	9.08407e-06	2	1522.7	-0.121627	72.6362	0
	High	AFDnDVDALcNLR	6	1	1	P07633	N4(Deamidated); C10(Carbamidomethyl)	0	60.29	1.05233e-05	3	1523.68	-0.97632	74.7016	0
	High	LVPELDTVVPLESSK	5	1	1	P07633		0	59.52	1.16154e-05	2	1625.9	0.747404	86.0528	0
	High	lLYAFAEATVPK	5	1	1	P07633	N-Term(Acetyl)	0	59.51	1.37131e-05	2	1364.75	0.0403363	120.925	0
	High	tVGIVGNQPNVASGcLDINSSVK	1	1	1	P07633	N-Term(Acetyl); C15(Carbamidomethyl)	0	57.85	4.06046e-05	3	2371.19	-0.521303	82.2972	0
	High	ImDQAITVGAPVIGLnDSGGAR	3	1	1	P07633	M2(Oxidation); N16(Deamidated)	0	57.49	4.49159e-05	2	2172.09	-2.09645	84.7971	0
	High	iMDQAITVGAPVIGLNDSGGAR	1	1	1	P07633	N-Term(Acetyl)	0	56.17	5.15701e-05	3	2197.13	-0.503347	95.4963	0
	High	iMDqAITVGAPVIGLNDSGGAR	3	1	1	P07633	N-Term(Acetyl); Q4(Deamidated)	0	48.48	0.00031574	3	2198.12	4.82485	80.535	0
	High	imDqAITVGAPVIGLNDSGGAR	2	1	1	P07633	N-Term(Acetyl); M2(Oxidation); Q4(Deamidated)	0	46.92	0.000523332	2	2214.11	3.31611	78.8654	0
	High	HLLGDTNYAWPTAEIAVMGAK	1	1	1	P07633		0	43.37	0.00127491	3	2258.13	0.628442	93.1598	0
	High	GAVEIIFK	2	1	1	P07633		0	42.83	0.000237144	2	876.519	-0.153874	63.5648	0
	High	GFVDDIIQPSSTR	1	1	1	P07633		0	42.75	0.001229	2	1434.72	0.721373	72.7565	0
	High	KAYGGAYDVmSSK	3	1	1	P07633	M10(Oxidation)	0	40.87	0.00126044	2	1392.65	-0.289095	14.8095	1
	High	kAYGGAYDVmSSK	2	1	1	P07633	N-Term(Acetyl); M10(Oxidation)	0	36.67	0.00307848	2	1434.66	-0.752733	28.5185	1
	High	cADFGmAAEK	1	1	1	P07633	C1(Carbamidomethyl); M6(Oxidation)	0	36.04	0.000721769	2	1115.45	-0.918288	22.6405	0
	High	cADFGMAAEK	1	1	1	P07633	C1(Carbamidomethyl)	0	32.79	0.00223557	2	1099.46	0.549876	35.996	0
	Medium	HLLGDTNYAWPTAEIAVmGAK	1	1	1	P07633	M18(Oxidation)	0	32.68	0.0159695	3	2274.12	-0.62902	83.1796	0
	Medium	iccDLEVLASKK	1	1	1	P07633	N-Term(Acetyl); C2(Carbamidomethyl); C3(Carbamidomethyl)	0	32.48	0.0105643	3	1477.74	-1.03089	69.8702	1
	Medium	IMDQAITVGAPVIGLnDSGGAR	1	1	1	P07633	N16(Deamidated)	0	31.86	0.0141403	3	2156.1	0.477259	92.7124	0
	Medium	AYNmLDIIHAVIDER	1	1	1	P07633	M4(Oxidation)	0	31.58	0.0187309	3	1788.89	-0.0932179	87.2435	0
	High	NIVIGFAR	1	1	1	P07633		0	31.1	0.00419173	2	889.525	-0.300404	60.3041	0
	Medium	TVGIVGNQPNVASGcLDINSSVKGAR	1	1	1	P07633	C15(Carbamidomethyl)	0	29.64	0.0228693	3	2613.35	1.61515	63.2322	1
	Medium	EFFEImPNYAK	1	1	1	P07633	M6(Oxidation)	0	28.87	0.0184848	2	1404.65	-0.200916	72.1083	0
	Medium	FANPFPAAVR	1	1	1	P07633		0	27.99	0.0270847	2	1089.58	-0.129771	64.8955	0
	Low	LVYVFSQDFTVFGGSLSGAHAQK	1	1	1	P07633		0	27.88	0.0447242	3	2458.24	-0.779378	97.2537	0
	Medium	eFFEImPNYAK	1	1	1	P07633	N-Term(Acetyl); M6(Oxidation)	0	26.72	0.0276658	2	1446.66	-0.494505	93.56	0
	Medium	EFFEIMPNYAK	1	1	1	P07633		0	26.11	0.0407769	2	1388.66	-0.0851136	84.8768	0
	Medium	ITVITR	1	1	1	P07633		0	25.32	0.0160102	2	702.451	0.307642	28.6479	0
	Medium	AYGGAYDVmSSK	1	1	1	P07633	M9(Dioxidation)	0	21.97	0.0387552	2	1280.55	-0.0609527	30.8447	0
Q63862	Myosin-11 (Fragments) OS=Rattus norvegicus GN=Myh11 PE=2 SV=3 - [MYH11_RAT]	2064.52	44.39	1	42	58	101	1327	152.398	6.17627
	A2	Sequence	# PSMs	# Proteins	# Protein Groups	Protein Group Accessions	Modifications	ΔCn	IonScore	Exp Value	Charge	MH+ [Da]	ΔM [ppm]	RT [min]	# Missed Cleavages
	High	NmDPLNDNVTSLLNASSDK	1	1	1	Q63862	M2(Oxidation)	0	110.41	1.86532e-10	2	2063.95	-1.75522	80.9529	0
	High	LQQELDDLVVDLDNQR	2	1	1	Q63862		0	104.39	8.80674e-10	2	1912.96	-1.29932	92.0583	0
	High	qADLEKEELAEELASSLSGR	2	1	1	Q63862	N-Term(Gln->pyro-Glu)	0	99.48	2.94199e-09	2	2158.05	-1.26265	102.272	1
	High	TQLEELEDELQATEDAK	2	3	3	Q63862;Q62812;Q9JLT0		0	82.54	1.30103e-07	2	1961.92	-0.774469	88.2186	0
	High	VVSSVLQLGNIVFK	2	1	1	Q63862		0	72.26	1.6343e-07	2	1502.89	0.115383	101.349	0
	High	VIENTDGSEEEmDAR	1	1	1	Q63862	M12(Oxidation)	0	70.41	6.09642e-07	2	1710.72	1.81526	22.5655	0
	High	LDAFLVLEQLR	1	1	1	Q63862		0	65.98	1.67811e-06	2	1316.76	-0.0619346	109.911	0
	High	QLLQANPILEAFGNAK	2	2	2	Q63862;Q62812		0	65.45	3.43548e-06	2	1726.95	-0.184976	99.4369	0
	High	IVQLEEQIEQEAR	2	1	1	Q63862		0	63.43	7.69431e-06	2	1584.82	-0.570592	64.1579	0
	High	qLEEAEEESQR	1	1	1	Q63862	N-Term(Gln->pyro-Glu)	0	55.9	1.69646e-05	2	1330.58	0.0458169	49.8209	0
	High	ELDEATESNEAmGR	1	1	1	Q63862	M12(Oxidation)	0	55.36	1.42625e-05	2	1567.65	-1.50882	24.5546	0
	High	HVSTLNIQLSDSK	2	1	1	Q63862		0	54.55	5.3665e-05	2	1441.76	-1.19043	43.3001	0
	High	QLLQANPILEAFGnAK	1	2	2	Q63862;Q62812	N14(Deamidated)	0	53.99	5.88562e-05	2	1727.93	-0.330334	102.099	0
	High	ASRDEIFATSK	1	1	1	Q63862		0	53.63	6.26423e-05	2	1224.62	-1.06011	26.1494	1
	High	VDYNASAWLTK	1	1	1	Q63862		0	53.2	8.06492e-05	2	1267.63	-0.87444	67.0253	0
	High	qRYEILAANAIPK	2	1	1	Q63862	N-Term(Gln->pyro-Glu)	0	53.18	5.16902e-05	2	1469.81	-0.296471	73.7489	1
	High	QADLEKEELAEELASSLSGR	1	1	1	Q63862		0	52.59	0.000153125	3	2175.08	-0.612945	84.9383	1
	High	IAQLEEELEEEQGNmEAmSDR	3	1	1	Q63862	M15(Oxidation); M18(Oxidation)	0	51.78	6.17281e-05	3	2483.05	-0.153729	63.3076	0
	High	qLHEYETELEDER	1	1	1	Q63862	N-Term(Gln->pyro-Glu)	0	51.37	8.06051e-05	2	1673.73	-0.766892	65.4196	0
	High	KFDQLLAEEK	2	3	3	Q63862;Q62812;Q9JLT0		0	50.78	0.000128265	2	1220.65	-0.736151	42.3847	1
	High	ATLQAEQLSNELVTER	1	1	1	Q63862		0	50.3	0.000214182	2	1801.93	-0.263514	68.2175	0
	High	LQDLASTIEVMEEGK	1	1	1	Q63862		0	49.98	0.000253163	2	1662.82	-0.417723	88.9356	0
	High	QLEEAEEESQR	2	1	1	Q63862		0	49.76	0.000104097	2	1347.6	-0.633178	15.5363	0
	High	ALETQMEEmRTQLEELEDELQATEDAK	6	1	1	Q63862	M9(Dioxidation)	0	49.25	0.000219279	3	3212.44	-0.565111	88.5096	1
	High	ALETQmEEmR	2	1	1	Q63862	M6(Oxidation); M9(Oxidation)	0	48.34	9.0864e-05	2	1269.54	-0.248882	12.7072	0
	High	ALEEALEAKEELER	2	1	1	Q63862		0	48.23	0.000323927	2	1629.83	-0.0281555	54.1334	1
	High	GNEASFVPSR	1	1	1	Q63862		0	47.67	0.000281298	2	1063.52	-1.01428	35.0226	0
	High	DSSITQGPSFAYGELEK	1	1	1	Q63862		0	47.63	0.00033999	2	1828.86	-0.327363	75.7032	0
	High	cNGVLEGIR	1	6	5	P02563;P02564;Q63862;Q62812;Q9JLT0	C1(Carbamidomethyl)	0	47.14	0.000422135	2	1017.51	-1.14983	42.465	0
	High	KATLQAEQLSNELVTER	2	1	1	Q63862		0	44.99	0.000545166	3	1930.02	-0.663741	55.9233	1
	High	qLLQANPILEAFGNAK	2	2	2	Q63862;Q62812	N-Term(Gln->pyro-Glu)	0	44.92	0.000420349	3	1709.92	0.304288	134.023	0
	High	nMDPLnDNVTSLLNASSDK	2	1	1	Q63862	N-Term(Acetyl); N1(Deamidated); N6(Deamidated)	0	44.09	0.000680449	2	2091.95	4.6682	99.4001	0
	High	QAcILMIK	1	1	1	Q63862	C3(Carbamidomethyl)	0	43.78	0.000450203	2	976.531	-0.841593	56.4039	0
	High	qAcILmIK	1	1	1	Q63862	N-Term(Gln->pyro-Glu); C3(Carbamidomethyl); M6(Oxidation)	0	41.59	0.00112682	2	975.501	0.364546	78.3075	0
	High	tQLEELEDELQATEDAK	1	3	3	Q63862;Q62812;Q9JLT0	N-Term(Acetyl)	0	41.19	0.00164611	2	2003.92	-2.80186	101.943	0
	High	DLELQADSAVK	1	1	1	Q63862		0	40.51	0.00185843	2	1188.61	-0.0656213	51.1457	0
	High	AILTPR	1	2	2	Q63862;Q9JLT0		0	40.38	0.000339002	2	670.425	0.0878785	26.6562	0
	High	mTESSLPSASK	1	1	1	Q63862	M1(Oxidation)	0	40.3	0.00117123	2	1153.54	-0.538958	15.6633	0
	High	QAcILmIK	1	1	1	Q63862	C3(Carbamidomethyl); M6(Oxidation)	0	38.69	0.00148728	2	992.527	0.298101	48.1553	0
	High	kATLQAEQLSNELVTER	1	1	1	Q63862	N-Term(Acetyl)	0	38.49	0.00282451	3	1972.03	-0.343098	67.3838	1
	High	eQADFAIEALAK	1	2	2	Q63862;Q62812	N-Term(Acetyl)	0	37.46	0.00325744	2	1347.68	-0.0159925	88.4382	0
	High	qLHEYETELEDERK	1	1	1	Q63862	N-Term(Gln->pyro-Glu)	0	37.31	0.00292604	3	1801.82	-0.448452	54.5167	1
	High	LEVNMQALK	1	1	1	Q63862		0	37.14	0.00340992	2	1045.57	-0.358647	54.847	0
	High	EQADFAIEALAK	2	2	2	Q63862;Q62812		0	36.65	0.00394696	2	1305.67	-0.619677	73.2761	0
	High	sMLqDREDQSILcTGESGAGK	2	1	1	Q63862	N-Term(Acetyl); Q4(Deamidated); C13(Carbamidomethyl)	0	36.23	0.00459788	3	2325.04	4.35085	46.0174	1
	High	FDQLLAEEK	1	3	3	Q63862;Q62812;Q9JLT0		0	35.6	0.00483367	2	1092.56	-0.264458	47.7795	0
	High	EVLLQVEDER	1	1	1	Q63862		0	35.38	0.0053456	2	1229.64	-0.410651	54.0782	0
	Medium	DKTEFSIIHYAGK	2	1	1	Q63862		0	34.93	0.00665228	3	1508.77	0.159426	49.9796	1
	Medium	LQDLASTIEVmEEGK	1	1	1	Q63862	M11(Oxidation)	0	34.88	0.00788337	2	1678.82	-0.0751726	65.4996	0
	High	VIQYLAVVASSHK	1	1	1	Q63862		0	34.35	0.00315863	3	1414.8	-0.466978	58.0002	0
	High	iVFQEFR	1	2	2	Q63862;Q9JLT0	N-Term(Acetyl)	0	34.16	0.00374115	2	980.52	-0.217549	114.593	0
	High	qLVSNLEK	1	2	2	Q9JLT0;Q63862	N-Term(Gln->pyro-Glu)	0	33.87	0.00229714	2	913.499	0.252662	61.059	0
	Medium	ALELDPNLYR	1	2	2	Q63862;Q9JLT0		0	32.74	0.0102431	2	1203.64	0.123949	69.6006	0
	Medium	LEGDLKDLELQADSAVK	1	1	1	Q63862		0	32.52	0.0111952	3	1843.96	-1.17717	70.8168	1
	High	QRYEILAANAIPK	1	1	1	Q63862		0	32.45	0.00449394	3	1486.84	-0.0549478	56.0424	1
	High	LKSTVAALEAK	1	1	1	Q63862		0	32.3	0.00226705	3	1130.68	-0.592582	28.1123	1
	Medium	NcAAYLK	1	2	2	Q63862;Q9JLT0	C2(Carbamidomethyl)	0	31.89	0.00711857	2	839.408	-0.0222977	21.2146	0
	Medium	EDQSILcTGESGAGK	1	2	2	Q63862;Q62812	C7(Carbamidomethyl)	0	31.69	0.00880934	2	1551.7	-0.236691	39.678	0
	Medium	HVSTLNIQLSDSKK	1	1	1	Q63862		0	31.63	0.00766081	3	1569.86	-0.401583	32.897	1
	Medium	nVHELEK	1	3	3	P02563;Q63862;Q9JLT0	N1(Deamidated)	0	29.25	0.0108748	2	869.436	-0.526376	23.8701	0
	Medium	STVAALEAK	1	1	1	Q63862		0	29.22	0.0150191	2	889.499	-0.368196	27.0317	0
	Medium	SmLQDREDQSILcTGESGAGK	1	1	1	Q63862	M2(Oxidation); C13(Carbamidomethyl)	0	29.03	0.0225047	3	2298.03	-0.285067	43.5645	1
	Medium	SKLQEVEGAVK	1	1	1	Q63862		0	29	0.0200799	2	1187.66	-0.375565	29.5446	1
	Medium	vcHLVGINVTDFTR	1	1	1	Q63862	N-Term(Acetyl); C2(Carbamidomethyl)	0	27.96	0.0391092	3	1672.85	0.041906	88.1679	0
	Medium	TVGQLYK	1	2	2	Q63862;Q62812		0	27.16	0.0101924	2	808.456	-0.15702	25.5713	0
	Medium	FVADLWK	1	1	1	Q63862		0	26.96	0.0318168	2	878.477	-0.0841856	68.6309	0
	Medium	AAAYDKLEK	1	1	1	Q63862		0	26.95	0.0199818	3	1008.54	0.115199	13.8952	1
	Medium	qAcILMIK	1	1	1	Q63862	N-Term(Gln->pyro-Glu); C3(Carbamidomethyl)	0	26.72	0.0283042	2	959.506	0.477958	88.457	0
	Low	VcHLVGINVTDFTR	1	1	1	Q63862	C2(Carbamidomethyl)	0	26.68	0.048541	3	1630.84	-0.43992	69.4985	0
	Medium	TEFSIIHYAGK	1	1	1	Q63862		0	26.55	0.0358521	3	1265.65	0.0953998	53.9871	0
	Medium	LEVNmQALK	1	1	1	Q63862	M5(Oxidation)	0.5185	26.34	0.040764	2	1061.56	-1.08271	40.0739	0
	Low	DDVGKNVHELEK	1	2	2	Q63862;Q9JLT0		0	25.31	0.0555023	3	1382.69	-0.549313	17.5327	1
	Medium	sMLqDREDqSILcTGESGAGK	1	1	1	Q63862	N-Term(Acetyl); Q4(Deamidated); Q9(Deamidated); C13(Carbamidomethyl)	0	25.07	0.0449643	3	2326.02	3.24383	57.0029	1
	Medium	IVFQEFR	1	2	2	Q63862;Q9JLT0		0	24.95	0.0244715	2	938.509	-0.546152	58.2308	0
	Medium	LKEVLLQVEDER	1	1	1	Q63862		0	24.73	0.0408862	3	1470.82	0.523499	53.0145	1
	Low	eMEGLGQqYEEK	1	1	1	Q63862	N-Term(Acetyl); Q8(Deamidated)	0	22.4	0.0460352	2	1483.64	6.99208	32.3052	0
P04797	Glyceraldehyde-3-phosphate dehydrogenase OS=Rattus norvegicus GN=Gapdh PE=1 SV=3 - [G3P_RAT]	1984.52	50.45	1	16	18	93	333	35.8052	8.03076
	A2	Sequence	# PSMs	# Proteins	# Protein Groups	Protein Group Accessions	Modifications	ΔCn	IonScore	Exp Value	Charge	MH+ [Da]	ΔM [ppm]	RT [min]	# Missed Cleavages
	High	iVSNAScTTNcLAPLAK	1	1	1	P04797	N-Term(Acetyl); C7(Carbamidomethyl); C11(Carbamidomethyl)	0	84.19	9.64097e-08	2	1861.91	-0.919932	78.4081	0
	High	WGDAGAEYVVESTGVFTTmEK	3	1	1	P04797	M19(Oxidation)	0	77.98	2.92966e-07	2	2293.03	-2.24013	90.9301	0
	High	WGDAGAEYVVESTGVFTTMEK	2	1	1	P04797		0	73.31	9.28652e-07	2	2277.04	-0.307499	100.876	0
	High	LISWYDNEYGYSNR	4	1	1	P04797		0	71.87	9.23184e-07	2	1779.8	-0.978469	73.9282	0
	High	LISWYDnEYGYSNR	3	1	1	P04797	N7(Deamidated)	0	71.24	8.90673e-07	2	1780.78	-1.39327	75.9437	0
	High	VVDLmAYMASKE	4	1	1	P04797	M5(Oxidation)	0	71.2	1.08097e-06	2	1372.65	-0.301076	66.2186	1
	High	vKVGVnGFGR	1	1	1	P04797	N-Term(Acetyl); N6(Deamidated)	0	69.16	1.5228e-06	3	1075.59	-0.359635	50.2064	1
	High	VPTPNVSVVDLTcR	3	1	1	P04797	C13(Carbamidomethyl)	0	62.88	8.65584e-06	2	1556.81	-0.671675	71.7281	0
	High	VVDLMAYMASKE	2	1	1	P04797		0	62.74	7.42291e-06	2	1356.65	0.266172	84.2695	1
	High	IVSNAScTTncLAPLAK	11	1	1	P04797	C7(Carbamidomethyl); N10(Deamidated); C11(Carbamidomethyl)	0	61.87	1.67733e-05	2	1820.89	-1.37712	56.3381	0
	High	GAAQNIIPASTGAAK	2	1	1	P04797		0	61	9.33336e-06	2	1369.74	-0.0186153	40.4398	0
	High	IVSNAScTTNcLAPLAK	5	1	1	P04797	C7(Carbamidomethyl); C11(Carbamidomethyl)	0	59.33	2.9812e-05	2	1819.9	-0.770228	52.2939	0
	High	VKVGVnGFGR	3	1	1	P04797	N6(Deamidated)	0	56.81	1.82393e-05	3	1033.58	-0.0732656	36.3164	1
	High	VPTPnVSVVDLTcR	1	1	1	P04797	N5(Deamidated); C13(Carbamidomethyl)	0	56.72	4.2882e-05	2	1557.79	-0.362435	75.2299	0
	High	lISWYDNEYGYSNR	2	1	1	P04797	N-Term(Acetyl)	0	55.53	3.96056e-05	2	1821.81	-0.188595	99.069	0
	High	VVDLmAYMASK	3	1	1	P04797	M5(Oxidation)	0	52.41	8.69786e-05	2	1243.61	-0.726993	64.0736	0
	High	VGVNGFGR	1	1	1	P04797		0	48.98	0.000105605	2	805.432	0.157585	33.119	0
	High	VKVGVNGFGR	1	1	1	P04797		0	48.76	0.000102445	3	1032.6	0.110973	33.2298	1
	High	VVDLmAYmASK	1	1	1	P04797	M5(Oxidation); M8(Oxidation)	0	48.68	0.000188371	2	1259.6	0.314963	45.9491	0
	High	VGVnGFGR	4	1	1	P04797	N4(Deamidated)	0	47.53	0.000265789	2	806.416	0.0727635	39.3468	0
	High	VVDLMAYMASK	1	1	1	P04797		0	46.53	0.000327938	2	1227.61	0.0932084	81.9221	0
	High	VVDLmAYmASKE	4	1	1	P04797	M5(Oxidation); M8(Oxidation)	0	44.32	0.00051591	3	1388.64	-0.0298313	47.5165	1
	High	PITIFQER	1	1	1	P04797		0	40.86	0.000857267	2	1003.56	-0.0357032	56.9122	0
	High	RVIISAPSADAPmFVmGVNHEK	2	1	1	P04797	M13(Oxidation); M16(Oxidation)	0	39.28	0.00326359	4	2401.2	0.177024	56.4144	1
	High	LVINGKPITIFQER	1	1	1	P04797		0	36.62	0.000947304	3	1627.95	0.272774	70.3512	1
	High	IVSnAScTTncLAPLAK	1	1	1	P04797	N4(Deamidated); C7(Carbamidomethyl); N10(Deamidated); C11(Carbamidomethyl)	0	35.85	0.00612338	2	1821.87	-2.18437	60.7256	0
	Medium	vGVnGFGR	1	1	1	P04797	N-Term(Acetyl); N4(Deamidated)	0	31.8	0.00882026	2	848.426	-0.00975391	48.2282	0
	High	AEnGKLVINGKPITIFQER	2	1	1	P04797	N3(Deamidated)	0	30.89	0.00586587	4	2128.17	-0.582582	67.7099	2
	High	LTGmAFR	2	1	1	P04797	M4(Oxidation)	0	30.27	0.0074708	2	811.413	-0.304289	24.803	0
	Medium	GAAQnIIPASTGAAK	2	1	1	P04797	N5(Deamidated)	0	29.92	0.0152279	2	1370.73	-1.27064	41.6416	0
	Medium	VIISAPSADAPmFVmGVNHEK	3	1	1	P04797	M12(Oxidation); M15(Oxidation)	0	29.77	0.0280467	3	2245.1	-0.70861	64.1004	0
	High	lVInGKPITIFQER	1	1	1	P04797	N-Term(Acetyl); N4(Deamidated)	0	29.51	0.00722037	3	1670.95	0.0752618	94.8872	1
	High	LVInGKPITIFQER	6	1	1	P04797	N4(Deamidated)	0	29.28	0.00613767	2	1628.94	-0.248133	74.1152	1
	Medium	AEnGKLVInGKPITIFQER	3	1	1	P04797	N3(Deamidated); N9(Deamidated)	0	28.53	0.0137476	4	2129.16	-0.0697056	69.3388	2
	Medium	VIISAPSADAPMFVmGVNHEK	1	1	1	P04797	M15(Oxidation)	0	28.48	0.0410817	3	2229.1	-0.503206	71.4456	0
	Medium	wGDAGAEYVVESTGVFTTmEK	1	1	1	P04797	N-Term(Acetyl); M19(Oxidation)	0	26.59	0.0391416	3	2335.04	0.196656	94.6511	0
	Low	pITIFQER	1	1	1	P04797	N-Term(Acetyl)	0	25.5	0.0481943	2	1045.57	-0.273429	83.1864	0
	Medium	AVGKVIPELnGK	1	1	1	P04797	N10(Deamidated)	0	23.17	0.0281939	3	1225.72	-0.0871408	43.4055	1
	Low	GAAQNIIPASTGAAKAVGK	1	1	1	P04797		0	22.12	0.0494078	3	1724.96	-0.904344	42.4988	1
	Low	yDDIK	1	2	2	P04797;Q9QYF3	N-Term(Acetyl)	0	20.97	0.0479901	2	695.325	0.127034	34.6647	0
P02563	Myosin-6 OS=Rattus norvegicus GN=Myh6 PE=1 SV=2 - [MYH6_RAT]	1763.25	28.9	2	13	47	63	1938	223.37	5.74463
	A2	Sequence	# PSMs	# Proteins	# Protein Groups	Protein Group Accessions	Modifications	ΔCn	IonScore	Exp Value	Charge	MH+ [Da]	ΔM [ppm]	RT [min]	# Missed Cleavages
	High	VIQYFASIAAIGDR	2	1	1	P02563		0	111.42	1.02397e-10	2	1523.82	-0.332525	89.8343	0
	High	qKYEESQSELESSQK	1	2	2	P02564;P02563	N-Term(Gln->pyro-Glu)	0	91.46	1.1682e-08	2	1782.8	0.902319	31.7757	1
	High	qAEEAEEQANTNLSK	1	2	2	P02564;P02563	N-Term(Gln->pyro-Glu)	0	85.28	3.14272e-08	2	1644.73	0.0538567	45.8089	0
	High	VVDSLQTSLDAETR	2	2	2	P02564;P02563		0	83.33	9.63869e-08	2	1533.77	-0.398597	55.0266	0
	High	DLEEATLQHEATAAALR	2	3	2	P02563;P02564		0	79.86	2.50961e-07	2	1838.92	-0.734163	64.9285	0
	High	NTLLQAELEELR	2	1	1	P02563		0	78.56	2.54251e-07	2	1428.77	-0.0116127	86.6991	0
	High	NDLQLQVQAEQDNLADAEER	2	2	2	P02564;P02563		0	77.62	4.74835e-07	2	2299.08	-1.12448	70.1308	0
	High	IEDEQALALQLQK	2	1	1	P02563		0	77.12	2.76576e-07	2	1498.81	-0.906885	64.7835	0
	High	GQSVQQVYYSIGALAK	2	1	1	P02563		0	76.21	4.10454e-07	2	1711.9	-0.140577	80.1175	0
	High	LASADIETYLLEK	1	3	2	P02563;P02564		0	73.48	6.93312e-07	2	1465.78	-0.0978243	85.1865	0
	High	qREEQAEPDGTEDADKSAYLmGLNSADLLK	1	1	1	P02563	N-Term(Gln->pyro-Glu); M21(Oxidation)	0	69.97	2.45188e-06	3	3293.51	-0.264762	78.562	2
	High	LEDEEEmNAELTAK	1	2	2	P02564;P02563	M7(Oxidation)	0	66.54	2.25147e-06	2	1637.72	-0.104679	35.1934	0
	High	LmATLFSTYASADTGDSGK	1	1	1	P02563	M2(Oxidation)	0	64.17	6.90999e-06	2	1951.89	-1.43992	73.2431	0
	High	LQDAEEAVEAVNAK	2	2	2	P02564;P02563		0	63.73	7.79503e-06	2	1486.74	-0.417513	49.8855	0
	High	IEELEEELEAER	1	3	2	P02563;P02564		0	61.52	1.2156e-05	2	1488.71	0.148678	63.9881	0
	High	LEEAGGATSVQIEmNK	1	2	2	P02564;P02563	M14(Oxidation)	0	58.63	3.09134e-05	2	1692.81	-0.519909	39.4475	0
	High	DTQLQLDDAVR	1	2	2	P02564;P02563		0	57.98	2.99335e-05	2	1273.64	-0.749507	55.0159	0
	High	DIDDLELTLAK	1	3	2	P02563;P02564		0	56.93	3.90329e-05	2	1245.66	-0.151895	85.8318	0
	High	LDEAEQIALK	1	3	2	P02564;P02563		0	55.58	3.69387e-05	2	1129.61	-0.611514	47.7743	0
	High	GTLEDQIIQANPALEAFGNAK	2	2	2	P02564;P02563		0	54.01	9.25456e-05	3	2200.13	0.607849	100.984	0
	High	TLEDQANEYR	1	1	1	P02563		0	52.95	6.18529e-05	2	1238.56	-0.842103	33.3974	0
	High	SAYLmGLNSADLLK	1	2	2	P02564;P02563	M5(Oxidation)	0	49.67	0.000181263	2	1511.78	-0.056193	78.5831	0
	High	VGNEYVTK	1	3	2	P02563;P02564		0	47.59	0.000162859	2	909.468	0.0524108	14.0975	0
	High	cNGVLEGIR	1	6	5	P02563;P02564;Q63862;Q62812;Q9JLT0	C1(Carbamidomethyl)	0	47.14	0.000422135	2	1017.51	-1.14983	42.465	0
	High	NLQEEISDLTEQLGEGGK	2	1	1	P02563		0	45.93	0.00063307	2	1959.95	0.165327	103.884	0
	High	YEESQSELESSQK	1	2	2	P02564;P02563		0	43.7	0.000405251	2	1543.67	-2.24816	23.7836	0
	High	VQLLHSQNTSLINQK	1	2	2	P02564;P02563		0	41.83	0.000688953	3	1722.95	-0.755597	44.5161	0
	High	KLEDEcSELKK	1	2	1	P02563	C6(Carbamidomethyl)	0	40.97	0.00188761	3	1378.69	-0.418894	12.6392	2
	High	DNPNANKGTLEDQIIQANPALEAFGNAK	1	1	1	P02563		0	40.1	0.00269717	3	2953.46	-0.299225	92.5045	1
	High	ANDDLKENIAIVER	1	2	2	P02564;P02563		0	39.98	0.00172292	3	1599.83	-0.754839	50.4831	1
	High	lASADIETYLLEK	1	3	2	P02563;P02564	N-Term(Acetyl)	0	39.55	0.00213516	2	1507.79	-0.625263	101.933	0
	High	ENQSILITGESGAGK	1	3	2	P02563;P02564		0	39.16	0.00239644	2	1503.76	-1.09594	45.4549	0
	High	VKLEQQVDDLEGSLEQEKK	1	1	1	P02563		0	37.95	0.00363937	3	2215.14	-0.846234	59.9915	2
	High	KGSSFQTVSALHR	1	2	2	P02564;P02563		0	36.72	0.00384129	3	1417.75	-0.465063	26.3782	1
	High	qREEQAEPDGTEDADK	3	1	1	P02563	N-Term(Gln->pyro-Glu)	0	36.38	0.00128881	2	1800.75	0.0946794	17.1357	1
	High	QAEEAEEQANTNLSK	2	2	2	P02564;P02563		0	36.29	0.00355969	3	1661.76	0.229637	23.524	0
	Medium	KLAEQELIETSER	1	2	2	P02564;P02563		0	32.9	0.00953922	3	1545.81	-1.0049	41.2933	1
	Medium	mVSLLQEK	1	2	2	P02564;P02563	M1(Oxidation)	0	32.88	0.00842399	2	963.516	-1.58819	38.6706	0
	High	ILYGDFR	1	2	2	P02564;P02563		0	32.48	0.00547989	2	883.467	-0.126378	52.5854	0
	High	EFDISQQNSK	1	1	1	P02563		0	32.18	0.00759703	2	1195.56	-1.22	32.49	0
	Medium	ADIAESQVNK	1	3	2	P02563;P02564		0	31.67	0.0121517	2	1074.54	-1.11849	16.2041	0
	Medium	ELEEISERLEEAGGATSVQIEmNK	1	2	2	P02564;P02563	M22(Oxidation)	0	29.5	0.0327629	3	2678.28	-0.177957	76.2499	1
	Medium	AQLEFNQIK	1	2	2	P02564;P02563		0	29.28	0.018295	2	1090.59	-0.580168	49.0843	0
	Medium	nVHELEK	1	3	3	P02563;Q63862;Q9JLT0	N1(Deamidated)	0	29.25	0.0108748	2	869.436	-0.526376	23.8701	0
	Medium	NALAHALQSAR	2	3	2	P02563;P02564		0	29.06	0.0117336	3	1151.63	-0.0320786	32.9545	0
	Low	NLTEEMAGLDEIIAK	1	1	1	P02563		0	27.41	0.0463864	2	1646.85	8.71788	97.7091	0
	Medium	VKVGNEYVTK	1	3	2	P02563;P02564		0	27.17	0.0149656	3	1136.63	-0.666993	16.3906	1
	Medium	SLSTELFK	1	3	2	P02563;P02564		0	23.18	0.0238015	2	924.504	0.0642975	57.4318	0
	Medium	VIFQLK	1	2	2	P02564;P02563		0	20.53	0.0199151	2	747.476	-0.578732	54.2787	0
Q5I0C3	Methylcrotonoyl-CoA carboxylase subunit alpha, mitochondrial OS=Rattus norvegicus GN=Mccc1 PE=1 SV=1 - [MCCA_RAT]	1659.55	44.48	1	29	30	72	715	79.2794	7.13721
	A2	Sequence	# PSMs	# Proteins	# Protein Groups	Protein Group Accessions	Modifications	ΔCn	IonScore	Exp Value	Charge	MH+ [Da]	ΔM [ppm]	RT [min]	# Missed Cleavages
	High	eSVcQAALGLILK	2	1	1	Q5I0C3	N-Term(Acetyl); C4(Carbamidomethyl)	0	85.4	4.35489e-08	2	1443.79	0.419249	104.872	0
	High	YLSPVSAEGTQGGTIAPmTGTIEK	2	1	1	Q5I0C3	M18(Oxidation)	0	80.81	2.54764e-07	2	2424.19	-1.23312	63.7729	0
	High	AVNYVGAGTVEFImDSK	2	1	1	Q5I0C3	M14(Oxidation)	0	78.35	3.51654e-07	2	1816.88	-0.110482	76.1671	0
	High	KVFFSEGAQANR	2	1	1	Q5I0C3		0	75.08	4.43952e-07	2	1353.69	-0.326473	30.505	1
	High	AVNYVGAGTVEFIMDSK	2	1	1	Q5I0C3		0	74.97	7.56247e-07	2	1800.88	-0.427085	90.1329	0
	High	YLSPVSAEGTQGGTIAPMTGTIEK	2	1	1	Q5I0C3		0	68.94	3.70805e-06	2	2408.2	-1.12251	74.4779	0
	High	ESVcQAALGLILK	2	1	1	Q5I0C3	C4(Carbamidomethyl)	0	68.09	2.00258e-06	2	1401.78	-0.217084	97.78	0
	High	LHTQDQFSPFSFSSGR	2	1	1	Q5I0C3		0	66.3	4.85255e-06	2	1840.86	0.145891	66.9098	0
	High	IPLSQEEIPLQGHAFEAR	3	1	1	Q5I0C3		0	61.74	1.4436e-05	2	2035.06	-0.886333	68.904	0
	High	IYAEDPDNNFmPGAGPLVHLSTPPPDmSTR	1	1	1	Q5I0C3	M11(Oxidation); M27(Oxidation)	0	61.51	1.89293e-05	3	3271.5	-1.10903	77.2171	0
	High	TNVDFLLR	2	1	1	Q5I0C3		0	56.64	2.24357e-05	2	977.541	-0.198391	68.588	0
	High	KmGVQSVAVYSEADR	1	1	1	Q5I0C3	M2(Oxidation)	0	53.93	9.26479e-05	3	1655.8	-0.851443	32.5121	1
	High	mGVqSVAVYSEADR	1	1	1	Q5I0C3	N-Term(Acetyl); Q4(Deamidated)	0	53.45	8.56267e-05	2	1554.72	6.57895	46.9148	0
	High	EFQEQLESAR	1	1	1	Q5I0C3		0	53.11	8.20936e-05	2	1236.59	-0.447008	38.9729	0
	High	HAPLVEFEEEEV	2	1	1	Q5I0C3		0	51.91	9.56591e-05	2	1427.67	-0.155869	71.7558	0
	High	SEKEFQEQLESAR	2	1	1	Q5I0C3		0	51.21	0.000185046	2	1580.75	-0.532177	37.1828	1
	High	YSLHQYNIVGLR	2	1	1	Q5I0C3		0	50.99	0.000147289	2	1462.78	-0.968826	59.7289	0
	High	mGVQSVAVYSEADR	1	1	1	Q5I0C3	M1(Oxidation)	0	50.01	0.000163124	2	1527.71	-1.51378	44.4746	0
	High	IIEEAPAPGIDPEVR	3	1	1	Q5I0C3		0	49.55	0.000219062	2	1605.85	-0.865508	62.5946	0
	High	IYAEDPDNNFmPGAGPLVHLSTPPPDMSTR	4	1	1	Q5I0C3	M11(Oxidation)	0	49.17	0.000328072	3	3255.5	-2.1515	82.9773	0
	High	VFFSEGAQANR	2	1	1	Q5I0C3		0	48.93	0.000197025	2	1225.6	-0.361169	42.6059	0
	High	KMGVQSVAVYSEADR	1	1	1	Q5I0C3		0	47.7	0.00037701	3	1639.81	-0.23863	42.1212	1
	High	tNVDFLLR	1	1	1	Q5I0C3	N-Term(Acetyl)	0	45.97	0.000314898	2	1019.55	-0.375615	90.183	0
	High	qGDEVSVHYDPmIAK	2	1	1	Q5I0C3	N-Term(Gln->pyro-Glu); M12(Oxidation)	0	44.29	0.000536244	2	1687.76	-0.756511	56.8577	0
	High	vFFSEGAQANR	1	1	1	Q5I0C3	N-Term(Acetyl)	0	43.3	0.00077644	2	1267.61	-0.0168179	77.5104	0
	High	KSFNDDAmLIEK	2	1	1	Q5I0C3	M8(Oxidation)	0	42.71	0.00102873	2	1426.69	-0.467258	38.2395	1
	High	SFNDDAmLIEK	1	1	1	Q5I0C3	M7(Oxidation)	0	42.33	0.000751455	2	1298.59	-0.51389	52.1157	0
	High	IAAGEKIPLSQEEIPLQGHAFEAR	2	1	1	Q5I0C3		0	41.94	0.000870039	3	2604.37	-1.43509	68.0483	1
	High	QEGIIFIGPPSTAIR	2	1	1	Q5I0C3		0	40.78	0.000731153	2	1598.89	1.54759	86.0924	0
	High	MGVQSVAVYSEADR	1	1	1	Q5I0C3		0	40.48	0.00162061	2	1511.72	-0.371545	54.13	0
	High	eFQEQLESAR	1	1	1	Q5I0C3	N-Term(Acetyl)	0	36.79	0.00324587	2	1278.59	-0.962047	58.0102	0
	High	SFNDDAMLIEK	1	1	1	Q5I0C3		0	36.19	0.00337813	2	1282.6	-0.392415	62.2398	0
	High	LNISYTR	1	1	1	Q5I0C3		0	36.03	0.00145934	2	866.473	0.362314	36.9592	0
	High	kMGVqSVAVYSEADR	2	1	1	Q5I0C3	N-Term(Acetyl); Q5(Deamidated)	0	35.18	0.00647736	3	1682.82	6.10686	35.2426	1
	High	RLNISYTR	1	1	1	Q5I0C3		0	34.97	0.00187868	2	1022.57	-0.752458	27.8421	1
	High	LVVWASDR	1	1	1	Q5I0C3		0	34.7	0.0056587	2	945.515	-0.242252	50.0268	0
	High	qEGIIFIGPPSTAIR	1	1	1	Q5I0C3	N-Term(Gln->pyro-Glu)	0	34.05	0.00417163	2	1581.87	0.984663	112.71	0
	High	lGEAAVR	1	1	1	Q5I0C3	N-Term(Acetyl)	0	33.01	0.00520036	2	757.42	-0.0681926	29.8075	0
	Medium	lHTQDQFSPFSFSSGR	1	1	1	Q5I0C3	N-Term(Acetyl)	0	28.37	0.0285998	3	1882.87	-0.515969	82.0044	0
	Medium	VLIANR	1	1	1	Q5I0C3		0	27.64	0.011967	2	685.436	0.122855	22.6383	0
	Medium	DLLPTHSTIAK	2	1	1	Q5I0C3		0	27.02	0.0148957	2	1195.67	0.287145	42.7826	0
	Medium	IGYPVMIK	1	1	1	Q5I0C3		0	26.28	0.0255523	2	920.527	-0.441228	58.6207	0
	Medium	YGTTPGGSITK	1	1	1	Q5I0C3		0	26.25	0.0307093	2	1081.55	-0.935785	24.9675	0
	Low	ySLHQYNIVGLR	1	1	1	Q5I0C3	N-Term(Acetyl)	0	26.08	0.0528965	3	1504.79	-0.285397	74.1897	0
	Low	FVDTPR	1	1	1	Q5I0C3		0	24.96	0.0472348	2	734.383	-0.0490554	22.9405	0
	Low	vLIANR	1	1	1	Q5I0C3	N-Term(Acetyl)	0.25	20.92	0.0400502	2	727.446	-0.0601823	71.336	0
P13437	3-ketoacyl-CoA thiolase, mitochondrial OS=Rattus norvegicus GN=Acaa2 PE=2 SV=1 - [THIM_RAT]	1532.34	77.08	1	25	25	66	397	41.8445	7.94287
	A2	Sequence	# PSMs	# Proteins	# Protein Groups	Protein Group Accessions	Modifications	ΔCn	IonScore	Exp Value	Charge	MH+ [Da]	ΔM [ppm]	RT [min]	# Missed Cleavages
	High	TNVSGGAIALGHPLGGSGSR	2	1	1	P13437		0	84.94	6.78126e-08	2	1807.94	-0.846586	46.281	0
	High	VGVPTETGALTLNR	2	1	1	P13437		0	79.47	1.65515e-07	2	1427.78	-1.29322	60.5921	0
	High	DmDLIDVNEAFAPQFLAVQK	4	1	1	P13437	M2(Oxidation)	0	72.41	1.69938e-06	3	2280.12	0.380454	115.226	0
	High	dFTATDLTEFAAR	1	1	1	P13437	N-Term(Acetyl)	0	66.83	3.24724e-06	2	1499.7	0.00349674	101.243	0
	High	DFTATDLTEFAAR	3	1	1	P13437		0	66.72	3.50079e-06	2	1457.69	0.384497	88.0116	0
	High	DAEVVLcGGTESmSQSPYSVR	1	1	1	P13437	C7(Carbamidomethyl); M13(Oxidation)	0	66.29	3.60669e-06	2	2288.02	0.0424571	63.9443	0
	High	VPPETIDSVIVGNVMQSSSDAAYLAR	2	1	1	P13437		0	65.12	8.09013e-06	2	2719.36	-1.33339	107.216	0
	High	AANEAGYFNEEMAPIEVK	2	1	1	P13437		0	63.4	9.55314e-06	2	1982.92	-0.538817	76.7001	0
	High	EGTVTAGNASGmSDGAGVVIIASEDAVK	1	1	1	P13437	M12(Oxidation)	0	60.63	2.49111e-05	2	2622.26	0.43461	74.9463	0
	High	AANEAGYFNEEmAPIEVK	2	1	1	P13437	M12(Oxidation)	0	55.81	5.11723e-05	2	1998.91	-0.616562	65.1342	0
	High	LEDTLWAGLTDQHVK	2	1	1	P13437		0	54.2	6.99548e-05	3	1725.88	-0.312997	73.8753	0
	High	lcGSGFQSIVSGcQEIcSK	1	1	1	P13437	N-Term(Acetyl); C2(Carbamidomethyl); C13(Carbamidomethyl); C17(Carbamidomethyl)	0	54.06	5.79151e-05	2	2158.96	-0.153719	85.2957	0
	High	VVGYFVSGcDPAImGIGPVPAITGALKK	2	1	1	P13437	C9(Carbamidomethyl); M14(Oxidation)	0	52.12	6.53657e-05	4	2833.5	1.61446	97.5185	1
	High	VPPETIDSVIVGNVmQSSSDAAYLAR	4	1	1	P13437	M15(Oxidation)	0	51.6	0.000193713	3	2735.36	-0.118607	94.3701	0
	High	LcGSGFQSIVSGcQEIcSK	2	1	1	P13437	C2(Carbamidomethyl); C13(Carbamidomethyl); C17(Carbamidomethyl)	0	51.54	0.000105569	3	2116.94	-0.736961	69.1534	0
	High	EGTVTAGNASGMSDGAGVVIIASEDAVK	1	1	1	P13437		0	49.66	0.000314697	3	2606.26	-0.652463	84.6452	0
	High	LPmGmTAENLAAK	1	1	1	P13437	M3(Oxidation); M5(Oxidation)	0	49.2	0.000242256	2	1378.67	-0.71666	34.7293	0
	High	YALQSQQR	4	1	1	P13437		0	49.12	0.000187366	2	993.511	-0.515897	19.1963	0
	High	DMDLIDVNEAFAPQFLAVQK	2	1	1	P13437		0	48.89	0.000371226	2	2264.12	-1.34463	124.824	0
	High	tNVSGGAIALGHPLGGSGSR	1	1	1	P13437	N-Term(Acetyl)	0	48.07	0.000346221	2	1849.95	-0.665595	59.6016	0
	High	eGTVTAGnASGMSDGAGVVIIASEDAVK	1	1	1	P13437	N-Term(Acetyl); N8(Deamidated)	0	47.36	0.000535351	3	2649.27	3.86872	76.8628	0
	High	EGTVTAGNASGMSDGAGVVIIASEDAVKK	1	1	1	P13437		0	44.86	0.000925877	3	2734.35	-1.64843	74.1863	1
	High	LPmGmTAENLAAK	2	1	1	P13437	M3(Dioxidation); M5(Oxidation)	0	43.15	0.000997395	2	1394.66	-0.650278	37.3195	0
	High	GVFIVAAK	1	1	1	P13437		0	42.64	0.000117068	2	804.498	-0.152937	48.2602	0
	High	SLDLDPSK	1	1	1	P13437		0	40.75	0.00152713	2	874.451	-0.388536	37.0969	0
	High	RTPFGAYGGLLK	2	1	1	P13437		0	40.12	0.000690651	3	1279.72	-0.594515	60.0897	1
	High	TPFGAYGGLLK	1	1	1	P13437		0	38.93	0.00112586	2	1123.61	-0.108354	72.871	0
	High	FGLDLK	1	1	1	P13437		0	38.53	0.000939885	2	692.398	-0.320233	56.2684	0
	High	dMDLIDVnEAFAPQFLAVQK	1	1	1	P13437	N-Term(Acetyl); N8(Deamidated)	0	37.04	0.00615826	2	2307.13	4.09802	116.878	0
	High	EDcDRYALQSQQR	3	1	1	P13437	C3(Carbamidomethyl)	0	36.61	0.00239009	2	1668.74	-0.198928	23.7765	1
	High	lEDTLWAGLTDQHVK	1	1	1	P13437	N-Term(Acetyl)	0	35.97	0.0053874	3	1767.89	0.139909	90.2407	0
	High	VVGYFVSGcDPAImGIGPVPAITGALK	2	1	1	P13437	C9(Carbamidomethyl); M14(Oxidation)	0	35.58	0.00499433	3	2705.4	-0.0415384	111.003	0
	Medium	LPmGMTAENLAAK	2	1	1	P13437	M3(Oxidation)	0	33.5	0.00857632	2	1362.67	-1.67968	48.8853	0
	Medium	EGTVTAGNASGmSDGAGVVIIASEDAVKK	1	1	1	P13437	M12(Oxidation)	0	31.32	0.0226537	3	2750.35	-1.21027	64.2651	1
	Medium	SLDLDPSKTNVSGGAIALGHPLGGSGSR	1	1	1	P13437		0	29.32	0.0240332	3	2663.37	-1.38259	67.742	1
	Medium	vPPETIDSVIVGnVMQSSSDAAYLAR	1	1	1	P13437	N-Term(Acetyl); N13(Deamidated)	0	29.24	0.0350821	3	2762.37	3.64918	97.5459	0
	Medium	VVGYFVSGcDPAIMGIGPVPAITGALKK	1	1	1	P13437	C9(Carbamidomethyl)	0	27.21	0.0189157	3	2817.51	0.690127	105.36	1
	Medium	ITAHLVHELR	1	1	1	P13437		0	27.06	0.0158415	3	1188.68	0.134077	30.4815	0
	Medium	kHNFTPLAR	1	1	1	P13437	N-Term(Acetyl)	0	22.28	0.040522	3	1125.61	-1.46282	27.6127	1
	Medium	YNISREDcDR	1	1	1	P13437	C8(Carbamidomethyl)	0	22.17	0.0370109	3	1327.57	0.0447796	13.1378	1
P14882	Propionyl-CoA carboxylase alpha chain, mitochondrial OS=Rattus norvegicus GN=Pcca PE=1 SV=3 - [PCCA_RAT]	1446.05	49.8	1	31	31	62	737	81.5711	7.69385
	A2	Sequence	# PSMs	# Proteins	# Protein Groups	Protein Group Accessions	Modifications	ΔCn	IonScore	Exp Value	Charge	MH+ [Da]	ΔM [ppm]	RT [min]	# Missed Cleavages
	High	FSSQEAASSFGDDR	4	1	1	P14882		0	104.9	1.94156e-10	2	1503.63	-0.987601	42.4246	0
	High	YSSAGTVEFLVDSQK	2	1	1	P14882		0	103.93	9.77051e-10	2	1630.8	-0.00322772	71.2816	0
	High	mEDALDSYVIR	2	1	1	P14882	M1(Oxidation)	0	75.43	3.30813e-07	2	1327.62	-0.0811412	63.9928	0
	High	fSSQEAASSFGDDR	1	1	1	P14882	N-Term(Acetyl)	0	74.35	2.03842e-07	2	1545.64	-1.31998	60.6091	0
	High	ySSAGTVEFLVDSQK	2	1	1	P14882	N-Term(Acetyl)	0	66.85	4.67809e-06	2	1672.81	-0.553985	89.7036	0
	High	MEDALDSYVIR	1	1	1	P14882		0	64.35	5.54596e-06	2	1311.62	-0.0501451	70.4695	0
	High	VVEEAPSIFLDPETR	3	1	1	P14882		0	64.08	8.69621e-06	2	1701.87	-0.459117	81.7098	0
	High	mADEAVcVGPAPTSK	2	1	1	P14882	M1(Oxidation); C7(Carbamidomethyl)	0	62.3	7.30166e-06	2	1548.7	-0.981774	35.6061	0
	High	SYLNmDAImEAIK	1	1	1	P14882	M5(Oxidation); M9(Oxidation)	0	61.43	1.05759e-05	2	1530.72	-0.862973	66.5593	0
	High	LHDEDHTVVASNNGPTFNVEVDGSK	3	1	1	P14882		0	60.75	2.04459e-05	3	2681.24	-0.59995	51.3883	0
	High	FLSDVYPDGFK	2	1	1	P14882		0	57.66	2.74233e-05	2	1287.63	-0.168908	74.3527	0
	High	MADEAVcVGPAPTSK	1	1	1	P14882	C7(Carbamidomethyl)	0	56.88	3.26135e-05	2	1532.71	0.0707196	41.8887	0
	High	QEDIPISGWAVEcR	2	1	1	P14882	C13(Carbamidomethyl)	0	54.41	6.19436e-05	2	1659.78	-0.0160778	76.4547	0
	High	AGDTVGEGDLLVELE	1	1	1	P14882		0	51.59	0.000132444	2	1516.74	0.186854	104.372	0
	High	cLAAEDVTFIGPDTHAIQAmGDK	1	1	1	P14882	C1(Carbamidomethyl); M20(Oxidation)	0	50.5	0.000212563	3	2476.15	0.217933	71.3066	0
	High	HIEIQVLGDK	1	1	1	P14882		0	49.76	8.87727e-05	2	1151.64	-0.156358	47.3958	0
	High	SYLNMDAIMEAIK	1	1	1	P14882		0	47.64	0.000301327	2	1498.73	-0.0923635	105.437	0
	High	HGNALWLNER	2	1	1	P14882		0	47.32	0.000337343	2	1209.61	-0.831322	40.283	0
	High	TVAIHSDVDASSVHVK	1	1	1	P14882		0	46.69	0.000469293	3	1664.86	-0.896472	32.566	0
	High	fLSDVYPDGFK	1	1	1	P14882	N-Term(Acetyl)	0	46.63	0.000294401	2	1329.64	0.0614961	118.888	0
	High	VVEEAPSIFLDPETRR	1	1	1	P14882		0	44.95	0.000690961	3	1857.97	0.00748507	68.5214	1
	High	VPVIRPDVAK	2	1	1	P14882		0	41.65	6.1552e-05	2	1093.67	-0.30937	34.4582	1
	High	TGAQAVHPGYGFLSENKEFAK	1	1	1	P14882		0	40.42	0.00253282	3	2251.11	-1.68517	52.5233	1
	High	TGAQAVHPGYGFLSENK	2	1	1	P14882		0	39.58	0.00240686	3	1775.87	-0.688714	47.7222	0
	High	NFYFLEMNTR	1	1	1	P14882		0	37.17	0.0031754	2	1334.62	0.707196	84.7713	0
	High	HKQEDIPISGWAVEcR	1	1	1	P14882	C15(Carbamidomethyl)	0	35.37	0.00717294	3	1924.93	-0.438436	53.6204	1
	Medium	lnVTSTWnLASPLLSVNVDGTQR	1	1	1	P14882	N-Term(Acetyl); N2(Deamidated); N8(Deamidated)	0	34.04	0.00925002	3	2529.3	5.57787	96.5702	0
	Medium	LHDEDHTVVASnNGPTFNVEVDGSK	5	1	1	P14882	N12(Deamidated)	0	31.66	0.0160008	4	2682.23	0.00696413	54.7984	0
	Medium	RmEDALDSYVIR	1	1	1	P14882	M2(Oxidation)	0	31.06	0.0162953	3	1483.72	-0.215364	51.8409	1
	Medium	lSQYQEPIHLPGVR	1	1	1	P14882	N-Term(Acetyl)	0	30.78	0.0141217	3	1678.89	0.267685	75.8011	0
	High	GVTHNIPLLR	2	1	1	P14882		0	29.52	0.00340643	2	1119.66	0.241606	46.062	0
	High	ILIANR	1	1	1	P14882		0	29.49	0.00534187	2	699.451	0.0846505	28.4801	0
	Medium	LQVEHPVTEcITGLDLVQEmILVAK	1	1	1	P14882	C10(Carbamidomethyl); M20(Oxidation)	0	29.41	0.0179273	3	2851.49	-1.17	97.986	0
	Medium	LSQYQEPIHLPGVR	1	1	1	P14882		0	29.17	0.0162825	2	1636.88	-0.123777	61.1755	0
	Medium	cLAAEDVTFIGPDTHAIQAmGDKIESK	1	1	1	P14882	C1(Carbamidomethyl); M20(Oxidation)	0	28.44	0.0385259	4	2933.4	-0.780433	68.982	1
	Medium	lAAELNK	1	1	1	P14882	N-Term(Acetyl)	0	27.37	0.0218045	2	800.452	0.297769	39.2018	0
	Medium	SFGLPSIGR	1	1	1	P14882		0	26.56	0.0273793	2	933.515	-0.114602	67.8812	0
	Medium	LNVTSTWNLASPLLSVNVDGTQR	1	1	1	P14882		0	26.32	0.0393188	3	2485.3	-0.454814	110.701	0
	Medium	LAAELNK	1	1	1	P14882		0	26.25	0.0374677	2	758.44	-0.563155	21.1073	0
	Medium	VYAEDPYK	1	1	1	P14882		0	24.97	0.0254736	2	984.467	-0.288197	28.9512	0
	Medium	FVKGDISTK	1	1	1	P14882		0	21.83	0.0383845	2	994.556	-0.870236	12.8146	1
Q9JLT0	Myosin-10 OS=Rattus norvegicus GN=Myh10 PE=2 SV=1 - [MYH10_RAT]	1318.64	25.61	1	28	47	58	1976	228.824	5.60498
	A2	Sequence	# PSMs	# Proteins	# Protein Groups	Protein Group Accessions	Modifications	ΔCn	IonScore	Exp Value	Charge	MH+ [Da]	ΔM [ppm]	RT [min]	# Missed Cleavages
	High	DAAGLESQLQDTQELLQEETR	2	1	1	Q9JLT0		0	109.71	2.90783e-10	2	2374.13	-0.904783	101.44	0
	High	TTLQVDTLNTELAAER	1	1	1	Q9JLT0		0	93.63	9.58059e-09	2	1774.92	-1.00392	70.6197	0
	High	TQLEELEDELQATEDAK	2	3	3	Q63862;Q62812;Q9JLT0		0	82.54	1.30103e-07	2	1961.92	-0.774469	88.2186	0
	High	ELDDATEANEGLSR	1	1	1	Q9JLT0		0	74.47	4.21582e-07	2	1519.69	-0.462157	39.1288	0
	High	VVSSVLQFGNISFK	1	1	1	Q9JLT0		0	69.96	1.11018e-06	2	1524.84	-0.181544	91.5231	0
	High	qEEELQAKDEELLK	1	1	1	Q9JLT0	N-Term(Gln->pyro-Glu)	0	68.51	3.02292e-06	2	1684.83	-1.15211	62.3558	1
	High	IVGLDQVTGmTETAFGSAYK	1	1	1	Q9JLT0	M10(Oxidation)	0	66.93	5.76876e-06	2	2104.02	-0.993571	84.7933	0
	High	QVLALQSQLADTK	1	1	1	Q9JLT0		0	65.23	3.64398e-06	2	1414.79	-0.945309	58.7575	0
	High	AVIYNPATQADWTAK	1	1	1	Q9JLT0		0	63.2	1.17504e-05	2	1648.83	-0.0472814	65.82	0
	High	LQNELDNVSTLLEEAEK	1	1	1	Q9JLT0		0	61.45	1.79752e-05	2	1944.97	-1.19735	98.413	0
	High	VEDmAELTcLNEASVLHNLK	1	2	2	Q62812;Q9JLT0	M4(Oxidation); C9(Carbamidomethyl)	0	60.18	2.57599e-05	3	2302.1	-0.277478	75.2275	0
	High	ADFcIIHYAGK	2	2	2	Q62812;Q9JLT0	C4(Carbamidomethyl)	0	60.01	1.80584e-05	2	1294.62	-0.840711	56.1622	0
	High	QLLQANPILESFGNAK	1	1	1	Q9JLT0		0	53.14	6.91536e-05	2	1742.94	0.145705	90.3443	0
	High	ELQAQIAELQEDFESEK	1	1	1	Q9JLT0		0	51.23	0.00020981	3	2006.96	0.768343	93.1318	0
	High	KFDQLLAEEK	2	3	3	Q63862;Q62812;Q9JLT0		0	50.78	0.000128265	2	1220.65	-0.736151	42.3847	1
	High	IGQLEEQLEQEAK	1	1	1	Q9JLT0		0	50.05	0.000223413	2	1514.77	0.127914	58.3627	0
	High	cNGVLEGIR	1	6	5	P02563;P02564;Q63862;Q62812;Q9JLT0	C1(Carbamidomethyl)	0	47.14	0.000422135	2	1017.51	-1.14983	42.465	0
	High	qLEEAEEEATR	1	1	1	Q9JLT0	N-Term(Gln->pyro-Glu)	0	44.3	0.000321378	2	1287.57	-0.370227	61.5869	0
	High	SDLLLEGFNNYR	1	1	1	Q9JLT0		0	43.83	0.000747269	2	1440.71	-0.326221	82.7683	0
	High	VKPLLQVTR	1	1	1	Q9JLT0		0	41.81	5.93257e-05	3	1053.68	-0.106045	35.3302	1
	High	tQLEELEDELQATEDAK	1	3	3	Q63862;Q62812;Q9JLT0	N-Term(Acetyl)	0	41.19	0.00164611	2	2003.92	-2.80186	101.943	0
	High	YEILTPNAIPK	1	1	1	Q9JLT0		0	41.12	0.00100835	2	1258.7	-0.34031	67.554	0
	High	AILTPR	1	2	2	Q63862;Q9JLT0		0	40.38	0.000339002	2	670.425	0.0878785	26.6562	0
	High	ADEWLmK	1	2	2	Q62812;Q9JLT0	M6(Oxidation)	0	39.67	0.00137026	2	908.418	-0.364355	36.6981	0
	High	qLEEEKNSLQEQQEEEEEARK	1	1	1	Q9JLT0	N-Term(Gln->pyro-Glu)	0	38.49	0.00302272	3	2586.18	-1.11747	44.8776	2
	High	KTTLQVDTLNTELAAER	1	1	1	Q9JLT0		0	37.94	0.00267556	3	1903.01	-0.526088	57.7532	1
	High	LQQELDDLTVDLDHQR	1	1	1	Q9JLT0		0	37.28	0.00477959	3	1937.96	0.379336	69.5114	0
	High	LDPHLVLDQLR	2	2	2	Q62812;Q9JLT0		0	36.45	0.0017551	3	1318.75	-0.427866	74.7127	0
	High	qGLETDNKELAcEVK	1	1	1	Q9JLT0	N-Term(Gln->pyro-Glu); C12(Carbamidomethyl)	0	36.37	0.00433668	2	1716.81	-0.791229	52.2032	1
	High	FDQLLAEEK	1	3	3	Q63862;Q62812;Q9JLT0		0	35.6	0.00483367	2	1092.56	-0.264458	47.7795	0
	High	ALEQQVEEmR	1	1	1	Q9JLT0	M9(Oxidation)	0	35.39	0.00385906	2	1248.59	-1.39397	27.7983	0
	High	iVFQEFR	1	2	2	Q63862;Q9JLT0	N-Term(Acetyl)	0	34.16	0.00374115	2	980.52	-0.217549	114.593	0
	High	qIVSNLEK	1	2	2	Q9JLT0;Q63862	N-Term(Gln->pyro-Glu)	0	33.87	0.00229714	2	913.499	0.252662	61.059	0
	High	qLLQANPILESFGNAK	1	1	1	Q9JLT0	N-Term(Gln->pyro-Glu)	0	33.03	0.00749094	2	1725.92	0.747579	123.068	0
	Medium	ALELDPNLYR	1	2	2	Q63862;Q9JLT0		0	32.74	0.0102431	2	1203.64	0.123949	69.6006	0
	Medium	KEEELQGALAR	1	1	1	Q9JLT0		0	32.12	0.0111398	3	1243.66	-0.321905	27.6007	1
	Medium	NcAAYLK	1	2	2	Q63862;Q9JLT0	C2(Carbamidomethyl)	0	31.89	0.00711857	2	839.408	-0.0222977	21.2146	0
	Medium	nVHELEK	1	3	3	P02563;Q63862;Q9JLT0	N1(Deamidated)	0	29.25	0.0108748	2	869.436	-0.526376	23.8701	0
	Medium	DKADFcIIHYAGK	1	2	2	Q62812;Q9JLT0	C6(Carbamidomethyl)	0	29	0.0309066	3	1537.74	-1.21416	50.4238	1
	Low	VEDMAELTcLNEASVLHNLK	1	2	2	Q62812;Q9JLT0	C9(Carbamidomethyl)	0	27.8	0.0431493	3	2286.11	-0.314465	85.7789	0
	Medium	ELEAELEDER	1	1	1	Q9JLT0		0	27.56	0.0197312	2	1232.56	-0.227922	44.1396	0
	Low	VEDMAELTcLnEASVLHNLK	1	2	2	Q62812;Q9JLT0	C9(Carbamidomethyl); N11(Deamidated)	0	27.07	0.0546796	3	2287.11	8.56914	85.7293	0
	Medium	LNLSSR	1	1	1	Q9JLT0		0	26.67	0.0415487	2	689.394	-0.178132	21.2654	0
	Medium	AGKLDPHLVLDQLR	1	2	2	Q62812;Q9JLT0		0	26.3	0.0107835	4	1574.9	-1.08095	64.818	1
	Medium	qKLQLEK	1	2	2	Q62812;Q9JLT0	N-Term(Gln->pyro-Glu)	0	26.26	0.0106466	2	869.509	-0.269812	32.5076	1
	Medium	LQELEGAVK	1	1	1	Q9JLT0		0	25.9	0.0278888	2	986.552	-0.0587491	34.5296	0
	Medium	ATISALEAK	1	1	1	Q9JLT0		0	25.32	0.0371613	2	903.515	0.15027	33.6915	0
	Low	DDVGKNVHELEK	1	2	2	Q63862;Q9JLT0		0	25.31	0.0555023	3	1382.69	-0.549313	17.5327	1
	Medium	KLDAQVQELHAK	1	1	1	Q9JLT0		0	25.11	0.0320652	3	1379.76	-0.447427	24.1148	1
	Medium	IVFQEFR	1	2	2	Q63862;Q9JLT0		0	24.95	0.0244715	2	938.509	-0.546152	58.2308	0
	Medium	qEEELqAK	1	1	1	Q9JLT0	Q1(Deamidated); Q6(Deamidated)	0	24.63	0.035468	2	976.447	0.202626	40.1386	0
	Medium	LmATLR	1	2	2	Q62812;Q9JLT0	M2(Oxidation)	0	24.26	0.0382472	2	720.408	0.449846	23.5617	0
	Low	qVLALQSQLADTK	1	1	1	Q9JLT0	N-Term(Gln->pyro-Glu)	0	23.7	0.0458573	2	1397.76	0.395907	89.2183	0
P62738	Actin, aortic smooth muscle OS=Rattus norvegicus GN=Acta2 PE=2 SV=1 - [ACTA_RAT]	1277.66	52.25	2	9	19	52	377	41.9818	5.38916
	A2	Sequence	# PSMs	# Proteins	# Protein Groups	Protein Group Accessions	Modifications	ΔCn	IonScore	Exp Value	Charge	MH+ [Da]	ΔM [ppm]	RT [min]	# Missed Cleavages
	High	DLYANnVLSGGTTmYPGIADR	4	1	1	P62738	N6(Deamidated); M14(Oxidation)	0	111.41	1.65876e-10	2	2245.04	-0.976603	85.5074	0
	High	DLYANNVLSGGTTMYPGIADR	1	1	1	P62738		0	94.7	8.67441e-09	2	2228.06	-0.907191	91.8964	0
	High	SYELPDGQVITIGNER	4	2	2	P60711;P62738		0	86.42	6.0315e-08	2	1790.89	0.0134415	80.0567	0
	High	DLYANNVLSGGTTmYPGIADR	2	1	1	P62738	M14(Oxidation)	0	81.95	1.55736e-07	2	2244.06	-1.02821	83.1681	0
	High	VAPEEHPTLLTEAPLNPK	2	1	1	P62738		0	66.97	2.873e-06	2	1956.04	-0.817694	59.4619	0
	High	LcYVALDFENEmATAASSSSLEK	2	1	1	P62738	C2(Carbamidomethyl); M12(Oxidation)	0	64.4	7.76987e-06	3	2552.15	0.176063	84.6993	0
	High	lcYVALDFENEmATAASSSSLEK	1	1	1	P62738	N-Term(Acetyl); C2(Carbamidomethyl); M12(Oxidation)	0	60.22	1.82516e-05	3	2594.16	-0.0878757	104.313	0
	High	qEYDEAGPSIVHR	1	1	1	P62738	N-Term(Gln->pyro-Glu)	0	57.69	2.42558e-05	2	1483.68	-0.775767	50.474	0
	High	AGFAGDDAPR	3	2	2	P60711;P62738		0	54.38	4.76004e-05	2	976.448	0.0620172	25.2923	0
	High	QEYDEAGPSIVHR	1	1	1	P62738		0	53.77	6.50626e-05	2	1500.71	-1.86422	34.9379	0
	High	GYSFVTTAER	1	1	1	P62738		0	53.43	6.42327e-05	2	1130.55	-0.14891	45.8392	0
	High	DSYVGDEAQSK	2	2	2	P60711;P62738		0	51.48	5.36966e-05	2	1198.52	-0.421507	21.7446	0
	High	SYELPDGQVITIGnER	5	2	2	P60711;P62738	N14(Deamidated)	0	51.06	0.000184106	2	1791.87	-1.6937	83.7792	0
	High	DSYVGDEAQSKR	1	2	2	P60711;P62738		0	49.83	0.000164827	2	1354.62	-0.677073	12.7283	1
	High	KDLYANNVLSGGTTmYPGIADR	1	1	1	P62738	M15(Oxidation)	0	45.61	0.000744679	3	2372.15	-0.875144	65.528	1
	High	cDIDIR	1	1	1	P62738	C1(Carbamidomethyl)	0	43.35	0.000751369	2	791.372	0.121814	30.2484	0
	High	LcYVALDFENEMATAASSSSLEK	2	1	1	P62738	C2(Carbamidomethyl)	0	43.05	0.00111972	2	2536.15	-1.5578	103.424	0
	High	yPIEHGIITNWDDMEK	1	1	1	P62738	N-Term(Acetyl)	0	41.92	0.00127252	2	2002.92	-0.0149343	97.7573	0
	High	yPIEHGIITNWDDmEK	1	1	1	P62738	N-Term(Acetyl); M14(Oxidation)	0	39.71	0.00159824	2	2018.91	-3.54248	88.7092	0
	High	dSYVGDEAQSK	1	2	2	P60711;P62738	N-Term(Acetyl)	0	39.01	0.000803859	2	1240.53	-0.461204	30.5479	0
	High	AVFPSIVGRPR	1	2	2	P60711;P62738		0	38.4	0.00106963	2	1198.71	-0.47355	51.5486	1
	High	AVFPSIVGR	1	2	2	P60711;P62738		0	38.08	0.00089468	2	945.551	-0.320591	64.0525	0
	High	aGFAGDDAPR	1	2	2	P60711;P62738	N-Term(Acetyl)	0	36.53	0.00170083	2	1018.46	-0.60557	31.4361	0
	Medium	KDLYANNVLSGGTTMYPGIADR	1	1	1	P62738		0	35.78	0.00753086	3	2356.16	-0.759661	72.9309	1
	High	dLYAnNVLSGGTTmYPGIADR	2	1	1	P62738	N-Term(Acetyl); N5(Deamidated); M14(Oxidation)	0	35.23	0.00635822	2	2287.06	0.399798	105.379	0
	High	dSYVGDEAQSKR	1	2	2	P60711;P62738	N-Term(Acetyl)	0	34.34	0.00646066	2	1396.63	-0.617242	23.5142	1
	Medium	sYELPDGQVITIGNER	2	2	2	P60711;P62738	N-Term(Acetyl)	0	31.39	0.0182253	3	1832.9	0.302266	89.3455	0
	Medium	DLTDYLMK	1	2	2	P60711;P62738		0	29.38	0.0109578	2	998.486	0.0855884	80.0898	0
	Medium	lDLAGR	1	3	2	P60711;P62738	N-Term(Acetyl)	0	29.14	0.0143231	2	686.383	-0.0597705	50.8874	0
	Medium	iWHHSFYNELR	1	1	1	P62738	N-Term(Acetyl)	0	26.52	0.036992	3	1543.74	0.0838951	70.6367	0
	High	IKIIAPPER	1	2	2	P60711;P62738		0	24.48	0.00338629	3	1036.65	0.79488	36.821	1
	Medium	rGILTLK	1	2	2	P60711;P62738	N-Term(Acetyl)	0	23.72	0.0142248	2	842.546	0.396271	45.1008	1
	Medium	RGILTLK	1	2	2	P60711;P62738		0	18.05	0.0274181	2	800.536	0.424459	33.2279	1
P15999	ATP synthase subunit alpha, mitochondrial OS=Rattus norvegicus GN=Atp5a1 PE=1 SV=2 - [ATPA_RAT]	1208.93	47.92	1	25	26	47	553	59.7166	9.18799
	A2	Sequence	# PSMs	# Proteins	# Protein Groups	Protein Group Accessions	Modifications	ΔCn	IonScore	Exp Value	Charge	MH+ [Da]	ΔM [ppm]	RT [min]	# Missed Cleavages
	High	ILGADTSVDLEETGR	1	1	1	P15999		0	93.04	1.15706e-08	2	1575.79	-0.130112	62.8533	0
	High	GmSLNLEPDNVGVVVFGNDK	2	1	1	P15999	M2(Oxidation)	0	77.87	4.8175e-07	2	2120.03	-0.902271	90.5861	0
	High	TGAIVDVPVGDELLGR	2	1	1	P15999		0	74.1	4.86306e-07	3	1610.87	-0.34052	88.7362	0
	High	tSIAIDTIINQK	1	1	1	P15999	N-Term(Acetyl)	0	72.95	6.18529e-07	2	1358.75	0.168475	86.7175	0
	High	VVDALGNAIDGK	2	1	1	P15999		0	71.95	1.1744e-06	2	1171.63	-0.346564	50.575	0
	High	NVQAEEmVEFSSGLK	1	1	1	P15999	M7(Oxidation)	0	68.34	3.02636e-06	2	1683.79	-0.893719	56.1801	0
	High	TGTAEmSSILEER	1	1	1	P15999	M6(Oxidation)	0	68.21	2.48408e-06	2	1439.67	-0.639247	39.0134	0
	High	GMSLNLEPDNVGVVVFGNDK	2	1	1	P15999		0	67.62	4.94727e-06	2	2104.04	-0.88919	100.082	0
	High	TGTAEMSSILEER	1	1	1	P15999		0	65.77	5.07188e-06	2	1423.67	-1.04568	60.0307	0
	High	NVQAEEMVEFSSGLK	1	1	1	P15999		0	59.14	2.69397e-05	2	1667.79	-0.0720158	73.4812	0
	High	EAYPGDVFYLHSR	1	1	1	P15999		0	58.4	3.15106e-05	2	1553.74	0.0576796	62.6876	0
	High	gMSLnLEPDNVGVVVFGNDK	4	1	1	P15999	N-Term(Acetyl); N5(Deamidated)	0	57.35	5.19098e-05	2	2147.04	4.83644	92.4264	0
	High	HALIIYDDLSK	1	1	1	P15999		0	57.24	3.32286e-05	2	1287.69	-0.27489	57.2038	0
	High	VVDALGnAIDGK	1	1	1	P15999	N7(Deamidated)	0	56.67	3.47674e-05	2	1172.61	-0.872927	50.387	0
	High	tGAIVDVPVGDELLGR	1	1	1	P15999	N-Term(Acetyl)	0	55.21	4.42912e-05	2	1652.88	-0.770428	102.958	0
	High	gMSLnLEPDnVGVVVFGNDK	3	1	1	P15999	N-Term(Acetyl); N5(Deamidated); N10(Deamidated)	0	53.47	0.000117168	2	2148.02	1.3643	92.7609	0
	High	VGLKAPGIIPR	1	1	1	P15999		0	53.18	3.76085e-06	3	1120.72	-0.248514	49.9245	1
	High	TSIAIDTIINQK	2	1	1	P15999		0	48	0.000161659	2	1316.74	-0.0534212	69.36	0
	High	STVAQLVK	1	1	1	P15999		0	44.05	0.000354195	2	845.509	-0.565038	32.6847	0
	High	APGIIPR	1	1	1	P15999		0	42.24	8.05998e-05	2	723.452	0.489853	34.6875	0
	High	AVDSLVPIGR	1	1	1	P15999		0	40.03	0.000491592	2	1026.59	-0.708987	59.8054	0
	High	QmSLLLR	1	1	1	P15999	M2(Oxidation)	0	39.61	0.00113224	2	876.497	-0.29834	42.164	0
	High	lYcIYVAIGQK	1	1	1	P15999	N-Term(Acetyl); C3(Carbamidomethyl)	0	37.97	0.00219433	2	1369.72	-0.652254	99.1124	0
	High	RTGAIVDVPVGDELLGR	1	1	1	P15999		0	37.89	0.00143861	3	1766.98	0.389039	75.7132	1
	High	VLSIGDGIAR	1	1	1	P15999		0	37.67	0.00159886	2	1000.58	0.151563	54.0171	0
	High	GIRPAINVGLSVSR	1	1	1	P15999		0	34.6	0.00136961	3	1438.85	-0.176403	56.1376	1
	Medium	qGQYSPmAIEEQVAVIYAGVR	1	1	1	P15999	N-Term(Gln->pyro-Glu); M7(Oxidation)	0	33.92	0.011557	3	2308.13	0.236045	127.907	0
	Medium	EIVTNFLAGFEP	1	1	1	P15999		0	33.73	0.00792212	2	1336.68	0.533746	125.555	0
	High	LELAQYR	1	1	1	P15999		0	33.72	0.00464958	2	892.488	-0.439727	41.5027	0
	Medium	QGQYSPmAIEEQVAVIYAGVR	1	1	1	P15999	M7(Oxidation)	0	30.93	0.0225219	3	2325.15	0.0248727	104.042	0
	Medium	LKEIVTNFLAGFEP	1	1	1	P15999		0	30.56	0.0122624	2	1577.86	-0.762129	108.393	1
	Medium	VVDALGNAIDGKGPVGSK	1	1	1	P15999		0	29.91	0.010873	3	1696.92	-0.206704	50.1408	1
	Medium	GYLDKLEPSK	1	1	1	P15999		0	28.57	0.0184864	2	1149.61	-0.657515	43.5578	1
	Medium	vLSIGDGIAR	1	1	1	P15999	N-Term(Acetyl)	0	28.43	0.015288	2	1042.59	-0.855434	87.2769	0
	Medium	QVAGTmKLELAQYR	1	1	1	P15999	M6(Oxidation)	0	27.95	0.0253313	3	1623.85	-0.254602	42.8798	1
	Medium	vVDALGNAIDGK	1	1	1	P15999	N-Term(Acetyl)	0	25.94	0.0378204	2	1213.64	0.314338	80.4769	0
	Low	RSTVAQLVK	1	1	1	P15999		0	19.16	0.051569	2	1001.61	-1.07112	23.1308	1
P60711	Actin, cytoplasmic 1 OS=Rattus norvegicus GN=Actb PE=1 SV=1 - [ACTB_RAT]	1196.24	54.13	2	9	19	49	375	41.7097	5.47803
	A2	Sequence	# PSMs	# Proteins	# Protein Groups	Protein Group Accessions	Modifications	ΔCn	IonScore	Exp Value	Charge	MH+ [Da]	ΔM [ppm]	RT [min]	# Missed Cleavages
	High	DLYANTVLSGGTTmYPGIADR	2	1	1	P60711	M14(Oxidation)	0	93.79	1.08845e-08	2	2231.06	-1.0841	85.548	0
	High	SYELPDGQVITIGNER	4	2	2	P60711;P62738		0	86.42	6.0315e-08	2	1790.89	0.0134415	80.0567	0
	High	dDDIAALVVDnGSGmcK	2	1	1	P60711	N-Term(Acetyl); N11(Deamidated); M15(Oxidation); C16(Carbamidomethyl)	0	84.56	2.50211e-08	2	1838.78	-0.737535	95.654	0
	High	QEYDESGPSIVHR	2	1	1	P60711		0	73.62	6.71318e-07	2	1516.7	-0.983599	32.4829	0
	High	dDDIAALVVDnGSGMcK	2	1	1	P60711	N-Term(Acetyl); N11(Deamidated); C16(Carbamidomethyl)	0	62.64	5.88063e-06	2	1822.78	-0.118268	104.268	0
	High	dDDIAALVVDNGSGmcK	2	1	1	P60711	N-Term(Acetyl); M15(Oxidation); C16(Carbamidomethyl)	0	61.5	6.97327e-06	2	1837.79	-0.468317	94.6221	0
	High	LcYVALDFEQEMATAASSSSLEK	1	1	1	P60711	C2(Carbamidomethyl)	0	60.85	1.99805e-05	3	2550.17	-0.654833	107.462	0
	High	AGFAGDDAPR	3	2	2	P60711;P62738		0	54.38	4.76004e-05	2	976.448	0.0620172	25.2923	0
	High	dDDIAALVVDNGSGMcK	1	1	1	P60711	N-Term(Acetyl); C16(Carbamidomethyl)	0	53.24	6.59196e-05	2	1821.8	1.35974	103.321	0
	High	DSYVGDEAQSK	2	2	2	P60711;P62738		0	51.48	5.36966e-05	2	1198.52	-0.421507	21.7446	0
	High	SYELPDGQVITIGnER	5	2	2	P60711;P62738	N14(Deamidated)	0	51.06	0.000184106	2	1791.87	-1.6937	83.7792	0
	High	DSYVGDEAQSKR	1	2	2	P60711;P62738		0	49.83	0.000164827	2	1354.62	-0.677073	12.7283	1
	High	DLYANTVLSGGTTMYPGIADR	1	1	1	P60711		0	46.08	0.000617743	2	2215.07	0.690498	94.5082	0
	High	LcYVALDFEQEmATAASSSSLEK	1	1	1	P60711	C2(Carbamidomethyl); M12(Oxidation)	0	45.67	0.00056914	3	2566.16	-1.97525	86.0041	0
	High	yPIEHGIVTNWDDmEK	1	1	1	P60711	N-Term(Acetyl); M14(Oxidation)	0	44.15	0.000621116	2	2004.9	-0.449577	83.6566	0
	High	qEYDESGPSIVHR	1	1	1	P60711	N-Term(Gln->pyro-Glu)	0	41.57	0.000863817	2	1499.67	-0.95493	47.4262	0
	High	dSYVGDEAQSK	1	2	2	P60711;P62738	N-Term(Acetyl)	0	39.01	0.000803859	2	1240.53	-0.461204	30.5479	0
	High	AVFPSIVGRPR	1	2	2	P60711;P62738		0	38.4	0.00106963	2	1198.71	-0.47355	51.5486	1
	High	AVFPSIVGR	1	2	2	P60711;P62738		0	38.08	0.00089468	2	945.551	-0.320591	64.0525	0
	High	cDVDIR	1	1	1	P60711	C1(Carbamidomethyl)	0	37.53	0.00207509	2	777.356	0.156171	22.4008	0
	High	aGFAGDDAPR	1	2	2	P60711;P62738	N-Term(Acetyl)	0	36.53	0.00170083	2	1018.46	-0.60557	31.4361	0
	High	GYSFTTTAER	1	1	1	P60711		0	36.21	0.00266855	2	1132.53	-0.159204	37.6805	0
	High	dSYVGDEAQSKR	1	2	2	P60711;P62738	N-Term(Acetyl)	0	34.34	0.00646066	2	1396.63	-0.617242	23.5142	1
	Medium	KDLYANTVLSGGTTmYPGIADR	1	1	1	P60711	M15(Oxidation)	0	32.76	0.0147776	3	2359.16	0.237067	67.6376	1
	Medium	sYELPDGQVITIGNER	2	2	2	P60711;P62738	N-Term(Acetyl)	0	31.39	0.0182253	3	1832.9	0.302266	89.3455	0
	Medium	VAPEEHPVLLTEAPLNPK	2	1	1	P60711		0	30.88	0.00816582	2	1954.06	-1.43711	62.6323	0
	Medium	DLTDYLMK	1	2	2	P60711;P62738		0	29.38	0.0109578	2	998.486	0.0855884	80.0898	0
	Medium	lDLAGR	1	3	2	P60711;P62738	N-Term(Acetyl)	0	29.14	0.0143231	2	686.383	-0.0597705	50.8874	0
	Medium	yPIEHGIVTNWDDMEK	1	1	1	P60711	N-Term(Acetyl)	0	28.33	0.0271751	2	1988.92	5.7668	92.631	0
	High	IKIIAPPER	1	2	2	P60711;P62738		0	24.48	0.00338629	3	1036.65	0.79488	36.821	1
	Medium	rGILTLK	1	2	2	P60711;P62738	N-Term(Acetyl)	0	23.72	0.0142248	2	842.546	0.396271	45.1008	1
	Medium	RGILTLK	1	2	2	P60711;P62738		0	18.05	0.0274181	2	800.536	0.424459	33.2279	1
P02564	Myosin-7 OS=Rattus norvegicus GN=Myh7 PE=2 SV=2 - [MYH7_RAT]	1137.42	20.1	1	1	33	42	1935	222.945	5.8208
	A2	Sequence	# PSMs	# Proteins	# Protein Groups	Protein Group Accessions	Modifications	ΔCn	IonScore	Exp Value	Charge	MH+ [Da]	ΔM [ppm]	RT [min]	# Missed Cleavages
	High	qKYEESQSELESSQK	1	2	2	P02564;P02563	N-Term(Gln->pyro-Glu)	0	91.46	1.1682e-08	2	1782.8	0.902319	31.7757	1
	High	qAEEAEEQANTNLSK	1	2	2	P02564;P02563	N-Term(Gln->pyro-Glu)	0	85.28	3.14272e-08	2	1644.73	0.0538567	45.8089	0
	High	VVDSLQTSLDAETR	2	2	2	P02564;P02563		0	83.33	9.63869e-08	2	1533.77	-0.398597	55.0266	0
	High	DLEEATLQHEATAAALR	2	3	2	P02563;P02564		0	79.86	2.50961e-07	2	1838.92	-0.734163	64.9285	0
	High	NDLQLQVQAEQDNLADAEER	2	2	2	P02564;P02563		0	77.62	4.74835e-07	2	2299.08	-1.12448	70.1308	0
	High	LASADIETYLLEK	1	3	2	P02563;P02564		0	73.48	6.93312e-07	2	1465.78	-0.0978243	85.1865	0
	High	LEDEEEmNAELTAK	1	2	2	P02564;P02563	M7(Oxidation)	0	66.54	2.25147e-06	2	1637.72	-0.104679	35.1934	0
	High	LQDAEEAVEAVNAK	2	2	2	P02564;P02563		0	63.73	7.79503e-06	2	1486.74	-0.417513	49.8855	0
	High	IEELEEELEAER	1	3	2	P02563;P02564		0	61.52	1.2156e-05	2	1488.71	0.148678	63.9881	0
	High	LEEAGGATSVQIEmNK	1	2	2	P02564;P02563	M14(Oxidation)	0	58.63	3.09134e-05	2	1692.81	-0.519909	39.4475	0
	High	DTQIQLDDAVR	1	2	2	P02564;P02563		0	57.98	2.99335e-05	2	1273.64	-0.749507	55.0159	0
	High	DIDDLELTLAK	1	3	2	P02563;P02564		0	56.93	3.90329e-05	2	1245.66	-0.151895	85.8318	0
	High	LDEAEQIALK	1	3	2	P02564;P02563		0	55.58	3.69387e-05	2	1129.61	-0.611514	47.7743	0
	High	GTLEDQIIQANPALEAFGNAK	2	2	2	P02564;P02563		0	54.01	9.25456e-05	3	2200.13	0.607849	100.984	0
	High	SAYLmGLNSADLLK	1	2	2	P02564;P02563	M5(Oxidation)	0	49.67	0.000181263	2	1511.78	-0.056193	78.5831	0
	High	VGNEYVTK	1	3	2	P02563;P02564		0	47.59	0.000162859	2	909.468	0.0524108	14.0975	0
	High	cNGVLEGIR	1	6	5	P02563;P02564;Q63862;Q62812;Q9JLT0	C1(Carbamidomethyl)	0	47.14	0.000422135	2	1017.51	-1.14983	42.465	0
	High	YEESQSELESSQK	1	2	2	P02564;P02563		0	43.7	0.000405251	2	1543.67	-2.24816	23.7836	0
	High	VQLLHSQNTSLINQK	1	2	2	P02564;P02563		0	41.83	0.000688953	3	1722.95	-0.755597	44.5161	0
	High	ANDDLKENIAIVER	1	2	2	P02564;P02563		0	39.98	0.00172292	3	1599.83	-0.754839	50.4831	1
	High	lASADIETYLLEK	1	3	2	P02563;P02564	N-Term(Acetyl)	0	39.55	0.00213516	2	1507.79	-0.625263	101.933	0
	High	ENQSILITGESGAGK	1	3	2	P02563;P02564		0	39.16	0.00239644	2	1503.76	-1.09594	45.4549	0
	High	KGSSFQTVSALHR	1	2	2	P02564;P02563		0	36.72	0.00384129	3	1417.75	-0.465063	26.3782	1
	High	QAEEAEEQANTNLSK	2	2	2	P02564;P02563		0	36.29	0.00355969	3	1661.76	0.229637	23.524	0
	High	ILNPAAIPEGQFIDSR	1	1	1	P02564		0	35.94	0.00448242	3	1740.93	-0.34406	82.8766	0
	Medium	KLAEQELIETSER	1	2	2	P02564;P02563		0	32.9	0.00953922	3	1545.81	-1.0049	41.2933	1
	Medium	mVSLLQEK	1	2	2	P02564;P02563	M1(Oxidation)	0	32.88	0.00842399	2	963.516	-1.58819	38.6706	0
	High	ILYGDFR	1	2	2	P02564;P02563		0	32.48	0.00547989	2	883.467	-0.126378	52.5854	0
	Medium	ADIAESQVNK	1	3	2	P02563;P02564		0	31.67	0.0121517	2	1074.54	-1.11849	16.2041	0
	Medium	ELEEISERLEEAGGATSVQIEmNK	1	2	2	P02564;P02563	M22(Oxidation)	0	29.5	0.0327629	3	2678.28	-0.177957	76.2499	1
	Medium	AQLEFNQIK	1	2	2	P02564;P02563		0	29.28	0.018295	2	1090.59	-0.580168	49.0843	0
	Medium	NALAHALQSAR	2	3	2	P02563;P02564		0	29.06	0.0117336	3	1151.63	-0.0320786	32.9545	0
	Medium	VKVGNEYVTK	1	3	2	P02563;P02564		0	27.17	0.0149656	3	1136.63	-0.666993	16.3906	1
	Medium	SLSTELFK	1	3	2	P02563;P02564		0	23.18	0.0238015	2	924.504	0.0642975	57.4318	0
	Medium	VIFQLK	1	2	2	P02564;P02563		0	20.53	0.0199151	2	747.476	-0.578732	54.2787	0
P52873	Pyruvate carboxylase, mitochondrial OS=Rattus norvegicus GN=Pc PE=1 SV=2 - [PYC_RAT]	1045.97	26.91	1	23	24	35	1178	129.695	6.81494
	A2	Sequence	# PSMs	# Proteins	# Protein Groups	Protein Group Accessions	Modifications	ΔCn	IonScore	Exp Value	Charge	MH+ [Da]	ΔM [ppm]	RT [min]	# Missed Cleavages
	High	AYSEALAAFGNGALFVEK	2	1	1	P52873		0	96.56	5.33233e-09	2	1857.94	0.223329	97.218	0
	High	VFDYSEYWEGAR	1	1	1	P52873		0	89.73	1.00562e-08	2	1521.66	-0.517468	79.3266	0
	High	qVGYENAGTVEFLVDK	1	1	1	P52873	N-Term(Gln->pyro-Glu)	0	84.64	8.58895e-08	2	1751.85	-0.587067	100.979	0
	High	AEAEAQAEELSFPR	2	1	1	P52873		0	80.84	1.46285e-07	2	1547.73	0.380704	58.2996	0
	High	AYSEALAAFGnGALFVEK	2	1	1	P52873	N11(Deamidated)	0	76.77	5.36464e-07	2	1858.92	-1.09401	101.02	0
	High	LDNASAFQGAVISPHYDSLLVK	1	1	1	P52873		0	75.2	6.357e-07	3	2345.21	-0.21848	83.1199	0
	High	GANAVGYTNYPDNVVFK	2	1	1	P52873		0	74.74	8.35987e-07	2	1828.89	-0.522534	68.6427	0
	High	QVGYENAGTVEFLVDK	1	1	1	P52873		0	64.08	8.67667e-06	2	1768.87	-0.477169	76.8102	0
	High	ADFAQAcQDAGVR	1	1	1	P52873	C7(Carbamidomethyl)	0	58.81	1.10479e-05	2	1408.63	-0.849763	38.9794	0
	High	qKADEAYLIGR	1	1	1	P52873	N-Term(Gln->pyro-Glu)	0	53.61	9.97322e-05	2	1246.64	-0.241221	52.4861	1
	High	INGcAIQcR	1	1	1	P52873	C4(Carbamidomethyl); C8(Carbamidomethyl)	0	52.45	7.48042e-05	2	1091.51	-1.04212	22.0709	0
	High	InGcAIQcR	2	1	1	P52873	N2(Deamidated); C4(Carbamidomethyl); C8(Carbamidomethyl)	0	51.72	7.1672e-05	2	1092.49	-0.377368	26.7087	0
	High	AYVEANQmLGDLIK	1	1	1	P52873	M8(Oxidation)	0	48.13	0.000323012	2	1580.8	-0.276308	69.9059	0
	High	ADEAYLIGR	1	1	1	P52873		0	47.17	0.000311784	2	1007.52	0.294263	47.5134	0
	High	DFTATFGPLDSLNTR	1	1	1	P52873		0	46.71	0.000496999	2	1654.81	-0.678888	97.2367	0
	High	ALAVSDLNR	1	1	1	P52873		0	45.82	0.000339055	2	958.532	-0.00781436	39.6214	0
	High	GLYAAFDcTATmK	1	1	1	P52873	C8(Carbamidomethyl); M12(Oxidation)	0	43.62	0.000517067	2	1464.65	-0.251691	57.8425	0
	High	VVHSYEELEENYTR	1	1	1	P52873		0	41.37	0.00137138	3	1767.82	-0.728851	47.3414	0
	High	GTPLDTEVPLER	1	1	1	P52873		0	40.59	0.00128327	2	1326.69	-0.22344	60.9814	0
	High	qVGYEnAGTVEFLVDK	1	1	1	P52873	N-Term(Gln->pyro-Glu); N6(Deamidated)	0	39.99	0.00203969	2	1752.83	-0.242642	109.109	0
	Medium	DmAGLLKPAAcTmLVSSLR	1	1	1	P52873	M2(Oxidation); C11(Carbamidomethyl); M13(Oxidation)	0	35.38	0.00762001	3	2066.05	0.857401	73.0772	1
	High	QVFFELnGQLR	1	1	1	P52873	N7(Deamidated)	0	35.09	0.00566828	2	1351.7	0.594987	84.1929	0
	High	IEGRPGASLPPLNLK	1	1	1	P52873		0	35.02	0.00135353	3	1561.91	-0.143004	57.6001	1
	High	VSPSPVDPIVPVVPIGPPPAGFR	2	1	1	P52873		0	33.21	0.00171911	2	2294.29	-0.226867	108.088	0
	Medium	EGPEGFAR	1	1	1	P52873		0	29.54	0.0152307	2	862.405	0.0368812	26.4714	0
	Low	QKADEAYLIGR	1	1	1	P52873		0	25.13	0.0576976	3	1263.67	0.42861	35.1158	1
	Medium	VVEIAPATHLDPQLR	1	1	1	P52873		0	24.12	0.0425983	3	1658.92	0.00494532	60.1459	0
	Low	FLYEcPWR	1	1	1	P52873	C5(Carbamidomethyl)	0	23.44	0.0516303	2	1170.54	-0.128752	70.3733	0
	Medium	AGTHILcIK	1	1	1	P52873	C7(Carbamidomethyl)	0	23.4	0.0356529	3	1012.56	-0.27087	32.2994	0
Q6P9T8	Tubulin beta-4B chain OS=Rattus norvegicus GN=Tubb4b PE=1 SV=1 - [TBB4B_RAT]	993.668	51.24	1	3	18	47	445	49.769	4.89404
	A2	Sequence	# PSMs	# Proteins	# Protein Groups	Protein Group Accessions	Modifications	ΔCn	IonScore	Exp Value	Charge	MH+ [Da]	ΔM [ppm]	RT [min]	# Missed Cleavages
	High	ISEQFTAmFR	1	3	3	P69897;Q3KRE8;Q6P9T8	M8(Oxidation)	0	69.28	1.58163e-06	2	1245.59	-0.57756	57.1508	0
	High	ImNTFSVVPSPK	1	2	2	P69897;Q6P9T8	M2(Oxidation)	0	64.93	5.72032e-06	2	1335.7	-0.79616	57.5613	0
	High	mSATFIGnSTAIQELFK	3	2	2	Q3KRE8;Q6P9T8	N-Term(Acetyl); N8(Deamidated)	0	64.47	8.69959e-06	2	1900.95	4.89223	98.5159	0
	High	INVYYNEATGGK	1	1	1	Q6P9T8		0	64.06	6.28232e-06	2	1328.65	-0.659998	41.8944	0
	High	IMNTFSVVPSPK	1	2	2	P69897;Q6P9T8		0	63.05	7.30789e-06	2	1319.7	0.0584663	66.9529	0
	High	EVDEQmLNVQNK	1	3	3	P69897;Q3KRE8;Q6P9T8	M6(Oxidation)	0	58	2.47243e-05	2	1462.68	-0.70498	31.3738	0
	High	TAVcDIPPR	3	3	3	P69897;Q3KRE8;Q6P9T8	C4(Carbamidomethyl)	0	56.71	2.13304e-05	2	1028.52	-0.771025	33.7347	0
	High	NSSYFVEWIPNNVK	1	3	3	P69897;Q3KRE8;Q6P9T8		0	56.71	4.92733e-05	2	1696.83	0.17577	87.8449	0
	High	LAVNmVPFPR	2	3	3	P69897;Q3KRE8;Q6P9T8	M5(Oxidation)	0	53.64	7.89338e-05	2	1159.63	0.125756	64.3353	0
	High	INVYYnEATGGK	5	1	1	Q6P9T8	N6(Deamidated)	0	53.14	6.23596e-05	2	1329.63	-0.114087	42.7368	0
	High	FPGQLNADLR	2	3	3	P69897;Q3KRE8;Q6P9T8		0	52.4	0.000121993	2	1130.6	-0.285689	56.8558	0
	High	EVDEQMLNVQNK	1	3	3	P69897;Q3KRE8;Q6P9T8		0	50.93	0.00013723	2	1446.69	-0.515016	45.954	0
	High	NSSYFVEWIPnNVK	5	3	3	P69897;Q3KRE8;Q6P9T8	N11(Deamidated)	0	50.22	0.000226244	2	1697.82	0.171421	90.8639	0
	High	AVLVDLEPGTmDSVR	2	1	1	Q6P9T8	M11(Oxidation)	0	49.61	0.000245593	2	1617.82	-0.145397	67.5804	0
	High	REIVHLQAGQcGNQIGAK	1	3	3	P69897;Q3KRE8;Q6P9T8	C11(Carbamidomethyl)	0	49.4	0.000215853	3	1979.03	0.542844	32.2021	1
	High	ALTVPELTQQMFDAK	1	1	1	Q6P9T8		0	48.73	0.000312145	3	1691.87	-0.413132	93.3351	0
	High	iMnTFSVVPSPK	1	2	2	P69897;Q6P9T8	N-Term(Acetyl); N3(Deamidated)	0	46.78	0.000380958	2	1362.71	6.98938	59.5201	0
	High	YLTVAAVFR	1	2	2	P69897;Q6P9T8		0	45.65	0.000123883	2	1039.59	0.138735	75.403	0
	High	EIVHLQAGQcGNQIGAK	2	3	3	Q6P9T8;P69897;Q3KRE8	C10(Carbamidomethyl)	0	44.83	0.000861591	2	1822.92	0.253517	39.82	0
	High	GHYTEGAELVDSVLDVVR	1	3	3	P69897;Q3KRE8;Q6P9T8		0	41.06	0.00208392	3	1958.98	-0.111655	96.5776	0
	High	EAEScDcLQGFQLTHSLGGGTGSGMGTLLISK	1	2	2	P69897;Q6P9T8	C5(Carbamidomethyl); C7(Carbamidomethyl)	0	40.45	0.00232605	3	3311.53	-1.68794	92.2527	0
	High	aVLVDLEPGTmDSVR	1	1	1	Q6P9T8	N-Term(Acetyl); M11(Oxidation)	0	37.22	0.00400205	2	1659.83	0.332754	107.643	0
	Medium	EAEScDcLQGFQLTHSLGGGTGSGmGTLLISK	1	2	2	P69897;Q6P9T8	C5(Carbamidomethyl); C7(Carbamidomethyl); M25(Oxidation)	0	34.58	0.00832526	3	3327.52	-3.30658	83.4987	0
	High	LAVNMVPFPR	1	3	3	P69897;Q3KRE8;Q6P9T8		0	33.91	0.00603568	2	1143.63	-0.0492793	77.475	0
	Medium	LHFFmPGFAPLTSR	1	3	3	P69897;Q3KRE8;Q6P9T8	M5(Oxidation)	0	32.74	0.0124247	3	1636.83	-0.0292099	81.3397	0
	Medium	LAVnmVPFPR	1	3	3	P69897;Q3KRE8;Q6P9T8	N4(Deamidated); M5(Oxidation)	0	30.31	0.0141994	2	1160.62	1.69709	65.2407	0
	Medium	ALTVPELTQQmFDAK	2	1	1	Q6P9T8	M11(Oxidation)	0	30.29	0.0228239	3	1707.86	0.173714	74.5574	0
	Low	MSATFIGNSTAIQELFK	1	2	2	Q3KRE8;Q6P9T8		0	27.83	0.0415337	3	1857.94	0.24191	103.589	0
	Medium	FPGQLNADLRK	1	3	3	P69897;Q3KRE8;Q6P9T8		0	27.02	0.0334657	3	1258.69	-0.436457	42.7852	1
	Low	mSATFIGNSTAIQELFK	1	2	2	Q3KRE8;Q6P9T8	M1(Oxidation)	0	26.82	0.0489769	3	1873.94	0.478021	97.6798	0
P45953	Very long-chain specific acyl-CoA dehydrogenase, mitochondrial OS=Rattus norvegicus GN=Acadvl PE=1 SV=1 - [ACADV_RAT]	915.95	42.29	1	23	23	38	655	70.7046	8.89502
	A2	Sequence	# PSMs	# Proteins	# Protein Groups	Protein Group Accessions	Modifications	ΔCn	IonScore	Exp Value	Charge	MH+ [Da]	ΔM [ppm]	RT [min]	# Missed Cleavages
	High	AmVENGGLVTSNPLRV	1	1	1	P45953	M2(Oxidation)	0	93.49	9.84969e-09	2	1672.87	-0.410498	67.305	1
	High	AmVEnGGLVTSNPLRV	2	1	1	P45953	M2(Oxidation); N5(Deamidated)	0	84.35	7.84148e-08	2	1673.85	-1.21677	72.3512	1
	High	VPAENVLGEVGDGFK	1	1	1	P45953		0	72.68	1.15995e-06	2	1530.78	0.00883557	76.4493	0
	High	NPLGNVGLLIGEASK	2	1	1	P45953		0	71.22	5.7387e-07	2	1481.83	0.0970148	88.6726	0
	High	ASNTSEVYFDGVK	1	1	1	P45953		0	68.77	2.05082e-06	2	1416.66	-1.01222	49.0863	0
	High	VASGQALAAFcLTEPSSGSDVASIR	2	1	1	P45953	C11(Carbamidomethyl)	0	65.4	8.45021e-06	2	2494.22	-0.466346	86.8849	0
	High	GIVNEQFLLQR	2	1	1	P45953		0	65.16	4.00798e-06	2	1316.73	0.0410358	73.0445	0
	High	VAVNILnNGR	2	1	1	P45953	N7(Deamidated)	0	61.22	5.28565e-06	2	1070.6	-0.297963	50.9284	0
	High	SGELAVQALEQFATVVEAK	2	1	1	P45953		0	57.99	2.79584e-05	3	1990.05	0.877971	124.568	0
	High	VAVNILNNGR	1	1	1	P45953		0	56.6	1.84866e-05	2	1069.61	-0.748	46.8889	0
	High	ITAFVVER	1	1	1	P45953		0	50.89	6.55837e-05	2	934.535	-0.325665	50.4641	0
	High	DFQIEAAISK	1	1	1	P45953		0	47.94	0.000305319	2	1121.58	0.123578	67.3141	0
	High	IRENmASLQSNPQQQELFR	1	1	1	P45953	M5(Oxidation)	0	46.17	0.00070773	3	2305.13	-0.6555	47.741	1
	High	IRENMASLQSNPQQQELFR	1	1	1	P45953		0	44.93	0.00091268	3	2289.14	-0.535101	57.451	1
	High	IFEGTNDILR	1	1	1	P45953		0	43.92	0.000819127	2	1177.62	-0.275209	63.0832	0
	High	ELGAFGLQVPSELGGLGLSNTQYAR	3	1	1	P45953		0	43.77	0.000908778	3	2577.33	-0.503754	113.025	0
	High	TPIKDAATGAVK	1	1	1	P45953		0	41.77	0.00111101	3	1171.67	-0.178306	16.8743	1
	High	aMVEnGGLVTSnPLRV	1	1	1	P45953	N-Term(Acetyl); N5(Deamidated); N12(Deamidated)	0	41.19	0.00164991	2	1700.86	5.96058	73.7881	1
	High	TGIGSGLSLSGIVHPELSR	1	1	1	P45953		0	38.93	0.00122821	3	1880.02	-0.0194371	79.2299	0
	High	FFEEVNDPAK	1	1	1	P45953		0	38.07	0.00226915	2	1195.56	-0.106636	49.0156	0
	High	KGIVNEQFLLQR	1	1	1	P45953		0	37.4	0.00106453	3	1444.83	-0.605081	58.0799	1
	High	iREnMASLQSNPQQQELFR	2	1	1	P45953	N-Term(Acetyl); N4(Deamidated)	0	37	0.00586607	3	2332.15	4.52019	49.9746	1
	High	ASNTSEVYFDGVKVPAENVLGEVGDGFK	1	1	1	P45953		0	36.47	0.00724738	3	2928.42	-1.45815	97.0769	1
	High	GKELTGLGNALK	1	1	1	P45953		0	36.2	0.00280663	3	1200.69	-0.656667	38.7457	1
	Medium	LFVALQGcmDK	1	1	1	P45953	C8(Carbamidomethyl); M9(Oxidation)	0	31.7	0.011054	2	1297.63	1.22061	57.3761	0
	Medium	iFEGTNDILR	1	1	1	P45953	N-Term(Acetyl)	0	30.92	0.0163842	2	1219.63	-0.220538	99.9403	0
	Medium	SFAVGmFK	1	1	1	P45953	M6(Oxidation)	0	28.69	0.0196727	2	902.444	-0.436759	49.162	0
	High	GILLYGTK	1	1	1	P45953		0	26.81	0.00521123	2	864.519	-0.344676	52.5074	0
	Medium	ELTGLGNALK	1	1	1	P45953		0	25.61	0.0340739	2	1015.58	-0.357276	52.3947	0
P11507	Sarcoplasmic/endoplasmic reticulum calcium ATPase 2 OS=Rattus norvegicus GN=Atp2a2 PE=1 SV=1 - [AT2A2_RAT]	912.904	29.34	1	24	24	36	1043	114.694	5.33838
	A2	Sequence	# PSMs	# Proteins	# Protein Groups	Protein Group Accessions	Modifications	ΔCn	IonScore	Exp Value	Charge	MH+ [Da]	ΔM [ppm]	RT [min]	# Missed Cleavages
	High	VGEATETALTcLVEK	2	1	1	P11507	C11(Carbamidomethyl)	0	86.47	5.79339e-08	2	1620.81	-0.982969	72.1509	0
	High	IGIFGQDEDVTSK	1	1	1	P11507		0	77.82	2.95701e-07	2	1408.7	0.0588767	63.8184	0
	High	SLPSVETLGcTSVIcSDK	1	1	1	P11507	C10(Carbamidomethyl); C15(Carbamidomethyl)	0	74.69	8.11704e-07	2	1952.93	0.451994	74.9291	0
	High	TGTLTTNQMSVcR	1	1	1	P11507	C12(Carbamidomethyl)	0	74.12	6.89319e-07	2	1468.69	-0.286984	37.5917	0
	High	DIVPGDIVEIAVGDK	1	1	1	P11507		0	61.06	1.06938e-05	2	1539.83	0.253662	104.929	0
	High	NmLFSGTNIAAGK	1	1	1	P11507	M2(Oxidation)	0	56.78	3.3583e-05	2	1339.67	0.358334	52.8978	0
	High	AmGVVVATGVNTEIGK	1	1	1	P11507	M2(Oxidation)	0	56.78	3.54721e-05	2	1561.82	-0.800315	53.504	0
	High	TASEmVLADDNFSTIVAAVEEGR	2	1	1	P11507	M5(Oxidation)	0	55.18	8.38871e-05	2	2441.15	1.59926	110.3	0
	High	RIGIFGQDEDVTSK	1	1	1	P11507		0	54.14	8.09505e-05	3	1564.79	-1.07699	51.2449	1
	High	ISLPVILmDETLK	2	1	1	P11507	M8(Oxidation)	0	53.92	3.28462e-05	2	1487.84	-0.156996	94.5013	0
	High	VDQSILTGESVSVIK	2	1	1	P11507		0	51.42	8.36485e-05	2	1574.86	0.18281	72.4011	0
	High	TGTLTTNQmSVcR	1	1	1	P11507	M9(Oxidation); C12(Carbamidomethyl)	0	51.16	0.000108332	2	1484.68	-0.641029	24.392	0
	High	NAENAIEALK	1	1	1	P11507		0	50.85	0.000113058	2	1072.56	-0.198916	45.1272	0
	High	AKDIVPGDIVEIAVGDKVPADIR	1	1	1	P11507		0	48.35	6.5798e-05	4	2390.33	-0.0422962	86.058	2
	High	SEIGIAmGSGTAVAK	1	1	1	P11507	M7(Oxidation)	0	46.51	0.000509254	2	1407.71	-0.87067	39.3511	0
	High	EFDELSPSAQR	1	1	1	P11507		0	44.29	0.000569759	2	1278.6	-0.297652	45.0757	0
	High	SEIGIAMGSGTAVAK	1	1	1	P11507		0	42.79	0.00108097	2	1391.72	-0.236548	53.8162	0
	High	EWGSGSDTLR	1	1	1	P11507		0	41.59	0.00104014	2	1107.51	-0.278206	37.573	0
	High	MNVFDTELK	1	1	1	P11507		0	40.96	0.000905896	2	1096.53	-0.58575	64.0804	0
	High	NAENAIEALKEYEPEmGK	1	1	1	P11507	M16(Oxidation)	0	40.66	0.00197573	3	2051.96	0.279545	67.0222	1
	High	ISLPVILMDETLK	1	1	1	P11507		0	40.16	0.000616851	2	1471.84	-0.130198	109.464	0
	High	mnVFDTELK	1	1	1	P11507	N-Term(Acetyl); N2(Deamidated)	0	39.44	0.00146754	2	1139.54	9.65503	55.4639	0
	High	LDEFGEQLSK	1	1	1	P11507		0	37.48	0.00328714	2	1165.57	-0.267262	49.0942	0
	High	WGSNELPAEEGK	1	1	1	P11507		0	36.35	0.00256072	2	1316.61	-0.593788	42.6618	0
	Medium	nMLFSGTNIAAGK	1	1	1	P11507	N-Term(Acetyl); N1(Deamidated)	0	33.51	0.00837834	2	1366.68	7.20525	55.9711	0
	Medium	VEGDTcSLNEFTITGSTYAPIGEVQKDDKPVK	1	1	1	P11507	C6(Carbamidomethyl)	0	32.37	0.0170642	4	3498.69	-1.29795	75.2466	2
	Medium	tASEMVLADDnFSTIVAAVEEGR	1	1	1	P11507	N-Term(Acetyl); N11(Deamidated)	0	31.54	0.019746	3	2468.16	3.9867	112.223	0
	Medium	AMGVVVATGVNTEIGK	1	1	1	P11507		0	29.94	0.0157156	2	1545.83	-1.01836	64.1246	0
	Medium	GTAVAIcR	1	1	1	P11507	C7(Carbamidomethyl)	0	28.2	0.0240656	2	847.445	-0.0154947	23.348	0
	Medium	VIMITGDNK	1	1	1	P11507		0	27.46	0.0249468	2	990.529	0.01608	37.4938	0
	Medium	NMLFSGTNIAAGK	1	1	1	P11507		0	27.23	0.0319806	2	1323.67	0.394359	63.9127	0
	Medium	GAPEGVIDR	1	1	1	P11507		0	27.2	0.0158153	2	913.473	-0.499264	26.9834	0
P69897	Tubulin beta-5 chain OS=Rattus norvegicus GN=Tubb5 PE=1 SV=1 - [TBB5_RAT]	904.818	56.98	1	3	19	40	444	49.639	4.89404
	A2	Sequence	# PSMs	# Proteins	# Protein Groups	Protein Group Accessions	Modifications	ΔCn	IonScore	Exp Value	Charge	MH+ [Da]	ΔM [ppm]	RT [min]	# Missed Cleavages
	High	ISEQFTAmFR	1	3	3	P69897;Q3KRE8;Q6P9T8	M8(Oxidation)	0	69.28	1.58163e-06	2	1245.59	-0.57756	57.1508	0
	High	ImNTFSVVPSPK	1	2	2	P69897;Q6P9T8	M2(Oxidation)	0	64.93	5.72032e-06	2	1335.7	-0.79616	57.5613	0
	High	IMNTFSVVPSPK	1	2	2	P69897;Q6P9T8		0	63.05	7.30789e-06	2	1319.7	0.0584663	66.9529	0
	High	ALTVPELTQQVFDAK	2	1	1	P69897		0	62.14	1.09053e-05	3	1659.89	-0.179922	91.2982	0
	High	EVDEQmLNVQNK	1	3	3	P69897;Q3KRE8;Q6P9T8	M6(Oxidation)	0	58	2.47243e-05	2	1462.68	-0.70498	31.3738	0
	High	TAVcDIPPR	3	3	3	P69897;Q3KRE8;Q6P9T8	C4(Carbamidomethyl)	0	56.71	2.13304e-05	2	1028.52	-0.771025	33.7347	0
	High	NSSYFVEWIPNNVK	1	3	3	P69897;Q3KRE8;Q6P9T8		0	56.71	4.92733e-05	2	1696.83	0.17577	87.8449	0
	High	LAVNmVPFPR	2	3	3	P69897;Q3KRE8;Q6P9T8	M5(Oxidation)	0	53.64	7.89338e-05	2	1159.63	0.125756	64.3353	0
	High	FPGQLNADLR	2	3	3	P69897;Q3KRE8;Q6P9T8		0	52.4	0.000121993	2	1130.6	-0.285689	56.8558	0
	High	EVDEQMLNVQNK	1	3	3	P69897;Q3KRE8;Q6P9T8		0	50.93	0.00013723	2	1446.69	-0.515016	45.954	0
	High	NSSYFVEWIPnNVK	5	3	3	P69897;Q3KRE8;Q6P9T8	N11(Deamidated)	0	50.22	0.000226244	2	1697.82	0.171421	90.8639	0
	High	REIVHIQAGQcGNQIGAK	1	3	3	P69897;Q3KRE8;Q6P9T8	C11(Carbamidomethyl)	0	49.4	0.000215853	3	1979.03	0.542844	32.2021	1
	High	mAVTFIGNSTAIQELFK	2	1	1	P69897	M1(Oxidation)	0	49.11	0.00027556	2	1885.97	-0.625149	103.771	0
	High	iMnTFSVVPSPK	1	2	2	P69897;Q6P9T8	N-Term(Acetyl); N3(Deamidated)	0	46.78	0.000380958	2	1362.71	6.98938	59.5201	0
	High	LTTPTYGDLNHLVSATmSGVTTcLR	2	2	2	P69897;Q3KRE8	M17(Oxidation); C23(Carbamidomethyl)	0	46.56	0.000652465	3	2724.33	-0.539609	88.8675	0
	High	ISVYYNEATGGK	1	1	1	P69897		0	46.43	0.00034809	2	1301.64	1.04184	42.1695	0
	High	YLTVAAVFR	1	2	2	P69897;Q6P9T8		0	45.65	0.000123883	2	1039.59	0.138735	75.403	0
	High	EIVHIQAGQcGNQIGAK	2	3	3	Q6P9T8;P69897;Q3KRE8	C10(Carbamidomethyl)	0	44.83	0.000861591	2	1822.92	0.253517	39.82	0
	High	AILVDLEPGTmDSVR	1	2	2	P69897;Q3KRE8	M11(Oxidation)	0	43.13	0.00114062	2	1631.83	-1.05714	73.047	0
	High	GHYTEGAELVDSVLDVVR	1	3	3	P69897;Q3KRE8;Q6P9T8		0	41.06	0.00208392	3	1958.98	-0.111655	96.5776	0
	High	EAEScDcLQGFQLTHSLGGGTGSGMGTLLISK	1	2	2	P69897;Q6P9T8	C5(Carbamidomethyl); C7(Carbamidomethyl)	0	40.45	0.00232605	3	3311.53	-1.68794	92.2527	0
	High	mAVTFIGnSTAIQELFK	1	1	1	P69897	N-Term(Acetyl); N8(Deamidated)	0	37.9	0.00373827	2	1912.98	4.28033	105.015	0
	Medium	EAEScDcLQGFQLTHSLGGGTGSGmGTLLISK	1	2	2	P69897;Q6P9T8	C5(Carbamidomethyl); C7(Carbamidomethyl); M25(Oxidation)	0	34.58	0.00832526	3	3327.52	-3.30658	83.4987	0
	High	LAVNMVPFPR	1	3	3	P69897;Q3KRE8;Q6P9T8		0	33.91	0.00603568	2	1143.63	-0.0492793	77.475	0
	Medium	AILVDLEPGTMDSVR	1	2	2	P69897;Q3KRE8		0	32.89	0.0102809	2	1615.84	0.167102	83.2841	0
	Medium	LHFFmPGFAPLTSR	1	3	3	P69897;Q3KRE8;Q6P9T8	M5(Oxidation)	0	32.74	0.0124247	3	1636.83	-0.0292099	81.3397	0
	Medium	LAVnmVPFPR	1	3	3	P69897;Q3KRE8;Q6P9T8	N4(Deamidated); M5(Oxidation)	0	30.31	0.0141994	2	1160.62	1.69709	65.2407	0
	Medium	FPGQLNADLRK	1	3	3	P69897;Q3KRE8;Q6P9T8		0	27.02	0.0334657	3	1258.69	-0.436457	42.7852	1
P10719	ATP synthase subunit beta, mitochondrial OS=Rattus norvegicus GN=Atp5b PE=1 SV=2 - [ATPB_RAT]	853.544	46.12	1	20	20	34	529	56.3185	5.33838
	A2	Sequence	# PSMs	# Proteins	# Protein Groups	Protein Group Accessions	Modifications	ΔCn	IonScore	Exp Value	Charge	MH+ [Da]	ΔM [ppm]	RT [min]	# Missed Cleavages
	High	TVLImELINNVAK	2	1	1	P10719	M5(Oxidation)	0	89.08	9.3932e-09	2	1473.84	0.438568	96.3281	0
	High	VALTGLTVAEYFR	2	1	1	P10719		0	87.58	1.71091e-08	2	1439.79	3.30859	94.3755	0
	High	AHGGYSVFAGVGER	1	1	1	P10719		0	69.45	2.1622e-06	2	1406.68	-0.868755	45.3988	0
	High	VALVYGQMNEPPGAR	1	1	1	P10719		0	66.3	5.59099e-06	2	1601.81	0.198097	58.9211	0
	High	TIAmDGTEGLVR	1	1	1	P10719	M4(Oxidation)	0	61.83	1.38775e-05	2	1278.63	-0.759408	42.4002	0
	High	VLDSGAPIKIPVGPETLGR	2	1	1	P10719		0	56.14	7.175e-06	3	1919.1	0.579364	76.6316	1
	High	ImNVIGEPIDER	1	1	1	P10719	M2(Oxidation)	0	53.28	9.70331e-05	2	1401.7	-0.0392868	53.8014	0
	High	VALVYGQmNEPPGAR	2	1	1	P10719	M8(Oxidation)	0	53.2	0.000112957	2	1617.8	-1.03706	48.006	0
	High	AIAELGIYPAVDPLDSTSR	2	1	1	P10719		0	48.61	0.000297477	3	1988.03	-0.0245704	97.239	0
	High	TVLIMELINNVAK	1	1	1	P10719		0	46.59	0.000133761	2	1457.84	0.137223	113.281	0
	High	iMnVIGEPIDER	1	1	1	P10719	N-Term(Acetyl); N3(Deamidated)	0	46.2	0.000429391	2	1428.71	6.77417	56.7394	0
	High	vLDSGAPIKIPVGPETLGR	1	1	1	P10719	N-Term(Acetyl)	0	45.89	0.000110782	3	1961.11	-0.0585205	98.3339	1
	High	IGLFGGAGVGK	1	1	1	P10719		0	44.67	0.000221775	2	975.562	0.168342	61.2965	0
	High	IPVGPETLGR	1	1	1	P10719		0	43.66	0.0002045	2	1038.59	-0.583261	49.2512	0
	High	VVDLLAPYAK	1	1	1	P10719		0	42.39	0.000360479	2	1088.63	-0.237064	70.7644	0
	High	LVLEVAQHLGESTVR	1	1	1	P10719		0	40.91	0.000571728	3	1650.92	-0.49803	65.7635	0
	High	iMDPnIVGSEHYDVAR	1	1	1	P10719	N-Term(Acetyl); N5(Deamidated)	0	40.44	0.00179826	3	1858.87	5.56869	50.0525	0
	High	IPSAVGYQPTLATDmGTmQER	4	1	1	P10719	M15(Oxidation); M18(Oxidation)	0	39.24	0.00285898	2	2298.07	-1.44596	60.626	0
	High	ImDPNIVGSEHYDVAR	1	1	1	P10719	M2(Oxidation)	0	38.25	0.00327676	3	1831.87	1.57019	48.7533	0
	High	VLDSGAPIK	1	1	1	P10719		0	37.72	0.00111569	2	899.52	-0.2151	31.9107	0
	High	IMNVIGEPIDER	1	1	1	P10719		0	34.4	0.00668064	2	1385.71	-0.978481	65.438	0
	Medium	EGNDLYHEMIESGVINLK	1	1	1	P10719		0	33.96	0.00948226	3	2061	-0.0289222	90.9834	0
	Medium	FTQAGSEVSALLGR	1	1	1	P10719		0	30.65	0.0167033	3	1435.75	0.0572576	72.8169	0
	Medium	MLSLVGR	1	1	1	P10719		0	25.61	0.0314634	2	775.446	-4.65782	64.2413	0
	Medium	ILQDYK	1	1	1	P10719		0	23.65	0.039484	2	779.43	0.149987	24.0941	0
	Medium	LVPLKETIK	1	1	1	P10719		0	17.34	0.0147601	3	1040.67	-0.596022	35.2316	1
Q9ER34	Aconitate hydratase, mitochondrial OS=Rattus norvegicus GN=Aco2 PE=1 SV=2 - [ACON_RAT]	812.322	38.85	1	26	27	39	780	85.38	7.82568
	A2	Sequence	# PSMs	# Proteins	# Protein Groups	Protein Group Accessions	Modifications	ΔCn	IonScore	Exp Value	Charge	MH+ [Da]	ΔM [ppm]	RT [min]	# Missed Cleavages
	High	VGLIGScTNSSYEDmGR	1	1	1	Q9ER34	C7(Carbamidomethyl); M15(Oxidation)	0	94.36	3.29794e-09	2	1861.8	-1.10425	49.1037	0
	High	WVVIGDENYGEGSSR	1	1	1	Q9ER34		0	78.19	2.51072e-07	2	1667.77	-0.599037	65.752	0
	High	LTGTLSGWTSPK	1	1	1	Q9ER34		0	65.03	6.12399e-06	2	1247.66	-0.643007	56.3621	0
	High	NAVTQEFGPVPDTAR	2	1	1	Q9ER34		0	63.74	8.91831e-06	2	1601.79	-0.745595	57.6194	0
	High	DVGGIVLANAcGPcIGQWDR	2	1	1	Q9ER34	C11(Carbamidomethyl); C14(Carbamidomethyl)	0	63.28	1.09955e-05	3	2158.02	0.340133	95.2234	0
	High	DINQEVYNFLATAGAK	2	1	1	Q9ER34		0	61.29	1.63093e-05	2	1753.88	-0.0430019	113.621	0
	High	FKLEAPDADELPR	2	1	1	Q9ER34		0	52.27	0.000135483	3	1500.77	-0.297692	62.588	1
	High	DVGGIVLANAcGPcIGQWDRK	1	1	1	Q9ER34	C11(Carbamidomethyl); C14(Carbamidomethyl)	0	50	0.000264	3	2286.11	-0.586358	81.3613	1
	High	NDANPETHAFVTSPEIVTALAIAGTLK	2	1	1	Q9ER34		0	48.89	0.00024404	3	2780.45	-0.527884	113.23	0
	High	nAVTQEFGPVPDTAR	2	1	1	Q9ER34	N1(Deamidated)	0	47.2	0.000384903	2	1602.78	0.925923	69.7271	0
	High	DGYAQILR	1	1	1	Q9ER34		0	45.47	0.000398728	2	935.494	-0.116447	52.1766	0
	High	QGLLPLTFADPSDYNK	1	1	1	Q9ER34		0	45.45	0.000789732	2	1778.9	-0.462141	97.4851	0
	High	VAmSHFEPSEYIR	1	1	1	Q9ER34	M3(Oxidation)	0	42.74	0.00106422	3	1581.74	-0.269383	47.5049	0
	High	AKDINQEVYNFLATAGAK	1	1	1	Q9ER34		0	40.89	0.00166607	3	1953.01	0.261936	85.7663	1
	High	LEAPDADELPR	1	1	1	Q9ER34		0	37.69	0.00253622	2	1225.61	-0.180164	52.4138	0
	High	ADIANLAEEFK	1	1	1	Q9ER34		0	36.27	0.00490979	2	1220.62	0.566416	76.0668	0
	High	qALAHGLK	1	1	1	Q9ER34	N-Term(Gln->pyro-Glu)	0	36.02	0.00212529	2	820.468	-0.0309633	31.9153	0
	High	VAGILTVK	1	1	1	Q9ER34		0	35.77	0.000913733	2	800.524	-0.643536	44.5096	0
	High	FNPETDFLTGK	1	1	1	Q9ER34		0	34.2	0.0064252	2	1268.62	-0.601811	70.8057	0
	High	YGVGFWR	1	1	1	Q9ER34		0	33.84	0.00297394	2	884.441	-0.125002	64.8109	0
	High	wVVIGDENYGEGSSR	2	1	1	Q9ER34	N-Term(Acetyl)	0	33.57	0.0066151	2	1709.77	-1.9086	72.0688	0
	High	LTIQGLK	1	1	1	Q9ER34		0	32.35	0.00256125	2	772.493	-0.194164	43.6258	0
	Medium	EGWPLDIR	1	1	1	Q9ER34		0	30.94	0.00732894	2	985.51	-0.0942664	74.4615	0
	Medium	NTIVTSYNR	1	1	1	Q9ER34		0	29.67	0.0152131	2	1067.55	-1.25788	28.3732	0
	Medium	GHLDNISNNLLIGAINIEnGK	2	1	1	Q9ER34	N19(Deamidated)	0	27.43	0.0351495	3	2220.16	-0.314511	89.3423	0
	Medium	VDVSPTSQR	2	1	1	Q9ER34		0	27.24	0.0278479	2	988.506	-0.304032	15.8901	0
	Low	SQFTITPGSEQIR	1	1	1	Q9ER34		0	26.82	0.0490808	2	1463.75	-0.495137	55.1886	0
	Medium	NINIVR	1	1	1	Q9ER34		0	25.8	0.0235409	2	728.441	-0.151772	29.5511	0
	Medium	lNRPLTLSEK	1	1	1	Q9ER34	N-Term(Acetyl)	0	25.47	0.0263926	3	1212.69	0.192648	45.8778	1
	Low	LNRPLTLSEK	1	1	1	Q9ER34		0	23.68	0.0486403	3	1170.68	-0.0821328	29.2581	1
Q3KRE8	Tubulin beta-2B chain OS=Rattus norvegicus GN=Tubb2b PE=1 SV=1 - [TBB2B_RAT]	758.286	46.97	1	2	17	36	445	49.9209	4.89404
	A2	Sequence	# PSMs	# Proteins	# Protein Groups	Protein Group Accessions	Modifications	ΔCn	IonScore	Exp Value	Charge	MH+ [Da]	ΔM [ppm]	RT [min]	# Missed Cleavages
	High	ISEQFTAmFR	1	3	3	P69897;Q3KRE8;Q6P9T8	M8(Oxidation)	0	69.28	1.58163e-06	2	1245.59	-0.57756	57.1508	0
	High	INVYYNEATGNK	1	1	1	Q3KRE8		0	68.08	2.32617e-06	2	1385.67	0.0895113	39.1901	0
	High	mSATFIGnSTAIQELFK	3	2	2	Q3KRE8;Q6P9T8	N-Term(Acetyl); N8(Deamidated)	0	64.47	8.69959e-06	2	1900.95	4.89223	98.5159	0
	High	EVDEQmLNVQNK	1	3	3	P69897;Q3KRE8;Q6P9T8	M6(Oxidation)	0	58	2.47243e-05	2	1462.68	-0.70498	31.3738	0
	High	TAVcDIPPR	3	3	3	P69897;Q3KRE8;Q6P9T8	C4(Carbamidomethyl)	0	56.71	2.13304e-05	2	1028.52	-0.771025	33.7347	0
	High	NSSYFVEWIPNNVK	1	3	3	P69897;Q3KRE8;Q6P9T8		0	56.71	4.92733e-05	2	1696.83	0.17577	87.8449	0
	High	LAVNmVPFPR	2	3	3	P69897;Q3KRE8;Q6P9T8	M5(Oxidation)	0	53.64	7.89338e-05	2	1159.63	0.125756	64.3353	0
	High	FPGQLNADLR	2	3	3	P69897;Q3KRE8;Q6P9T8		0	52.4	0.000121993	2	1130.6	-0.285689	56.8558	0
	High	EVDEQMLNVQNK	1	3	3	P69897;Q3KRE8;Q6P9T8		0	50.93	0.00013723	2	1446.69	-0.515016	45.954	0
	High	NSSYFVEWIPnNVK	5	3	3	P69897;Q3KRE8;Q6P9T8	N11(Deamidated)	0	50.22	0.000226244	2	1697.82	0.171421	90.8639	0
	High	REIVHIQAGQcGNQIGAK	1	3	3	P69897;Q3KRE8;Q6P9T8	C11(Carbamidomethyl)	0	49.4	0.000215853	3	1979.03	0.542844	32.2021	1
	High	LTTPTYGDLNHLVSATmSGVTTcLR	2	2	2	P69897;Q3KRE8	M17(Oxidation); C23(Carbamidomethyl)	0	46.56	0.000652465	3	2724.33	-0.539609	88.8675	0
	High	EIVHIQAGQcGNQIGAK	2	3	3	Q6P9T8;P69897;Q3KRE8	C10(Carbamidomethyl)	0	44.83	0.000861591	2	1822.92	0.253517	39.82	0
	High	AILVDLEPGTmDSVR	1	2	2	P69897;Q3KRE8	M11(Oxidation)	0	43.13	0.00114062	2	1631.83	-1.05714	73.047	0
	High	GHYTEGAELVDSVLDVVR	1	3	3	P69897;Q3KRE8;Q6P9T8		0	41.06	0.00208392	3	1958.98	-0.111655	96.5776	0
	High	YLTVAAIFR	1	1	1	Q3KRE8		0	38.83	0.00057604	2	1053.61	0.113162	84.4737	0
	High	LAVNMVPFPR	1	3	3	P69897;Q3KRE8;Q6P9T8		0	33.91	0.00603568	2	1143.63	-0.0492793	77.475	0
	Medium	ALTVPELTQQMFDSK	1	1	1	Q3KRE8		0	33.21	0.0119621	2	1707.86	-0.315813	74.5239	0
	Medium	AILVDLEPGTMDSVR	1	2	2	P69897;Q3KRE8		0	32.89	0.0102809	2	1615.84	0.167102	83.2841	0
	Medium	LHFFmPGFAPLTSR	1	3	3	P69897;Q3KRE8;Q6P9T8	M5(Oxidation)	0	32.74	0.0124247	3	1636.83	-0.0292099	81.3397	0
	Medium	LAVnmVPFPR	1	3	3	P69897;Q3KRE8;Q6P9T8	N4(Deamidated); M5(Oxidation)	0	30.31	0.0141994	2	1160.62	1.69709	65.2407	0
	Low	MSATFIGNSTAIQELFK	1	2	2	Q3KRE8;Q6P9T8		0	27.83	0.0415337	3	1857.94	0.24191	103.589	0
	Medium	FPGQLNADLRK	1	3	3	P69897;Q3KRE8;Q6P9T8		0	27.02	0.0334657	3	1258.69	-0.436457	42.7852	1
	Low	mSATFIGNSTAIQELFK	1	2	2	Q3KRE8;Q6P9T8	M1(Oxidation)	0	26.82	0.0489769	3	1873.94	0.478021	97.6798	0
P56574	Isocitrate dehydrogenase [NADP], mitochondrial OS=Rattus norvegicus GN=Idh2 PE=1 SV=2 - [IDHP_RAT]	725.188	51.99	1	23	25	33	452	50.9349	8.68994
	A2	Sequence	# PSMs	# Proteins	# Protein Groups	Protein Group Accessions	Modifications	ΔCn	IonScore	Exp Value	Charge	MH+ [Da]	ΔM [ppm]	RT [min]	# Missed Cleavages
	High	DQTNDQVTIDSALATQK	2	1	1	P56574		0	81.62	1.59079e-07	2	1847.9	-0.57307	60.1688	0
	High	DLAGcIHGLSNVK	2	1	1	P56574	C5(Carbamidomethyl)	0	64.72	5.41346e-06	2	1383.7	-0.773489	56.2527	0
	High	VcVQTVESGAmTK	1	1	1	P56574	C2(Carbamidomethyl); M11(Oxidation)	0	64.12	6.68019e-06	2	1425.67	-0.847851	30.3646	0
	High	LIDDMVAQVLK	1	1	1	P56574		0	59.32	1.55543e-05	2	1244.69	-0.603838	90.1517	0
	High	YFDLGLPNR	1	1	1	P56574		0	52.77	7.60961e-05	2	1094.56	0.514234	73.0955	0
	High	VcVQTVESGAMTK	1	1	1	P56574	C2(Carbamidomethyl)	0	52.7	9.18324e-05	2	1409.67	-1.86685	39.8272	0
	High	LIDDmVAQVLK	2	1	1	P56574	M5(Oxidation)	0	50	0.0001635	2	1260.69	-0.145312	68.1814	0
	High	TIEAEAAHGTVTR	2	1	1	P56574		0	47.4	0.000267496	2	1355.69	-1.15393	22.2474	0
	High	LDGNQDLIR	1	1	1	P56574		0	46.78	0.00033688	2	1043.55	-0.964624	37.9561	0
	High	ATDFVVDR	1	1	1	P56574		0	45.43	0.000359454	2	922.464	1.40782	37.2374	0
	High	VEKPVVEmDGDEmTR	1	1	1	P56574	M8(Oxidation); M13(Oxidation)	0	45.03	0.000447522	3	1766.79	-0.637697	18.2874	1
	High	SSGGFVWAcK	1	1	1	P56574	C9(Carbamidomethyl)	0	43.88	0.000409261	2	1098.5	0.412096	51.7463	0
	High	GKLDGNQDLIR	2	1	1	P56574		0	43.23	0.00079381	2	1228.66	-0.508961	31.0377	1
	High	YFDLGLPNRDQTNDQVTIDSALATQK	1	1	1	P56574		0	42.94	0.00152448	3	2923.44	-0.225828	85.5444	1
	High	GRPTSTNPIASIFAWTR	1	1	1	P56574		0	42.15	0.00110326	3	1874.99	1.80984	92.2821	1
	High	yFDLGLPNR	1	1	1	P56574	N-Term(Acetyl)	0	39.78	0.0016358	2	1136.57	-0.315496	104.572	0
	High	FAQTLEK	1	1	1	P56574		0	38.27	0.00119894	2	836.451	0.0720234	23.9218	0
	Medium	LNEHFLNTTDFLDTIK	1	1	1	P56574		0	33.88	0.0107226	3	1920.97	-0.186632	88.3859	0
	High	DIFQEIFDK	1	1	1	P56574		0	33.08	0.00649492	2	1154.57	-0.0604509	105.688	0
	High	WPLYLSTK	1	1	1	P56574		0	32.49	0.00555183	2	1007.56	0.30941	70.6955	0
	Medium	PTSTNPIASIFAWTR	1	1	1	P56574		0	31.85	0.0151853	2	1661.86	-0.575402	109.841	0
	Medium	cATITPDEAR	1	1	1	P56574	C1(Carbamidomethyl)	0	31.02	0.00925094	2	1133.52	-0.901232	25.4115	0
	High	IIWQFIK	1	1	1	P56574		0	29.08	0.00432582	2	947.571	-0.391369	81.5927	0
	Medium	FKDIFQEIFDK	1	1	1	P56574		0	28.24	0.0259445	3	1429.74	0.198696	93.5895	1
	High	LILPHVDVQLK	1	1	1	P56574		0	27.58	0.00218228	3	1274.78	-0.4035	71.4218	0
	Medium	NILGGTVFR	1	2	2	P41562;P56574		0	25.74	0.0196014	2	976.558	0.302651	64.3276	0
	Low	NILGGTVFREPIIcK	1	1	1	P56574	C14(Carbamidomethyl)	0	22.77	0.0491454	3	1716.95	0.108446	73.8674	1
	Medium	LVPGWTKPITIGR	1	1	1	P56574		0	21.02	0.0213483	2	1437.86	-1.19391	63.7303	1
Q64428	Trifunctional enzyme subunit alpha, mitochondrial OS=Rattus norvegicus GN=Hadha PE=1 SV=2 - [ECHA_RAT]	687.555	31.32	1	19	20	26	763	82.6125	9.05615
	A2	Sequence	# PSMs	# Proteins	# Protein Groups	Protein Group Accessions	Modifications	ΔCn	IonScore	Exp Value	Charge	MH+ [Da]	ΔM [ppm]	RT [min]	# Missed Cleavages
	High	TGLEQGNDAGYLAESEK	1	1	1	Q64428		0	100.38	1.75456e-09	2	1781.82	-0.682869	48.2714	0
	High	DSIFSNLIGQLDYK	1	1	1	Q64428		0	65.43	5.77132e-06	2	1612.82	0.260322	116.234	0
	High	ADmVIEAVFEDLAVK	2	1	1	Q64428	M3(Oxidation)	0	65.19	6.87109e-06	2	1665.84	0.290353	112.046	0
	High	LPAKPEVSSDEDIQYR	2	1	1	Q64428		0	62.99	1.27344e-05	3	1846.92	-1.20339	42.7687	1
	High	mGLVDqLVDPLGPGIK	1	1	1	Q64428	N-Term(Acetyl); Q6(Deamidated)	0	55.83	3.40887e-05	2	1694.91	6.29401	98.1086	0
	High	mGLVDQLVDPLGPGIK	1	1	1	Q64428	M1(Oxidation)	0	55.44	3.58628e-05	2	1667.9	-0.464415	95.6577	0
	High	MGLVDQLVDPLGPGIK	1	1	1	Q64428		0	54.1	3.40415e-05	2	1651.91	-0.591309	103.211	0
	High	mqLLEIITTDK	1	1	1	Q64428	N-Term(Acetyl); Q2(Deamidated)	0	53.27	8.3363e-05	2	1347.72	8.35291	78.7654	0
	High	YESAYGTQFTPcQLLR	1	1	1	Q64428	C12(Carbamidomethyl)	0	53.09	0.000115854	2	1933.91	-0.264283	81.3096	0
	High	MQLLEIITTDK	1	1	1	Q64428		0	50.34	0.000132232	2	1304.71	0.264583	88.6749	0
	High	mQLLEIITTDK	1	1	1	Q64428	M1(Oxidation)	0	49.38	0.000205315	2	1320.71	-0.971951	74.6494	0
	High	TGLEQGNDAGYLAESEKFGELALTK	1	1	1	Q64428		0	44.78	0.000906497	3	2641.3	-0.901886	87.1791	1
	High	DTTASAVAVGLK	1	1	1	Q64428		0	44.51	0.000454887	2	1132.62	-0.533668	48.3764	0
	High	FGELALTK	1	1	1	Q64428		0	43.37	0.000225526	2	878.498	0.18025	52.6038	0
	High	FGGGSVELLK	1	1	1	Q64428		0	43.22	0.000454992	2	1006.56	0.0397685	56.3599	0
	High	ILQEGVDPK	1	1	1	Q64428		0	42.8	0.000372613	2	998.551	-0.66928	29.3433	0
	High	DGPGFYTTR	1	1	1	Q64428		0	42.65	0.000410154	2	1013.47	-0.466732	40.0638	0
	High	LTSYAmTIPFVR	1	1	1	Q64428	M6(Oxidation)	0	36.77	0.00368161	2	1414.74	-0.632646	75.4628	0
	Medium	FVDLYGAQK	1	1	1	Q64428		0	29.4	0.0115389	2	1040.54	-0.211569	49.4145	0
	High	TVLGVPEVLLGILPGAGGTQR	1	1	1	Q64428		0	28.73	0.00254539	3	2047.19	-0.559665	126.244	0
	Medium	TVQQLAILGAGLMGAGIAQVSVDK	1	1	1	Q64428		0	28.3	0.00850487	3	2340.29	-0.544628	123.113	0
	High	VIIVVK	1	1	1	Q64428		0	27.92	0.00126266	2	670.486	0.245231	39.1853	0
	Low	KYESAYGTQFTPcQLLR	1	1	1	Q64428	C13(Carbamidomethyl)	0	27.83	0.0426874	3	2062	-0.964444	69.0976	1
	Medium	TLLKDTTVTGLGR	1	1	1	Q64428		0	20.6	0.0378869	3	1374.79	-0.778127	48.3913	1
P63039	60 kDa heat shock protein, mitochondrial OS=Rattus norvegicus GN=Hspd1 PE=1 SV=1 - [CH60_RAT]	679.855	32.64	1	15	16	25	573	60.9174	6.17627
	A2	Sequence	# PSMs	# Proteins	# Protein Groups	Protein Group Accessions	Modifications	ΔCn	IonScore	Exp Value	Charge	MH+ [Da]	ΔM [ppm]	RT [min]	# Missed Cleavages
	High	LVQDVANNTNEEAGDGTTTATVLAR	2	1	1	P63039		0	115.45	8.92369e-11	2	2560.25	0.0685854	58.523	0
	High	AAVEEGIVLGGGcALLR	2	1	1	P63039	C13(Carbamidomethyl)	0	85.82	3.94037e-08	2	1684.9	-0.565549	83.0478	0
	High	ALmLQGVDLLADAVAVTmGPK	1	1	1	P63039	M3(Oxidation); M18(Oxidation)	0	63.37	8.4227e-06	3	2145.13	0.805749	118.391	0
	High	VGEVIVTK	1	1	1	P63039		0	62.91	3.45385e-06	2	844.514	0.519263	29.9742	0
	High	VGLQVVAVK	1	1	1	P63039		0	57.79	4.07536e-06	2	912.588	0.226744	50.3052	0
	High	VGGTSDVEVNEK	2	1	1	P63039		0	55.94	4.59703e-05	2	1233.6	0.255866	22.5767	0
	High	GYISPYFINTSK	1	1	1	P63039		0	53.92	8.77926e-05	2	1389.71	0.410616	70.3222	0
	High	NAGVEGSLIVEK	1	1	1	P63039		0	52.39	8.6515e-05	2	1215.66	-1.30928	46.525	0
	High	ISSVQSIVPALEIANAHR	1	1	1	P63039		0	49.6	8.33323e-05	3	1905.05	-0.314767	78.3729	0
	High	APGFGDNR	1	1	1	P63039		0	45.86	0.000274983	2	833.39	-0.034861	19.8545	0
	High	VTDALNATR	1	1	1	P63039		0	43.23	0.000781926	2	960.51	-0.719232	23.511	0
	High	LVQDVANNTnEEAGDGTTTATVLAR	3	1	1	P63039	N10(Deamidated)	0	40.62	0.00257921	3	2561.23	-1.46465	60.841	0
	High	iSSVQSIVPALEIANAHR	1	1	1	P63039	N-Term(Acetyl)	0	39.8	0.00108378	3	1947.06	-0.93796	96.3107	0
	High	vTDALNATR	1	1	1	P63039	N-Term(Acetyl)	0	35.7	0.0040373	2	1002.52	0.461755	45.8055	0
	High	IGIEIIK	1	1	1	P63039		0	32.91	0.00120245	2	785.513	-0.144126	59.8077	0
	High	LSDGVAVLK	1	1	1	P63039		0	31.42	0.00537225	2	901.535	0.0284561	43.0336	0
	Medium	ALKIPAmTIAK	1	1	1	P63039	M7(Oxidation)	0	27.46	0.00753788	3	1172.71	-0.0245819	38.9672	1
	Medium	lSDGVAVLK	1	1	1	P63039	N-Term(Acetyl)	0	27.29	0.0157709	2	943.546	0.150291	63.045	0
	Medium	GANPVEIR	1	1	1	P63039		0	25.46	0.0179201	2	855.468	0.176655	27.651	0
	Low	KISSVQSIVPALEIANAHR	1	1	1	P63039		0	20.16	0.0477095	4	2033.15	-0.301203	68.1885	1
Q5XIF6	Tubulin alpha-4A chain OS=Rattus norvegicus GN=Tuba4a PE=2 SV=1 - [TBA4A_RAT]	666.197	43.97	1	6	16	27	448	49.8924	5.05908
	A2	Sequence	# PSMs	# Proteins	# Protein Groups	Protein Group Accessions	Modifications	ΔCn	IonScore	Exp Value	Charge	MH+ [Da]	ΔM [ppm]	RT [min]	# Missed Cleavages
	High	AVcmLSNTTAIAEAWAR	2	3	3	Q5XIF6;Q6AYZ1;Q6AY56	C3(Carbamidomethyl); M4(Oxidation)	0	119.35	2.98492e-11	2	1880.9	-0.891927	78.1781	0
	High	TIGGGDDSFTTFFcETGAGK	3	1	1	Q5XIF6	C14(Carbamidomethyl)	0	86.02	2.50035e-08	2	2067.9	-0.464186	90.7983	0
	High	AVcMLSNTTAIAEAWAR	2	3	3	Q5XIF6;Q6AYZ1;Q6AY56	C3(Carbamidomethyl)	0	74.78	8.99844e-07	2	1864.9	-0.68071	91.3421	0
	High	AVFVDLEPTVIDEIR	2	1	1	Q5XIF6		0	59.51	1.83588e-05	2	1715.92	-0.406391	102.478	0
	High	SIQFVDWcPTGFK	1	1	1	Q5XIF6	C8(Carbamidomethyl)	0	52.12	0.000108329	2	1584.75	0.332856	91.2774	0
	High	qLFHPEQLITGKEDAANNYAR	2	3	3	Q5XIF6;Q6AYZ1;Q6AY56	N-Term(Gln->pyro-Glu)	0	45.17	0.000912266	3	2398.18	-0.563352	78.29	1
	High	DVNAAIAAIK	1	1	1	Q5XIF6		0	45.15	0.000256613	2	985.567	-0.243366	58.6067	0
	High	qLFHPEQLITGK	1	3	3	Q5XIF6;Q6AYZ1;Q6AY56	N-Term(Gln->pyro-Glu)	0	43.47	0.000625194	2	1393.75	-0.34903	86.7046	0
	High	aVcMLSnTTAIAEAWAR	1	3	3	Q5XIF6;Q6AYZ1;Q6AY56	N-Term(Acetyl); C3(Carbamidomethyl); N7(Deamidated)	0	41.61	0.00181533	2	1907.91	3.45455	81.0142	0
	High	sIQFVDWcPTGFK	1	1	1	Q5XIF6	N-Term(Acetyl); C8(Carbamidomethyl)	0	39.29	0.00220801	2	1626.76	0.43318	119.701	0
	High	FDLmYAK	1	3	3	Q5XIF6;Q6AYZ1;Q6AY56	M4(Oxidation)	0	39.01	0.00145071	2	903.428	-0.156317	48.2104	0
	High	YmAccLLYR	1	2	2	Q5XIF6;Q6AYZ1	M2(Oxidation); C4(Carbamidomethyl); C5(Carbamidomethyl)	0	35.74	0.00213349	2	1265.55	-0.0405751	53.6182	0
	High	IHFPLATYAPVISAEK	1	2	2	Q5XIF6;Q6AYZ1		0	34.13	0.00392162	3	1756.96	-0.353259	81.1242	0
	Medium	NLDIERPTYTNLNR	1	3	3	Q5XIF6;Q6AYZ1;Q6AY56		0	32.28	0.0143454	2	1718.88	-0.612175	51.3414	1
	High	LISQIVSSITASLR	1	3	3	Q5XIF6;Q6AYZ1;Q6AY56		0	32.23	0.00179523	3	1487.88	-0.0724469	108.846	0
	Medium	QLFHPEQLITGK	1	3	3	Q5XIF6;Q6AYZ1;Q6AY56		0	31.59	0.00721163	3	1410.77	-0.375064	63.3423	0
	Medium	AYHEQLSVAEITNAcFEPANQmVK	1	1	1	Q5XIF6	C15(Carbamidomethyl); M22(Oxidation)	0	29.45	0.0283185	3	2766.29	-0.309352	71.6197	0
	Medium	EIIDPVLDR	1	1	1	Q5XIF6		0	28.49	0.0118219	2	1069.59	-0.406507	62.5754	0
	Medium	lSVDYGK	1	2	2	Q5XIF6;Q6AYZ1	N-Term(Acetyl)	0	26.75	0.0185987	2	823.42	-0.0401219	43.377	0
	Low	LSVDYGKK	2	2	2	Q5XIF6;Q6AYZ1		0	21.68	0.0424502	2	909.504	-0.364586	14.8131	1
P48721	Stress-70 protein, mitochondrial OS=Rattus norvegicus GN=Hspa9 PE=1 SV=3 - [GRP75_RAT]	661.641	28.42	1	13	14	23	679	73.8119	6.30322
	A2	Sequence	# PSMs	# Proteins	# Protein Groups	Protein Group Accessions	Modifications	ΔCn	IonScore	Exp Value	Charge	MH+ [Da]	ΔM [ppm]	RT [min]	# Missed Cleavages
	High	VINEPTAAALAYGLDK	2	1	1	P48721		0	99.99	1.96452e-09	2	1645.88	-0.41768	76.2718	0
	High	STNGDTFLGGEDFDQALLR	1	1	1	P48721		0	85.23	6.59816e-08	2	2055.96	0.152971	94.3824	0
	High	SQVFSTAADGQTQVEIK	2	1	1	P48721		0	72.24	1.42691e-06	2	1808.9	-0.363885	55.3462	0
	High	VLENAEGAR	1	1	1	P48721		0	58.42	1.54671e-05	2	958.495	-0.386705	13.4085	0
	High	AQFEGIVTDLIK	1	1	1	P48721		0	57.17	2.39834e-05	2	1333.74	0.0857919	90.6794	0
	High	NAVITVPAYFNDSQR	1	1	1	P48721		0	51.71	0.000175715	3	1694.85	-0.0458876	75.3704	0
	High	QAASSLQQASLK	1	1	1	P48721		0	50.26	0.000178017	2	1231.66	-0.322663	29.3171	0
	High	STnGDTFLGGEDFDQALLR	3	1	1	P48721	N3(Deamidated)	0	49.69	0.000209965	2	2056.94	-1.57163	98.1312	0
	High	qAVTNPNNTFYATK	1	1	1	P48721	N-Term(Gln->pyro-Glu)	0	49.1	0.000293419	2	1551.74	-0.406407	61.4045	0
	High	QAVTNPNNTFYATK	1	1	1	P48721		0	48.67	0.000273021	2	1568.77	-1.99634	39.9326	0
	High	EQQIVIQSSGGLSK	1	1	1	P48721		0	45.08	0.00054485	2	1473.79	-0.822994	44.5938	0
	High	VQQTVQDLFGR	1	1	1	P48721		0	43.17	0.00092293	2	1290.68	0.16592	61.7683	0
	High	qAASSLQQASLK	1	1	1	P48721	N-Term(Gln->pyro-Glu)	0	42.35	0.00102741	2	1214.64	-0.0770019	50.8614	0
	High	LLGQFTLIGIPPAPR	3	1	1	P48721		0	37.15	0.000231303	2	1592.95	-0.333641	104.061	0
	Medium	DAGQISGLNVLR	1	1	1	P48721		0	28.42	0.0193518	2	1242.68	3.20945	69.8302	0
	Medium	ASNGDAWVEAHGK	1	1	1	P48721		0	26.24	0.0275713	3	1341.62	0.241234	22.8858	0
	Low	SDIGEVILVGGmTR	1	1	1	P48721	M12(Oxidation)	0	25.94	0.0500452	2	1462.76	2.69191	72.702	0
Q6AYZ1	Tubulin alpha-1C chain OS=Rattus norvegicus GN=Tuba1c PE=1 SV=1 - [TBA1C_RAT]	627.195	42.54	1	4	16	27	449	49.9055	5.09717
	A2	Sequence	# PSMs	# Proteins	# Protein Groups	Protein Group Accessions	Modifications	ΔCn	IonScore	Exp Value	Charge	MH+ [Da]	ΔM [ppm]	RT [min]	# Missed Cleavages
	High	AVcmLSNTTAIAEAWAR	2	3	3	Q5XIF6;Q6AYZ1;Q6AY56	C3(Carbamidomethyl); M4(Oxidation)	0	119.35	2.98492e-11	2	1880.9	-0.891927	78.1781	0
	High	TIGGGDDSFNTFFSETGAGK	2	1	1	Q6AYZ1		0	87.91	2.32194e-08	2	2007.89	-0.864728	85.4324	0
	High	AVcMLSNTTAIAEAWAR	2	3	3	Q5XIF6;Q6AYZ1;Q6AY56	C3(Carbamidomethyl)	0	74.78	8.99844e-07	2	1864.9	-0.68071	91.3421	0
	High	TIQFVDWcPTGFK	2	2	2	Q6AYZ1;Q6AY56	C8(Carbamidomethyl)	0	55.72	5.06363e-05	2	1598.77	0.314301	92.2357	0
	High	AVFVDLEPTVIDEVR	2	1	1	Q6AYZ1		0	51.53	0.000137099	2	1701.91	-0.395048	96.3421	0
	High	tIqFVDWcPTGFK	1	2	2	Q6AYZ1;Q6AY56	N-Term(Acetyl); Q3(Deamidated); C8(Carbamidomethyl)	0	46.53	0.000423541	2	1641.77	6.80394	94.3304	0
	High	qLFHPEQLITGKEDAANNYAR	2	3	3	Q5XIF6;Q6AYZ1;Q6AY56	N-Term(Gln->pyro-Glu)	0	45.17	0.000912266	3	2398.18	-0.563352	78.29	1
	High	qLFHPEQLITGK	1	3	3	Q5XIF6;Q6AYZ1;Q6AY56	N-Term(Gln->pyro-Glu)	0	43.47	0.000625194	2	1393.75	-0.34903	86.7046	0
	High	aVcMLSnTTAIAEAWAR	1	3	3	Q5XIF6;Q6AYZ1;Q6AY56	N-Term(Acetyl); C3(Carbamidomethyl); N7(Deamidated)	0	41.61	0.00181533	2	1907.91	3.45455	81.0142	0
	High	DVNAAIATIK	1	1	1	Q6AYZ1		0	39.36	0.00143688	2	1015.58	-0.417375	53.4056	0
	High	FDLmYAK	1	3	3	Q5XIF6;Q6AYZ1;Q6AY56	M4(Oxidation)	0	39.01	0.00145071	2	903.428	-0.156317	48.2104	0
	High	YmAccLLYR	1	2	2	Q5XIF6;Q6AYZ1	M2(Oxidation); C4(Carbamidomethyl); C5(Carbamidomethyl)	0	35.74	0.00213349	2	1265.55	-0.0405751	53.6182	0
	High	IHFPLATYAPVISAEK	1	2	2	Q5XIF6;Q6AYZ1		0	34.13	0.00392162	3	1756.96	-0.353259	81.1242	0
	Medium	eIIDLVLDR	1	1	1	Q6AYZ1	N-Term(Acetyl)	0	32.63	0.00714943	2	1127.63	0.160224	112.381	0
	Medium	NLDIERPTYTNLNR	1	3	3	Q5XIF6;Q6AYZ1;Q6AY56		0	32.28	0.0143454	2	1718.88	-0.612175	51.3414	1
	High	LISQIVSSITASLR	1	3	3	Q5XIF6;Q6AYZ1;Q6AY56		0	32.23	0.00179523	3	1487.88	-0.0724469	108.846	0
	Medium	QLFHPEQLITGK	1	3	3	Q5XIF6;Q6AYZ1;Q6AY56		0	31.59	0.00721163	3	1410.77	-0.375064	63.3423	0
	Medium	lSVDYGK	1	2	2	Q5XIF6;Q6AYZ1	N-Term(Acetyl)	0	26.75	0.0185987	2	823.42	-0.0401219	43.377	0
	Low	VGINYQPPTVVPGGDLAR	1	1	1	Q6AYZ1		0	24.66	0.0485611	2	1852.99	-0.480869	76.7844	0
	Low	LSVDYGKK	2	2	2	Q5XIF6;Q6AYZ1		0	21.68	0.0424502	2	909.504	-0.364586	14.8131	1
P05065	Fructose-bisphosphate aldolase A OS=Rattus norvegicus GN=Aldoa PE=1 SV=2 - [ALDOA_RAT]	607.241	40.11	1	12	12	26	364	39.3273	8.08936
	A2	Sequence	# PSMs	# Proteins	# Protein Groups	Protein Group Accessions	Modifications	ΔCn	IonScore	Exp Value	Charge	MH+ [Da]	ΔM [ppm]	RT [min]	# Missed Cleavages
	High	YTPSGQSGAAASESLFISNHAY	2	1	1	P05065		0	92.75	1.12017e-08	2	2258.04	-0.388591	72.4459	0
	High	GVVPLAGTnGETTTQGLDGLSER	6	1	1	P05065	N9(Deamidated)	0	80.71	2.30552e-07	2	2273.12	-1.35105	79.2383	0
	High	VDKGVVPLAGTnGETTTQGLDGLSER	4	1	1	P05065	N12(Deamidated)	0	61.44	1.87703e-05	3	2615.32	-0.0482596	68.2629	1
	High	GVVPLAGTNGETTTQGLDGLSER	2	1	1	P05065		0	59.45	2.7524e-05	2	2272.14	-0.972389	73.7697	0
	High	GILAADESTGSIAK	1	1	1	P05065		0	58.63	2.56355e-05	2	1332.7	-0.734404	47.8267	0
	High	LQSIGTENTEENR	1	1	1	P05065		0	58.23	2.7282e-05	2	1490.71	-0.0159779	27.1841	0
	High	VDKGVVPLAGTNGETTTQGLDGLSER	1	1	1	P05065		0	49.98	0.00022855	3	2614.33	-0.185598	65.6228	1
	High	ALANSLAcQGK	1	1	1	P05065	C8(Carbamidomethyl)	0	42.11	0.0013011	2	1132.58	-0.472483	28.5406	0
	High	FSNEEIAMATVTALR	1	1	1	P05065		0	41.06	0.00186065	3	1652.83	0.11785	87.5039	0
	High	FSNEEIAmATVTALR	1	1	1	P05065	M8(Oxidation)	0	40.96	0.00170757	2	1668.83	0.209359	76.2425	0
	High	qLLLTADDR	1	1	1	P05065	N-Term(Gln->pyro-Glu)	0	40.82	0.000794824	2	1027.54	-0.222594	84.4766	0
	High	ALQASALK	1	1	1	P05065		0	40.15	0.000917748	2	801.483	-0.411432	24.4992	0
	High	ELADIAHR	1	1	1	P05065		0	35.94	0.00217754	2	924.49	-0.00822886	25.3132	0
	High	QLLLTADDR	1	1	1	P05065		0	35.75	0.00561413	2	1044.57	1.12618	48.2248	0
	Medium	AAQEEYIK	1	1	1	P05065		0	30.43	0.0118198	2	951.477	-0.859447	21.8581	0
	Medium	ADDGRPFPQVIK	1	1	1	P05065		0	30.43	0.0144464	3	1342.71	0.0746149	46.2315	1
O70351	3-hydroxyacyl-CoA dehydrogenase type-2 OS=Rattus norvegicus GN=Hsd17b10 PE=1 SV=3 - [HCD2_RAT]	594.489	68.2	1	15	15	20	261	27.2286	8.77783
	A2	Sequence	# PSMs	# Proteins	# Protein Groups	Protein Group Accessions	Modifications	ΔCn	IonScore	Exp Value	Charge	MH+ [Da]	ΔM [ppm]	RT [min]	# Missed Cleavages
	High	GLVAVITGGASGLGLSTAK	2	1	1	O70351		0	106.97	9.24183e-11	2	1671.96	-0.744721	91.6295	0
	High	NFLASQVPFPSR	1	1	1	O70351		0	73.56	8.92124e-07	2	1362.72	-0.121161	76.0445	0
	High	LVAGVmGQNEPDQGGQR	2	1	1	O70351	M6(Oxidation)	0	71.19	1.53966e-06	2	1771.84	0.553808	30.1502	0
	High	GVIINTASVAAFEGQVGQAAYSASK	2	1	1	O70351		0	54.98	7.33858e-05	2	2439.25	-1.31298	95.3758	0
	High	LVGQGATAVLLDVPNSEGETEAKK	1	1	1	O70351		0	52.96	7.7897e-05	3	2426.27	-1.20846	68.1308	1
	High	LGGNcIFAPANVTSEK	1	1	1	O70351	C5(Carbamidomethyl)	0	47.28	0.00045364	2	1677.83	-0.278871	63.433	0
	High	LVGQGATAVLLDVPNSEGETEAK	2	1	1	O70351		0	44.45	0.000803985	2	2298.18	-0.659434	79.086	0
	High	VVTIAPGLFATPLLTTLPDK	2	1	1	O70351		0	40.89	9.3691e-05	2	2067.21	-0.876423	121.504	0
	High	KNQVHTLEDFQR	1	1	1	O70351		0	39.88	0.00225136	3	1514.77	0.375831	27.7651	1
	High	GGIVGmTLPIAR	1	1	1	O70351	M6(Oxidation)	0	39.75	0.00147766	2	1200.68	-0.0489877	62.1116	0
	High	RLVGQGATAVLLDVPNSEGETEAK	1	1	1	O70351		0	38.16	0.002826	3	2454.28	-0.741099	69.9478	1
	High	EVQAALTLAK	1	1	1	O70351		0	33.52	0.00366821	2	1043.61	-0.629529	46.5548	0
	High	DLAPIGIR	1	1	1	O70351		0	30.16	0.00375893	2	854.51	0.0313021	59.5724	0
	Medium	NQVHTLEDFQR	1	1	1	O70351		0	28.35	0.0266847	3	1386.68	-0.00810532	36.0025	0
	Medium	VVTIAPGLFATPLLTTLPDKVR	1	1	1	O70351		0	14.63	0.0269331	3	2322.38	-0.0432944	110.389	1
P04636	Malate dehydrogenase, mitochondrial OS=Rattus norvegicus GN=Mdh2 PE=1 SV=2 - [MDHM_RAT]	560.215	52.66	1	13	14	20	338	35.6608	8.67529
	A2	Sequence	# PSMs	# Proteins	# Protein Groups	Protein Group Accessions	Modifications	ΔCn	IonScore	Exp Value	Charge	MH+ [Da]	ΔM [ppm]	RT [min]	# Missed Cleavages
	High	VDFPQDQLATLTGR	2	1	1	P04636		0	83.73	8.40931e-08	2	1560.8	0.21031	81.944	0
	High	ETEcTYFSTPLLLGK	1	1	1	P04636	C4(Carbamidomethyl)	0	72.71	1.2109e-06	2	1758.86	-0.0348492	90.6702	0
	High	VAVLGASGGIGQPLSLLLK	2	1	1	P04636		0	72.67	4.22947e-08	2	1793.09	-0.178632	110.146	0
	High	AGAGSATLSmAYAGAR	1	1	1	P04636	M10(Oxidation)	0	71.38	1.08439e-06	2	1470.7	-0.765493	39.0724	0
	High	GcDVVVIPAGVPR	1	1	1	P04636	C2(Carbamidomethyl)	0	58.77	1.58624e-05	2	1338.72	-0.378981	67.6986	0
	High	AGAGSATLSMAYAGAR	1	1	1	P04636		0	55.82	4.32e-05	2	1454.7	-1.16464	51.3068	0
	High	FVFSLVDAmNGK	1	1	1	P04636	M9(Oxidation)	0	52.71	9.02817e-05	2	1343.67	-0.216576	79.0712	0
	High	ANTFVAELK	1	1	1	P04636		0	45.92	0.000275048	2	992.541	-0.231876	49.1389	0
	High	TIIPLISQcTPK	1	1	1	P04636	C9(Carbamidomethyl)	0	44.63	0.000339185	2	1370.77	0.201838	72.5925	0
	High	EGVIEcSFVQSK	1	1	1	P04636	C6(Carbamidomethyl)	0	41.76	0.00118358	2	1382.66	-0.580633	53.5788	0
	High	GYLGPEQLPDcLK	1	1	1	P04636	C11(Carbamidomethyl)	0	41.27	0.00173549	2	1489.74	0.10745	71.6147	0
	High	mIAEAIPELK	1	1	1	P04636	M1(Oxidation)	0	39.46	0.00216855	2	1130.61	-0.907859	58.7507	0
	High	IFGVTTLDIVR	1	1	1	P04636		0	34.81	0.00158577	2	1233.72	-0.156436	90.0689	0
	High	iFGVTTLDIVR	1	1	1	P04636	N-Term(Acetyl)	0	34.05	0.00255808	2	1275.73	0.370353	124.209	0
	Medium	FVFSLVDAmnGK	1	1	1	P04636	M9(Oxidation); N10(Deamidated)	0	29.03	0.0232548	2	1344.65	0.322913	84.367	0
	Medium	VNVPVIGGHAGK	2	1	1	P04636		0	26.85	0.0153871	3	1147.66	-0.251088	37.1522	0
	Low	IQEAGTEVVK	1	1	1	P04636		0	25.79	0.0448176	2	1073.58	-1.34904	25.1088	0
Q6AY56	Tubulin alpha-8 chain OS=Rattus norvegicus GN=Tuba8 PE=2 SV=1 - [TBA8_RAT]	552.725	30.73	1	4	11	20	449	50.0055	5.09717
	A2	Sequence	# PSMs	# Proteins	# Protein Groups	Protein Group Accessions	Modifications	ΔCn	IonScore	Exp Value	Charge	MH+ [Da]	ΔM [ppm]	RT [min]	# Missed Cleavages
	High	AVcmLSNTTAIAEAWAR	2	3	3	Q5XIF6;Q6AYZ1;Q6AY56	C3(Carbamidomethyl); M4(Oxidation)	0	119.35	2.98492e-11	2	1880.9	-0.891927	78.1781	0
	High	AVcMLSNTTAIAEAWAR	2	3	3	Q5XIF6;Q6AYZ1;Q6AY56	C3(Carbamidomethyl)	0	74.78	8.99844e-07	2	1864.9	-0.68071	91.3421	0
	High	INDDDSFTTFFSETGnGK	1	1	1	Q6AY56	N16(Deamidated)	0	65.33	2.06628e-06	2	1995.84	-0.611982	91.7282	0
	High	TIQFVDWcPTGFK	2	2	2	Q6AYZ1;Q6AY56	C8(Carbamidomethyl)	0	55.72	5.06363e-05	2	1598.77	0.314301	92.2357	0
	High	AVmVDLEPTVVDEVR	2	1	1	Q6AY56	M3(Oxidation)	0	51.09	0.000180504	2	1687.86	-0.500907	76.2317	0
	High	DVNVAIAAIK	1	1	1	Q6AY56		0	50.28	5.43786e-05	2	1013.6	-0.225749	63.3131	0
	High	tIqFVDWcPTGFK	1	2	2	Q6AYZ1;Q6AY56	N-Term(Acetyl); Q3(Deamidated); C8(Carbamidomethyl)	0	46.53	0.000423541	2	1641.77	6.80394	94.3304	0
	High	qLFHPEQLITGKEDAANNYAR	2	3	3	Q5XIF6;Q6AYZ1;Q6AY56	N-Term(Gln->pyro-Glu)	0	45.17	0.000912266	3	2398.18	-0.563352	78.29	1
	High	qLFHPEQLITGK	1	3	3	Q5XIF6;Q6AYZ1;Q6AY56	N-Term(Gln->pyro-Glu)	0	43.47	0.000625194	2	1393.75	-0.34903	86.7046	0
	High	aVcMLSnTTAIAEAWAR	1	3	3	Q5XIF6;Q6AYZ1;Q6AY56	N-Term(Acetyl); C3(Carbamidomethyl); N7(Deamidated)	0	41.61	0.00181533	2	1907.91	3.45455	81.0142	0
	High	ESIDLVLDR	1	1	1	Q6AY56		0	41.46	0.00108246	2	1059.57	-0.306425	65.5253	0
	High	FDLmYAK	1	3	3	Q5XIF6;Q6AYZ1;Q6AY56	M4(Oxidation)	0	39.01	0.00145071	2	903.428	-0.156317	48.2104	0
	Medium	NLDIERPTYTNLNR	1	3	3	Q5XIF6;Q6AYZ1;Q6AY56		0	32.28	0.0143454	2	1718.88	-0.612175	51.3414	1
	High	LISQIVSSITASLR	1	3	3	Q5XIF6;Q6AYZ1;Q6AY56		0	32.23	0.00179523	3	1487.88	-0.0724469	108.846	0
	Medium	QLFHPEQLITGK	1	3	3	Q5XIF6;Q6AYZ1;Q6AY56		0	31.59	0.00721163	3	1410.77	-0.375064	63.3423	0
P42123	L-lactate dehydrogenase B chain OS=Rattus norvegicus GN=Ldhb PE=1 SV=2 - [LDHB_RAT]	521.427	44.01	1	11	14	21	334	36.5891	6.04932
	A2	Sequence	# PSMs	# Proteins	# Protein Groups	Protein Group Accessions	Modifications	ΔCn	IonScore	Exp Value	Charge	MH+ [Da]	ΔM [ppm]	RT [min]	# Missed Cleavages
	High	LIAPVADDETAVPNNK	2	1	1	P42123		0	76.04	4.47994e-07	2	1666.86	-0.40197	52.9526	0
	High	LIAPVADDETAVPnNK	2	1	1	P42123	N14(Deamidated)	0	68.9	2.57006e-06	2	1667.85	-0.479247	58.1146	0
	High	IVADKDYSVTANSK	2	1	1	P42123		0	62.9	9.69308e-06	2	1510.78	0.489149	25.9602	1
	High	VIGSGcNLDSAR	1	2	2	P42123;P04642	C6(Carbamidomethyl)	0	59.31	1.95757e-05	2	1248.6	-0.610658	30.4168	0
	High	IVVVTAGVR	1	1	1	P42123		0	55.05	7.34629e-06	2	913.583	-0.119304	42.3296	0
	High	LKDDEVAQLR	1	1	1	P42123		0	49.62	0.000179542	2	1186.64	-0.672484	29.9793	1
	High	LNLVQR	1	2	2	P42123;P04642		0	48.96	5.9717e-05	2	742.457	0.475077	31.1974	0
	High	SLADELALVDVLEDK	2	1	1	P42123		0	48.02	0.000339186	2	1629.86	0.194377	117.222	0
	High	KSADTLWDIQK	1	1	1	P42123		0	46.93	0.000369038	2	1304.68	-0.510323	47.6756	1
	High	ITVVGVGQVGmAcAISILGK	2	1	1	P42123	M11(Oxidation); C13(Carbamidomethyl)	0	46.56	0.000225216	2	1989.08	-1.31114	94.9703	0
	High	MVVDSAYEVIK	1	1	1	P42123		0	46.53	0.00034239	2	1253.64	-0.260514	63.8774	0
	High	mVVDSAYEVIK	1	1	1	P42123	M1(Oxidation)	0	43.26	0.000726977	2	1269.64	-0.386421	54.5654	0
	High	GLTSVINQK	1	1	1	P42123		0	40.86	0.000767029	2	959.552	-0.139459	37.6271	0
	High	FIIPQIVK	1	1	1	P42123		0	29.36	0.00225962	2	957.613	-0.259669	78.8186	0
	Medium	SADTLWDIQK	1	1	1	P42123		0	29.04	0.0245735	2	1176.59	0.159765	62.7519	0
	Low	YLMAEK	1	1	1	P42123		0	20.11	0.0506995	2	754.381	0.158359	25.0389	0
P13803	Electron transfer flavoprotein subunit alpha, mitochondrial OS=Rattus norvegicus GN=Etfa PE=1 SV=4 - [ETFA_RAT]	521.037	39.04	1	10	10	16	333	34.9295	8.38232
	A2	Sequence	# PSMs	# Proteins	# Protein Groups	Protein Group Accessions	Modifications	ΔCn	IonScore	Exp Value	Charge	MH+ [Da]	ΔM [ppm]	RT [min]	# Missed Cleavages
	High	GTSFEAAAASGGSASSEK	1	1	1	P13803		0	86.19	3.43824e-08	2	1614.73	0.692437	30.2068	0
	High	LNVAPVSDIIEIK	2	1	1	P13803		0	83.83	2.1735e-08	3	1410.82	-0.681313	86.4767	0
	High	APSSSSAGISEWLDQK	2	1	1	P13803		0	76.05	5.95952e-07	2	1662.8	-0.505849	69.603	0
	High	qFSYTHIcAGASAFGK	2	1	1	P13803	N-Term(Gln->pyro-Glu); C8(Carbamidomethyl)	0	75.57	4.56211e-07	2	1727.78	-0.33053	75.9872	0
	High	LGGEVScLVAGTK	1	1	1	P13803	C7(Carbamidomethyl)	0	68.92	2.67366e-06	2	1290.67	-0.564754	54.5634	0
	High	GLLPEELTPLILETQK	2	1	1	P13803		0	53.68	1.5642e-05	2	1794.03	0.581841	111.102	0
	High	TIYAGNALcTVK	1	1	1	P13803	C9(Carbamidomethyl)	0	47.82	0.000289093	2	1310.68	-0.505051	49.3662	0
	High	GTSFEAAAASGGSASSEKAPSSSSAGISEWLDQK	1	1	1	P13803		0	44.2	0.00094287	3	3258.51	0.577845	71.7594	1
	High	SPDTFVR	1	1	1	P13803		0	42.07	0.00131624	2	821.415	-0.176085	27.7095	0
	High	lNVAPVSDIIEIK	1	1	1	P13803	N-Term(Acetyl)	0	34.75	0.00159109	2	1452.83	0.561894	105.728	0
	Medium	AAVDAGFVPNDmQVGQTGK	1	1	1	P13803	M12(Oxidation)	0	33.03	0.0110995	2	1920.91	-1.37689	53.5512	0
	Medium	QFSYTHIcAGASAFGK	1	1	1	P13803	C8(Carbamidomethyl)	0	32.08	0.0104995	3	1744.81	0.0155398	56.4298	0
Q63355	Unconventional myosin-Ic OS=Rattus norvegicus GN=Myo1c PE=1 SV=2 - [MYO1C_RAT]	488.025	19.54	1	14	15	19	1044	119.737	9.39307
	A2	Sequence	# PSMs	# Proteins	# Protein Groups	Protein Group Accessions	Modifications	ΔCn	IonScore	Exp Value	Charge	MH+ [Da]	ΔM [ppm]	RT [min]	# Missed Cleavages
	High	VNNININQGSITFAGGPGR	2	1	1	Q63355		0	92.18	1.30451e-08	2	1928.99	-1.69269	68.138	0
	High	GEELLSPLNLEQAAYAR	2	1	1	Q63355		0	73.91	9.10433e-07	2	1873.97	-0.260347	92.4391	0
	High	qKGDVVLQSDHVIETLTK	1	1	1	Q63355	N-Term(Gln->pyro-Glu)	0	62.35	9.19723e-06	3	1993.06	-2.0104	73.3601	1
	High	TLFATEDSLEVR	1	1	1	Q63355		0	60.46	1.56962e-05	2	1380.7	0.00566538	69.3352	0
	High	LGTEEISPR	1	1	1	Q63355		0	51.85	9.53571e-05	2	1001.53	-0.507127	32.2967	0
	High	VLQALGSEPIQYAVPVVK	2	1	1	Q63355		0	50.29	3.9287e-05	3	1911.09	-0.221159	87.552	0
	High	LLQSNPVLEAFGNAK	2	1	1	Q63355		0	49.88	0.000167567	2	1600.87	-0.596862	84.1171	0
	High	qPGRFDEVLIR	1	1	1	Q63355	N-Term(Gln->pyro-Glu)	0	40.8	0.00100643	2	1312.7	0.256855	73.6902	1
	High	LLQFYAETcPAPER	1	1	1	Q63355	C9(Carbamidomethyl)	0	37.9	0.00373016	2	1694.82	-0.653535	68.1344	0
	High	DNYPQSVPR	1	1	1	Q63355		0	35.4	0.00480191	2	1075.52	-0.870867	30.8171	0
	High	qLLLTPSAVVIVEDAK	1	1	1	Q63355	N-Term(Gln->pyro-Glu)	0	35.1	0.00139063	2	1678.96	0.0248863	129.77	0
	High	LLGVEGTTLR	1	1	1	Q63355		0	31.92	0.00456308	2	1058.62	0.15281	56.9813	0
	Medium	SEQEEYEAEGIAWEPVQYFNNK	1	1	1	Q63355		0	27.87	0.025149	3	2660.18	-0.782042	95.6039	0
	Medium	TSFLLNLR	1	1	1	Q63355		0	22.15	0.0265149	2	963.563	0.961691	74.323	0
	Low	LFISTR	1	1	1	Q63355		0	16.52	0.0557109	2	736.435	-0.00412417	40.8855	0
P34058	Heat shock protein HSP 90-beta OS=Rattus norvegicus GN=Hsp90ab1 PE=1 SV=4 - [HS90B_RAT]	469.073	29.01	1	13	19	22	724	83.2291	5.03369
	A2	Sequence	# PSMs	# Proteins	# Protein Groups	Protein Group Accessions	Modifications	ΔCn	IonScore	Exp Value	Charge	MH+ [Da]	ΔM [ppm]	RT [min]	# Missed Cleavages
	High	NPDDITQEEYGEFYK	1	1	1	P34058		0	74.84	2.67398e-07	2	1847.8	-0.344725	66.9461	0
	High	GVVDSEDLPLNISR	2	3	3	P34058;P82995;Q5XHZ0		0	74.44	7.19499e-07	2	1513.79	0.0481576	74.5208	0
	High	YHTSQSGDEmTSLSEYVSR	1	1	1	P34058	M10(Oxidation)	0	58.81	1.21658e-05	3	2192.94	-1.01505	44.4525	0
	High	ELISNASDALDK	1	1	1	P34058		0	57.5	3.65436e-05	2	1275.64	-0.00274837	49.9511	0
	High	TLTLVDTGIGmTK	1	2	2	P82995;P34058	M11(Oxidation)	0	55.86	4.25445e-05	2	1365.73	0.143188	63.5934	0
	High	ADLInNLGTIAK	2	2	2	P34058;P82995	N5(Deamidated)	0	48.6	0.000223622	2	1243.69	-0.433387	77.8755	0
	High	EQVANSAFVER	1	1	1	P34058		0	41.59	0.00142499	2	1249.62	-1.24287	36.4686	0
	High	SIYYITGESK	1	1	1	P34058		0	40.54	0.00185888	2	1160.58	-0.19285	47.2836	0
	High	YIDQEELNK	1	2	2	P34058;P82995		0	39.95	0.00149208	2	1151.56	-0.867465	30.9515	0
	High	IDIIPNPQER	1	1	1	P34058		0	36.84	0.00257733	2	1194.65	-0.322132	58.741	0
	High	LSELLR	1	2	2	P34058;P82995		0	36.78	0.00174212	2	730.446	-0.269781	38.7392	0
	High	EDQTEYLEER	1	2	2	P34058;P82995		0	36.62	0.00166595	2	1311.57	-0.0682255	37.4718	0
	High	ADLINNLGTIAK	1	2	2	P34058;P82995		0	36.07	0.00348513	2	1242.71	0.0632204	69.5502	0
	High	LGIHEDSTNR	1	1	1	P34058		0	33.73	0.00535908	3	1141.56	-0.00508077	12.652	0
	High	RLSELLR	1	1	1	P34058		0	30.71	0.00407607	2	886.547	-0.273919	35.6515	1
	High	ALLFIPR	1	1	1	P34058		0	28.56	0.00438844	2	829.529	-0.753569	73.3316	0
	Medium	LVSSPccIVTSTYGWTANmER	1	1	1	P34058	C6(Carbamidomethyl); C7(Carbamidomethyl); M19(Oxidation)	0	27.58	0.0338689	3	2448.1	-0.118918	81.2362	0
	Medium	SLTNDWEDHLAVK	1	1	1	P34058		0	26.98	0.0347776	3	1527.74	-0.673736	60.6986	0
	Medium	AKFENLcK	1	1	1	P34058	C7(Carbamidomethyl)	0	26.58	0.0314294	3	1009.51	-0.0518845	20.042	1
	Medium	APFDLFENK	1	1	1	P34058		0	25.12	0.0436806	2	1080.54	-0.708335	75.5062	0
P06685	Sodium/potassium-transporting ATPase subunit alpha-1 OS=Rattus norvegicus GN=Atp1a1 PE=1 SV=1 - [AT1A1_RAT]	462.584	16.13	1	13	13	15	1023	112.982	5.45264
	A2	Sequence	# PSMs	# Proteins	# Protein Groups	Protein Group Accessions	Modifications	ΔCn	IonScore	Exp Value	Charge	MH+ [Da]	ΔM [ppm]	RT [min]	# Missed Cleavages
	High	NLEAVETLGSTSTIcSDK	1	1	1	P06685	C15(Carbamidomethyl)	0	76.04	6.17237e-07	2	1924.92	0.075061	65.4924	0
	High	SPDFTNENPLETR	2	1	1	P06685		0	75.16	4.54136e-07	2	1519.7	-0.93174	59.5804	0
	High	NIAFFSTNcVEGTAR	1	1	1	P06685	C9(Carbamidomethyl)	0	72.36	1.04828e-06	2	1686.79	-1.55082	71.9291	0
	High	VDNSSLTGESEPQTR	1	1	1	P06685		0	66.19	3.81092e-06	2	1619.75	-0.616047	29.3292	0
	High	qGAIVAVTGDGVNDSPALK	1	1	1	P06685	N-Term(Gln->pyro-Glu)	0	65.09	7.00017e-06	2	1794.92	-0.439768	84.7188	0
	High	AVFQANQENLPILK	2	1	1	P06685		0	64.31	4.85592e-06	2	1584.87	-0.650282	75.2326	0
	High	AVAGDASESALLK	1	1	1	P06685		0	52.89	0.00010358	2	1231.65	-0.636618	43.9482	0
	High	GIVVYTGDR	1	1	1	P06685		0	46.26	0.000279179	2	979.519	-1.39411	39.7973	0
	High	qGAIVAVTGDGVNDSPALKK	1	1	1	P06685	N-Term(Gln->pyro-Glu)	0	41.26	0.00119707	2	1923.02	-0.410109	68.0332	1
	High	LIIVEGcQR	1	1	1	P06685	C7(Carbamidomethyl)	0	40.37	0.00175861	2	1087.59	-1.19067	43.3126	0
	High	GVGIISEGNETVEDIAAR	1	1	1	P06685		0	37.19	0.00419213	3	1829.92	0.0634743	74.3192	0
	High	TSATWFALSR	1	1	1	P06685		0	36.41	0.00311984	2	1139.59	0.720768	70.8532	0
	High	LNIPVNQVNPR	1	1	1	P06685		0	32.04	0.00443873	2	1263.72	-0.58498	52.4609	0
P00564	Creatine kinase M-type OS=Rattus norvegicus GN=Ckm PE=1 SV=2 - [KCRM_RAT]	462.138	32.28	1	11	12	18	381	43.0178	7.06396
	A2	Sequence	# PSMs	# Proteins	# Protein Groups	Protein Group Accessions	Modifications	ΔCn	IonScore	Exp Value	Charge	MH+ [Da]	ΔM [ppm]	RT [min]	# Missed Cleavages
	High	LGSSEVEQVQLVVDGVK	2	1	1	P00564		0	100.72	1.44452e-09	2	1785.96	-1.61975	80.8874	0
	High	GTGGVDTAAVGAVFDISNADR	2	1	1	P00564		0	69.7	2.8931e-06	2	1992.96	-0.69157	87.4239	0
	High	LSVEALNSLTGEFK	1	1	1	P00564		0	66.99	3.38977e-06	2	1507.8	-0.14914	89.1083	0
	High	GQSIDDmIPAQK	1	1	1	P00564	M7(Oxidation)	0	55.08	5.32432e-05	2	1318.63	-1.59756	35.3402	0
	High	DLFDPIIQDR	1	1	1	P00564		0	54.94	6.82935e-05	2	1231.63	-0.222449	89.4396	0
	High	GGDDLDPNYVLSSR	1	1	1	P00564		0	52.31	9.6642e-05	2	1507.7	-0.372404	64.559	0
	High	lGSSEVEQVQLVVDGVK	1	1	1	P00564	N-Term(Acetyl)	0	47.94	0.000287642	3	1827.97	-0.224143	94.2721	0
	High	FEEILTR	1	1	1	P00564		0	41.4	0.000742547	2	907.489	0.390963	46.9611	0
	High	RGTGGVDTAAVGAVFDISNADR	1	1	1	P00564		0	40.97	0.00216755	3	2149.06	0.126327	74.8735	1
	High	DLFDPIIqDR	1	1	1	P00564	Q8(Deamidated)	0	38.23	0.00310399	2	1232.62	0.36608	91.9919	0
	High	LSVEALnSLTGEFK	1	1	1	P00564	N7(Deamidated)	0	34.62	0.00604002	2	1508.79	0.978867	83.6271	0
	Medium	VLTPDLYNK	1	1	1	P00564		0	29.84	0.0108422	2	1062.58	0.0321022	49.0329	0
	Medium	GQSIDDMIPAQK	1	1	1	P00564		0	27.24	0.0324735	2	1302.64	0.382945	53.1639	0
	Medium	FcVGLQK	1	1	1	P00564	C2(Carbamidomethyl)	0	25.74	0.0301355	2	851.445	0.81116	41.3317	0
	Medium	IEEIFK	1	1	1	P00564		0	23.68	0.0259272	2	778.434	-0.567383	43.8362	0
	Low	YYPLK	1	1	1	P00564		0	17.37	0.046724	2	683.376	-0.0336537	29.4266	0
P85834	Elongation factor Tu, mitochondrial OS=Rattus norvegicus GN=Tufm PE=1 SV=1 - [EFTU_RAT]	449.915	44.91	1	15	16	20	452	49.491	7.56201
	A2	Sequence	# PSMs	# Proteins	# Protein Groups	Protein Group Accessions	Modifications	ΔCn	IonScore	Exp Value	Charge	MH+ [Da]	ΔM [ppm]	RT [min]	# Missed Cleavages
	High	AEAGDNLGALVR	1	1	1	P85834		0	81.01	1.1095e-07	2	1185.62	1.08083	52.679	0
	High	GEETPVIVGSALcALEQR	1	1	1	P85834	C13(Carbamidomethyl)	0	78.5	3.1994e-07	2	1928.97	-0.531313	95.6184	0
	High	GITINAAHVEYSTAAR	2	1	1	P85834		0	73.27	1.06205e-06	2	1673.86	-1.29955	47.5264	0
	High	ADAVQDSEmVELVELEIR	2	1	1	P85834	M9(Oxidation)	0	59.95	2.4632e-05	2	2062	-2.47289	90.2768	0
	High	YEEIDNAPEER	1	1	1	P85834		0	57.51	1.25967e-05	2	1364.6	-0.206871	31.4275	0
	High	LLDAVDTYIPVPTR	1	1	1	P85834		0	56.11	3.45318e-05	2	1572.86	-0.416357	89.8784	0
	High	qIGVEHVVVYVNK	1	1	1	P85834	N-Term(Gln->pyro-Glu)	0	54.26	4.94964e-05	2	1466.8	-0.515561	71.6924	0
	High	VEAQVYILSK	1	1	1	P85834		0	46.71	0.000189841	2	1149.65	0.189298	56.0592	0
	High	aDAVqDSEMVELVELEIR	1	1	1	P85834	N-Term(Acetyl); Q5(Deamidated)	0	38.22	0.00381925	3	2089.01	5.77649	94.9551	0
	High	DPELGVK	1	1	1	P85834		0	36.18	0.00177128	2	757.409	-0.223379	28.552	0
	Medium	TIGTGLVTDVPAmTEEDKNIK	1	1	1	P85834	M13(Oxidation)	0	30.11	0.0266172	3	2248.14	-0.667506	57.4338	1
	Medium	KGDEcELLGHNK	1	1	1	P85834	C5(Carbamidomethyl)	0	28.52	0.0199659	3	1399.66	-0.406037	12.6795	1
	Medium	GTVVTGTLER	1	1	1	P85834		0	25.77	0.0346954	2	1032.57	-0.397589	33.2847	0
	Medium	TTLTAAITK	1	1	1	P85834		0	25.08	0.0104003	2	919.546	0.104151	36.8525	0
	Low	DLEKPFLLPVESVYSIPGR	1	1	1	P85834		0	22.88	0.0497196	3	2159.18	0.90295	103.636	1
	Medium	lSLILR	1	1	1	P85834	N-Term(Acetyl)	0	22.85	0.0150452	2	756.497	-0.465537	86.0209	0
	Medium	LSLILR	1	1	1	P85834		0	21.14	0.0199974	2	714.487	-0.399202	59.9146	0
	High	VILPPGK	1	1	1	P85834		0	15.8	0.0205725	2	723.476	0.0631579	32.4609	0
Q499N5	Acyl-CoA synthetase family member 2, mitochondrial OS=Rattus norvegicus GN=Acsf2 PE=2 SV=1 - [ACSF2_RAT]	437.816	28.46	1	15	15	19	615	67.8429	8.11865
	A2	Sequence	# PSMs	# Proteins	# Protein Groups	Protein Group Accessions	Modifications	ΔCn	IonScore	Exp Value	Charge	MH+ [Da]	ΔM [ppm]	RT [min]	# Missed Cleavages
	High	AASGLLSIGLR	1	1	1	Q499N5		0	69.87	5.46105e-07	2	1057.64	-0.192157	72.5231	0
	High	YIVFVEGYPLTVSGK	3	1	1	Q499N5		0	62.19	9.18002e-06	2	1671.9	-0.55522	94.8909	0
	High	HPQVQEAQVVGVKDDR	1	1	1	Q499N5		0	57.26	4.6701e-05	3	1804.93	-0.830105	26.9737	1
	High	TGDIASmDEQGFcR	1	1	1	Q499N5	M7(Oxidation); C13(Carbamidomethyl)	0	55.39	1.22854e-05	2	1602.65	0.317804	39.6326	0
	High	TVGEcLDATAQR	1	1	1	Q499N5	C5(Carbamidomethyl)	0	53.19	7.67574e-05	2	1320.62	-0.309015	33.4027	0
	High	GYcVmQGYWGEPQK	1	1	1	Q499N5	C3(Carbamidomethyl); M5(Oxidation)	0	47.07	0.000160996	2	1718.73	-0.100209	54.7455	0
	High	LNFAQLK	1	1	1	Q499N5		0	42.18	0.000466112	2	833.488	0.319757	50.8907	0
	High	GGVIAGSLAPPELIR	2	1	1	Q499N5		0	37.38	0.000676397	2	1449.84	-0.102456	81.7685	0
	High	qVcPELEK	1	1	1	Q499N5	N-Term(Gln->pyro-Glu); C3(Carbamidomethyl)	0	33.77	0.00308523	2	985.466	0.40579	51.0986	0
	High	gYcVMqGYWGEPQK	1	1	1	Q499N5	N-Term(Acetyl); C3(Carbamidomethyl); Q6(Deamidated)	0	32.86	0.00351973	2	1745.74	5.96634	57.3198	0
	Medium	ImPHTEAQIVNmETGELTK	1	1	1	Q499N5	M2(Oxidation); M12(Oxidation)	0	31.82	0.0164414	3	2174.04	-0.918246	49.9988	0
	Medium	LNFAQLKEEVDR	1	1	1	Q499N5		0	29.97	0.0198869	3	1461.77	0.22703	62.8558	1
	Medium	TQQYYNILK	1	1	1	Q499N5		0	29.81	0.0129545	2	1170.61	-0.48488	52.4582	0
	Medium	LNmPGELcIR	1	1	1	Q499N5	M3(Oxidation); C8(Carbamidomethyl)	0	29.73	0.0193674	2	1218.6	-0.73311	47.7294	0
	Medium	TFETVGQDR	1	1	1	Q499N5		0	29.43	0.0151653	2	1052.5	-0.330157	27.3174	0
	Medium	EALVIIHENIR	1	1	1	Q499N5		0	25.4	0.0196114	3	1306.75	-0.221611	52.5657	0
Q02253	Methylmalonate-semialdehyde dehydrogenase [acylating], mitochondrial OS=Rattus norvegicus GN=Aldh6a1 PE=1 SV=1 - [MMSA_RAT]	433.332	34.02	1	14	15	24	535	57.7706	8.22119
	A2	Sequence	# PSMs	# Proteins	# Protein Groups	Protein Group Accessions	Modifications	ΔCn	IonScore	Exp Value	Charge	MH+ [Da]	ΔM [ppm]	RT [min]	# Missed Cleavages
	High	IVNDNPYGnGTAIFTTnGAIAR	3	1	1	Q02253	N9(Deamidated); N17(Deamidated)	0	80.24	2.70151e-07	2	2281.11	-1.36793	83.377	0
	High	AISFVGSNQAGEYIFER	2	1	1	Q02253		0	69.22	2.94398e-06	2	1887.92	0.323442	85.2592	0
	High	AFPAWADTSILSR	1	1	1	Q02253		0	55.25	6.2693e-05	2	1434.74	-0.045216	89.7148	0
	High	ENTLNQLVGAAFGAAGQR	1	1	1	Q02253		0	48.43	0.000345235	3	1816.93	-0.628571	97.8712	0
	High	qGIQFYTQLK	1	1	1	Q02253	N-Term(Gln->pyro-Glu)	0	45.53	0.000474427	2	1208.63	0.0983049	88.681	0
	High	VNAGDQPGADLGPLITPQAK	2	1	1	Q02253		0	43.94	0.0008194	2	1962.03	-0.544095	71.6746	0
	High	TLADAEGDVFR	1	1	1	Q02253		0	43.68	0.000878524	2	1193.58	-0.206042	57.661	0
	High	AEmEAAVAAcK	1	1	1	Q02253	M3(Oxidation); C10(Carbamidomethyl)	0	42.71	0.000484896	2	1166.51	-2.70903	12.7936	0
	High	EGASILLDGR	1	1	1	Q02253		0	40.76	0.00142708	2	1030.55	-0.265359	53.0692	0
	High	QGIQFYTQLK	1	1	1	Q02253		0	38.37	0.00171016	2	1225.66	-0.848166	63.3157	0
	High	IVnDNPYGNGTAIFTTNGAIAR	3	1	1	Q02253	N3(Deamidated)	0	37.31	0.0055827	3	2280.13	0.234849	81.1717	0
	High	VcNLIDSGAK	1	1	1	Q02253	C2(Carbamidomethyl)	0	36.69	0.00335362	2	1076.54	-0.294061	33.5655	0
	High	QQVLLR	1	1	1	Q02253		0	35.32	0.0013807	2	756.472	-0.292928	28.2683	0
	Medium	IVNDNPYGNGTAIFTTNGAIAR	1	1	1	Q02253		0	31.71	0.0179424	3	2279.14	-0.243924	76.0773	0
	High	GDTNFYGK	1	1	1	Q02253		0	30.21	0.00509746	2	901.405	-0.242449	24.3276	0
	Medium	VPGATmLLAK	1	1	1	Q02253	M6(Oxidation)	0	25.29	0.0371231	2	1016.58	0.45364	45.2965	0
	Medium	DmDLYSYR	1	1	1	Q02253	M2(Oxidation)	0	24.41	0.0101428	2	1078.45	-0.151177	44.3781	0
	Low	LITLEQGK	1	1	1	Q02253		0	21.29	0.0553549	2	901.535	-0.434361	37.1315	0
P00507	Aspartate aminotransferase, mitochondrial OS=Rattus norvegicus GN=Got2 PE=1 SV=2 - [AATM_RAT]	429.185	32.79	1	13	13	17	430	47.2841	8.99756
	A2	Sequence	# PSMs	# Proteins	# Protein Groups	Protein Group Accessions	Modifications	ΔCn	IonScore	Exp Value	Charge	MH+ [Da]	ΔM [ppm]	RT [min]	# Missed Cleavages
	High	TcGFDFSGALEDISK	1	1	1	P00507	C2(Carbamidomethyl)	0	100.96	1.09429e-09	2	1646.74	-0.669202	93.7659	0
	High	FVTVQTISGTGALR	2	1	1	P00507		0	75.8	2.56451e-07	2	1449.81	-0.332258	66.1516	0
	High	ASAELALGENSEVLK	2	1	1	P00507		0	70.36	1.67982e-06	2	1530.8	-0.550564	61.2894	0
	High	IAATILTSPDLR	1	1	1	P00507		0	51.04	7.31953e-05	2	1270.74	-0.457835	69.034	0
	High	IAATILTSPDLRK	1	1	1	P00507		0	50.47	4.84612e-05	3	1398.83	-0.206855	53.3976	1
	High	VGAFTVVcK	1	1	1	P00507	C8(Carbamidomethyl)	0	49.15	0.000130132	2	980.523	-0.426795	45.0802	0
	High	DAGmQLQGYR	1	1	1	P00507	M4(Oxidation)	0	48.99	0.000133123	2	1154.53	0.520176	31.3411	0
	High	VGASFLQR	1	1	1	P00507		0	44.89	0.000332448	2	877.489	0.19724	42.3251	0
	High	qWLQEVK	1	1	1	P00507	N-Term(Gln->pyro-Glu)	0	40.2	0.000954993	2	913.478	0.131992	77.1849	0
	High	NLDKEYLPIGGLADFcK	1	1	1	P00507	C16(Carbamidomethyl)	0	38.78	0.00321153	3	1952.98	-0.459782	85.4828	1
	High	tcGFDFSGALEDISK	1	1	1	P00507	N-Term(Acetyl); C2(Carbamidomethyl)	0	34.7	0.00420167	2	1688.75	-0.113924	110.183	0
	High	NmGLYGER	1	1	1	P00507	M2(Oxidation)	0	32.97	0.00302797	2	955.43	-0.716229	21.9582	0
	Medium	dAGMqLQGYR	1	1	1	P00507	N-Term(Acetyl); Q5(Deamidated)	0	31.17	0.0103118	2	1181.54	8.95285	34.2339	0
	Medium	TQLVSNLKK	1	1	1	P00507		0	20.98	0.0287278	3	1030.62	-0.600316	15.0991	1
	Medium	ILIRPLYSNPPLnGAR	1	1	1	P00507	N13(Deamidated)	0	20.34	0.038375	3	1795.02	-0.170667	68.4584	1
P11980	Pyruvate kinase PKM OS=Rattus norvegicus GN=Pkm PE=1 SV=3 - [KPYM_RAT]	417.986	35.4	1	15	18	20	531	57.7809	7.06396
	A2	Sequence	# PSMs	# Proteins	# Protein Groups	Protein Group Accessions	Modifications	ΔCn	IonScore	Exp Value	Charge	MH+ [Da]	ΔM [ppm]	RT [min]	# Missed Cleavages
	High	DAVLDAWAEDVDLR	2	1	1	P11980		0	78.26	2.91841e-07	2	1587.76	-0.589266	101.042	0
	High	GADYLVTEVENGGSLGSK	1	1	1	P11980		0	74.38	8.91823e-07	2	1795.87	-0.494793	73.0661	0
	High	IYVDDGLISLQVK	1	1	1	P11980		0	60.11	1.02374e-05	2	1462.81	-0.833228	86.5899	0
	High	EAEAAVFHR	1	1	1	P11980		0	48.46	0.000145412	2	1029.51	-0.467711	24.1114	0
	High	GADYLVTEVEnGGSLGSK	1	1	1	P11980	N11(Deamidated)	0	43.61	0.00100821	2	1796.85	-0.702342	68.4891	0
	High	VNLAmNVGK	1	1	1	P11980	M5(Oxidation)	0	42.48	0.000949094	2	961.513	-0.369321	27.6062	0
	High	APIIAVTR	1	1	1	P11980		0	42.12	0.00012889	2	840.53	-0.232519	40.7284	0
	High	NTGIIcTIGPASR	1	1	1	P11980	C6(Carbamidomethyl)	0	40.89	0.00185753	2	1359.7	-0.607587	53.2839	0
	High	GDYPLEAVR	1	1	1	P11980		0	39.95	0.00171463	2	1019.52	-0.487469	47.9909	0
	High	GVNLPGAAVDLPAVSEK	1	1	1	P11980		0	39.87	0.00112312	2	1636.89	-0.752326	77.9476	0
	High	GSGTAEVELK	1	1	1	P11980		0	36.06	0.00444697	2	990.51	-0.462465	25.6425	0
	High	LLFEELAR	1	1	1	P11980		0	34.7	0.00232108	2	990.562	0.0878111	76.0565	0
	High	GDLGIEIPAEK	1	1	1	P11980		0	32.9	0.00620562	2	1141.61	0.241581	62.8582	0
	High	KGVNLPGAAVDLPAVSEKDIQDLK	1	1	1	P11980		0	30.53	0.00646134	4	2477.36	-0.74582	77.1814	2
	Medium	cDENILWLDYK	1	1	1	P11980	C1(Carbamidomethyl)	0	29.06	0.0184385	2	1468.68	0.191202	86.3258	0
	Low	AEGSDVANAVLDGADcImLSGETAK	1	1	1	P11980	C16(Carbamidomethyl); M18(Oxidation)	0	26.35	0.0513303	3	2510.14	0.869257	87.6351	0
	Low	GVNLPGAAVDLPAVSEKDIQDLK	1	1	1	P11980		0	23.78	0.0466955	3	2349.27	-0.131548	87.0041	1
	Low	KGVNLPGAAVDLPAVSEK	1	1	1	P11980		0	22.66	0.0495931	3	1764.98	-0.670364	65.2468	1
	Medium	qAHLYR	1	1	1	P11980	N-Term(Gln->pyro-Glu)	0	21.95	0.0220201	2	770.395	0.453864	24.0894	0
P56741	Myosin-binding protein C, cardiac-type OS=Rattus norvegicus GN=Mybpc3 PE=2 SV=2 - [MYPC_RAT]	411.9	15.78	1	14	14	16	1274	140.674	6.53662
	A2	Sequence	# PSMs	# Proteins	# Protein Groups	Protein Group Accessions	Modifications	ΔCn	IonScore	Exp Value	Charge	MH+ [Da]	ΔM [ppm]	RT [min]	# Missed Cleavages
	High	DVGPDDQGSYAVIAGSSK	1	1	1	P56741		0	77.67	3.58248e-07	2	1765.82	-1.29029	56.7754	0
	High	NPVGEDQVNLTVK	1	1	1	P56741		0	72.92	8.37228e-07	2	1412.74	-0.408387	48.2457	0
	High	SIIAGYNAILccAVR	1	1	1	P56741	C11(Carbamidomethyl); C12(Carbamidomethyl)	0	63.81	9.39958e-06	2	1680.86	-0.407543	86.6735	0
	High	VEFEcEVSEEGAQVK	1	1	1	P56741	C5(Carbamidomethyl)	0	50.54	0.000120982	2	1739.78	-0.140803	53.5945	0
	High	EGQPLAGEEVSIR	1	1	1	P56741		0	45.31	0.00048583	2	1384.71	-0.652236	49.9078	0
	High	qGVLTLEIR	1	1	1	P56741	N-Term(Gln->pyro-Glu)	0	40.42	0.00040398	2	1011.58	-0.856287	93.8276	0
	High	KLEVYQSIADLAVGAK	1	1	1	P56741		0	40.05	0.000771071	3	1704.95	-0.598108	79.0786	1
	High	ALDFSEAPSFTQPLTNR	1	1	1	P56741		0	38.37	0.00406801	3	1893.93	0.180645	86.1996	0
	High	NSPTDTILFIR	1	1	1	P56741		0	37.83	0.00275243	2	1276.69	0.66264	79.1434	0
	High	ATNLQGEAQcEcR	2	1	1	P56741	C10(Carbamidomethyl); C12(Carbamidomethyl)	0	37.65	0.00113382	2	1536.65	0.147425	22.2787	0
	High	TSGGQALAELIVQEK	1	1	1	P56741		0	35.42	0.00432052	3	1543.83	-0.721697	77.2361	0
	High	LEAPAEEDVWEILR	2	1	1	P56741		0	34.75	0.00651508	3	1669.84	-0.533557	101.577	0
	High	LRLDVPISGDPAPTVIWQK	1	1	1	P56741		0	34.51	0.00150449	3	2105.17	-0.353667	88.0147	1
	Medium	EPVTVQEILQRPR	1	1	1	P56741		0	24.38	0.0244385	3	1564.88	-0.696888	60.208	1
P63018	Heat shock cognate 71 kDa protein OS=Rattus norvegicus GN=Hspa8 PE=1 SV=1 - [HSP7C_RAT]	400.369	29.57	1	11	13	18	646	70.8272	5.51611
	A2	Sequence	# PSMs	# Proteins	# Protein Groups	Protein Group Accessions	Modifications	ΔCn	IonScore	Exp Value	Charge	MH+ [Da]	ΔM [ppm]	RT [min]	# Missed Cleavages
	High	IINEPTAAAIAYGLDK	1	2	2	P63018;P06761		0	79.06	2.21014e-07	2	1659.89	-1.09108	77.9547	0
	High	NQVAmNPTNTVFDAK	1	1	1	P63018	M5(Oxidation)	0	69.86	2.31855e-06	2	1665.79	0.385873	46.7971	0
	High	GVPQIEVTFDIDANGILNVSAVDK	2	1	1	P63018		0	54.25	7.64829e-05	2	2514.31	-1.10786	134.084	0
	High	LLQDFFNGK	1	1	1	P63018		0	53.16	5.65179e-05	2	1081.57	-0.268951	72.9896	0
	High	TTPSYVAFTDTER	1	1	1	P63018		0	52.2	9.24929e-05	2	1487.7	-0.554042	56.3079	0
	High	DAGTIAGLNVLR	1	1	1	P63018		0	48.85	0.000183747	2	1199.67	0.230767	76.8722	0
	High	GPAVGIDLGTTYScVGVFQHGK	1	1	1	P63018	C14(Carbamidomethyl)	0	44.01	0.0011598	3	2263.12	-0.416209	78.42	0
	High	VEIIANDQGNR	1	2	2	P63018;P06761		0	41.49	0.0010963	2	1228.63	-0.299647	31.6004	0
	High	FEELNADLFR	1	1	1	P63018		0	41.42	0.00107806	2	1253.62	-0.198605	79.0066	0
	High	ARFEELNADLFR	1	1	1	P63018		0	40.3	0.00165186	3	1480.75	-0.297752	69.5797	1
	High	QTQTFTTYSDNQPGVLIQVYEGER	1	1	1	P63018		0	40.03	0.00282542	3	2774.33	-0.588192	88.6436	0
	High	LLQDFFnGK	1	1	1	P63018	N7(Deamidated)	0	32.91	0.00642161	2	1082.55	-0.500891	77.4854	0
	Medium	mVnHFIAEFK	1	1	1	P63018	N-Term(Acetyl); N3(Deamidated)	0	32.64	0.0108084	3	1278.63	8.58894	49.0082	0
	Medium	SINPDEAVAYGAAVQAAILSGDK	2	1	1	P63018		0	30.79	0.0214673	2	2260.14	-1.35194	110.186	0
	Medium	nQVAMNPTNTVFDAK	2	1	1	P63018	N-Term(Acetyl); N1(Deamidated)	0.1714	29.18	0.0265115	2	1692.8	5.76905	49.503	0
P26284	Pyruvate dehydrogenase E1 component subunit alpha, somatic form, mitochondrial OS=Rattus norvegicus GN=Pdha1 PE=1 SV=2 - [ODPA_RAT]	397.726	33.08	1	11	11	24	390	43.1986	8.19189
	A2	Sequence	# PSMs	# Proteins	# Protein Groups	Protein Group Accessions	Modifications	ΔCn	IonScore	Exp Value	Charge	MH+ [Da]	ΔM [ppm]	RT [min]	# Missed Cleavages
	High	NFYGGnGIVGAQVPLGAGIALAcK	9	1	1	P26284	N6(Deamidated); C23(Carbamidomethyl)	0	66.4	5.34918e-06	3	2348.21	-0.740575	101.411	0
	High	AILAELTGR	1	1	1	P26284		0	61.68	6.18075e-06	2	943.557	0.210173	61.4799	0
	High	NFYGGNGIVGAQVPLGAGIALAcK	1	1	1	P26284	C23(Carbamidomethyl)	0	58.06	3.43111e-05	3	2347.22	-0.0357284	98.3308	0
	High	LEEGPPVTTVLTR	1	1	1	P26284		0	57.66	2.03961e-05	2	1411.78	-1.10202	64.0983	0
	High	VDGMDILcVR	1	1	1	P26284	C8(Carbamidomethyl)	0	43.72	0.000706992	2	1177.57	-0.296663	75.0496	0
	High	GPILmELQTYR	1	1	1	P26284	M5(Oxidation)	0	43.49	0.000685001	2	1336.69	0.573718	69.1937	0
	High	GANQWIK	1	1	1	P26284		0	42.45	0.000836214	2	816.436	0.0313504	31.3097	0
	High	mVnSNLASVEELKEIDVEVR	2	1	1	P26284	N-Term(Acetyl); N3(Deamidated)	0	39.14	0.00302309	3	2317.17	4.23328	78.074	1
	High	LPcIFIcEnNR	2	1	1	P26284	C3(Carbamidomethyl); C7(Carbamidomethyl); N9(Deamidated)	0	34.32	0.00595423	2	1436.67	0.792547	78.6768	0
	Medium	YGmGTSVER	2	1	1	P26284	M3(Oxidation)	0	29.16	0.00837238	2	1015.45	-1.1063	16.2255	0
	Medium	VDGmDILcVR	1	1	1	P26284	M4(Oxidation); C8(Carbamidomethyl)	0	28.33	0.0248249	2	1193.56	-2.68014	58.162	0
	Medium	GDFIPGLR	1	1	1	P26284		0	26.31	0.0356673	2	874.478	-0.121624	63.7143	0
	Medium	FAAAYcR	1	1	1	P26284	C6(Carbamidomethyl)	0	23.47	0.0272117	2	858.392	-0.38877	26.3095	0
Q05962	ADP/ATP translocase 1 OS=Rattus norvegicus GN=Slc25a4 PE=1 SV=3 - [ADT1_RAT]	387.154	43.29	1	7	13	20	298	32.9682	9.78857
	A2	Sequence	# PSMs	# Proteins	# Protein Groups	Protein Group Accessions	Modifications	ΔCn	IonScore	Exp Value	Charge	MH+ [Da]	ΔM [ppm]	RT [min]	# Missed Cleavages
	High	DFLAGGIAAAVSK	3	1	1	Q05962		0	78.03	2.37671e-07	2	1219.67	-0.143442	82.0921	0
	High	dFLAGGIAAAVSK	1	1	1	Q05962	N-Term(Acetyl)	0	58.43	2.37574e-05	2	1261.68	-0.868999	99.9735	0
	High	gDQALSFLK	1	1	1	Q05962	N-Term(Acetyl)	0	54.19	5.23966e-05	2	1020.54	-0.14701	91.2803	0
	High	GAWSNVLR	1	2	2	Q09073;Q05962		0	45.73	0.000430354	2	902.484	-0.158276	51.4357	0
	High	GmLPDPK	1	2	2	Q09073;Q05962	M2(Oxidation)	0	43.62	0.000614832	2	773.386	-0.60321	21.4123	0
	High	EQGFLSFWR	1	1	1	Q05962		0	42.94	0.000553894	2	1169.57	-0.0797149	93.524	0
	High	GNLANVIR	1	2	2	Q09073;Q05962		0	42.26	0.00040709	2	856.5	0.58791	38.2877	0
	High	EFNGLGDcLTK	1	1	1	Q05962	C8(Carbamidomethyl)	0	41.28	0.00100911	2	1253.58	-0.834769	56.5792	0
	High	QIFLGGVDR	1	1	1	Q05962		0	38.73	0.00182196	2	1004.55	-0.177833	54.8979	0
	High	YFPTQALNFAFK	1	2	2	Q09073;Q05962		0	38.39	0.00291203	2	1446.74	0.987246	94.4304	0
	High	AAYFGVYDTAK	1	1	1	Q05962		0	38.01	0.003036	2	1205.58	-0.374713	56.0697	0
	High	TAVAPIER	1	2	2	Q09073;Q05962		0	36.36	0.00188433	2	856.488	-0.481561	25.7363	0
	High	GADImYTGTVDcWR	1	1	1	Q05962	M5(Oxidation); C12(Carbamidomethyl)	0	35.52	0.00201991	2	1660.71	-0.490476	63.2527	0
	High	qIFLGGVDR	1	1	1	Q05962	N-Term(Gln->pyro-Glu)	0	34.12	0.00699	2	987.525	-0.429433	90.7341	0
	Medium	EFnGLGDcLTK	2	1	1	Q05962	N3(Deamidated); C8(Carbamidomethyl)	0	30.01	0.0119724	2	1254.57	-0.256057	60.2562	0
	High	LLLQVQHASK	1	2	2	Q09073;Q05962		0	26.27	0.00601922	3	1136.68	0.127411	32.2891	0
	Medium	lLLQVQHASK	1	2	2	Q09073;Q05962	N-Term(Acetyl)	0	21.41	0.0372226	3	1178.69	-0.296409	57.6918	0
P04642	L-lactate dehydrogenase A chain OS=Rattus norvegicus GN=Ldha PE=1 SV=1 - [LDHA_RAT]	378.662	26.51	1	9	11	17	332	36.4273	8.26514
	A2	Sequence	# PSMs	# Proteins	# Protein Groups	Protein Group Accessions	Modifications	ΔCn	IonScore	Exp Value	Charge	MH+ [Da]	ΔM [ppm]	RT [min]	# Missed Cleavages
	High	aALKDQLIVNLLK	2	1	1	P04642	N-Term(Acetyl)	0	68.36	2.04234e-07	2	1480.91	0.179267	105.354	1
	High	DLADELALVDVIEDK	2	1	1	P04642		0	61.9	1.49792e-05	2	1657.85	-0.205385	122.769	0
	High	VIGSGcNLDSAR	1	2	2	P42123;P04642	C6(Carbamidomethyl)	0	59.31	1.95757e-05	2	1248.6	-0.610658	30.4168	0
	High	LNLVQR	1	2	2	P42123;P04642		0	48.96	5.9717e-05	2	742.457	0.475077	31.1974	0
	High	DQLIVNLLK	1	1	1	P04642		0	47.84	4.8509e-05	2	1055.65	-0.393966	87.6279	0
	High	QVVDSAYEVIK	1	1	1	P04642		0	46.54	0.000340493	2	1250.66	-0.369609	54.9541	0
	High	LVIITAGAR	2	1	1	P04642		0	45.89	6.05435e-05	2	913.583	-0.0524956	48.7172	0
	High	qVVDSAYEVIK	2	1	1	P04642	N-Term(Gln->pyro-Glu)	0	43.3	0.000923777	2	1233.64	-0.326282	81.0213	0
	High	aALKDQLIVNLLKEEQVPQNK	2	1	1	P04642	N-Term(Acetyl)	0	38.72	0.000449826	3	2433.37	0.0183728	96.1534	2
	High	DQLIVNLLKEEQVPQNK	1	1	1	P04642		0	34.77	0.00221729	3	2008.11	1.0811	81.9491	1
	Medium	NVNIFK	1	1	1	P04642		0	24.75	0.0386885	2	734.419	-0.302522	38.5223	0
	Medium	FIIPNVVK	1	1	1	P04642		0	19.68	0.0382145	2	929.582	-0.410688	71.4482	0
P16086	Spectrin alpha chain, non-erythrocytic 1 OS=Rattus norvegicus GN=Sptan1 PE=1 SV=2 - [SPTN1_RAT]	376.915	7.44	1	13	14	14	2472	284.462	5.32568
	A2	Sequence	# PSMs	# Proteins	# Protein Groups	Protein Group Accessions	Modifications	ΔCn	IonScore	Exp Value	Charge	MH+ [Da]	ΔM [ppm]	RT [min]	# Missed Cleavages
	High	SSLSSAQADFNQLAELDR	1	1	1	P16086		0	68.08	3.7421e-06	2	1951.93	-0.346926	84.4542	0
	High	LGESQTLQQFSR	1	1	1	P16086		0	64.1	8.69516e-06	2	1393.71	0.00541631	49.9008	0
	High	DVTGAEALLER	1	1	1	P16086		0	63.43	1.01683e-05	2	1173.61	-0.0441264	67.3694	0
	High	VLETAEDIQER	1	1	1	P16086		0	59.59	2.25846e-05	2	1302.65	-0.779802	38.5622	0
	High	DLASVQALLR	1	1	1	P16086		0	59.21	1.34944e-05	2	1085.63	0.340968	85.6185	0
	High	LSDDNTIGQEEIQQR	1	1	1	P16086		0	57.1	3.98743e-05	2	1745.83	-0.83652	42.5123	0
	High	SSEEIESAFR	1	1	1	P16086		0	56.48	2.31653e-05	2	1154.53	-1.21941	45.06	0
	High	DVDEIEAWISEK	1	1	1	P16086		0	55.75	5.16181e-05	2	1433.68	-0.120259	96.5814	0
	Medium	EAALTSEEVGADLEQVEVLQK	1	1	1	P16086		0	35.1	0.00806567	3	2258.14	-0.164197	89.5938	0
	Medium	SADESGQALLAAGHYASDEVR	1	1	1	P16086		0	33.35	0.00957129	3	2147	-1.54776	62.2694	0
	Medium	DLSSVQTLLTK	1	1	1	P16086		0	29.31	0.00931895	2	1204.68	0.000851109	79.4206	0
	Medium	VNEVNQFAAK	1	1	1	P16086		0	29.19	0.0238597	2	1119.58	-0.943776	31.0048	0
	Medium	kKqEALVAR	1	1	1	P16086	N-Term(Acetyl); Q3(Deamidated)	0	29.11	0.0152816	2	1085.63	-0.896813	103.098	2
	Low	ELPTAFDYVEFTR	1	1	1	P16086		0	26.59	0.0435272	2	1587.77	0.280569	95.3609	0
Q5XI78	2-oxoglutarate dehydrogenase, mitochondrial OS=Rattus norvegicus GN=Ogdh PE=1 SV=1 - [ODO1_RAT]	374.946	26.88	1	20	21	22	1023	116.221	6.771
	A2	Sequence	# PSMs	# Proteins	# Protein Groups	Protein Group Accessions	Modifications	ΔCn	IonScore	Exp Value	Charge	MH+ [Da]	ΔM [ppm]	RT [min]	# Missed Cleavages
	High	FGLEGcEVLIPALK	1	1	1	Q5XI78	C6(Carbamidomethyl)	0	68.02	2.58728e-06	2	1545.83	-0.219419	98.5186	0
	High	DVVVDLVcYR	1	1	1	Q5XI78	C8(Carbamidomethyl)	0	47.12	0.000335773	2	1237.62	0.176272	79.1219	0
	High	VFHLPTTTFIGGQEPALPLR	1	1	1	Q5XI78		0	44.84	0.000267398	3	2194.2	0.527687	93.9075	0
	High	lNVLANVIR	1	1	1	Q5XI78	N-Term(Acetyl)	0	44.39	4.36698e-05	2	1053.64	-0.259433	102.736	0
	High	QILLPFR	1	1	1	Q5XI78		0	42.14	0.000305471	2	886.551	-0.333378	74.4063	0
	High	VVNAPIFHVNSDDPEAVmYVcK	1	1	1	Q5XI78	M18(Oxidation); C21(Carbamidomethyl)	0	39.88	0.00290929	3	2520.19	-0.151982	72.2471	0
	High	DmAEEVAITR	1	1	1	Q5XI78	M2(Oxidation)	0	39.62	0.00194822	2	1150.54	-0.10188	36.5275	0
	High	IEQLSPFPFDLLLK	1	1	1	Q5XI78		0	39.03	0.00072515	2	1659.93	-0.57913	128.38	0
	High	NTNAGAPPGTAYQSPLSLSR	1	1	1	Q5XI78		0	38.69	0.00333962	2	2002	-0.595923	61.3864	0
	High	LSGQDVER	1	1	1	Q5XI78		0	37.15	0.00285274	2	903.453	-0.0340599	13.0106	0
	High	NITLSLVANPSHLEAADPVVmGK	1	1	1	Q5XI78	M21(Oxidation)	0	36.88	0.00395874	3	2392.25	0.326763	80.3814	0
	High	KPLIVFTPK	2	1	1	Q5XI78		0	34.85	0.000491011	2	1042.67	-0.858031	46.8431	1
	Medium	YAELLVSQGVVNQPEYEEEISKYDK	1	1	1	Q5XI78		0	34.1	0.0115352	3	2930.43	-0.303236	82.0166	1
	High	LVEDHLAVQSLIR	1	1	1	Q5XI78		0	30.75	0.00563735	3	1492.85	-0.511776	65.5145	0
	Medium	FLDTAFDLDAFKK	1	1	1	Q5XI78		0	30.18	0.0204352	3	1530.78	-0.426571	86.1297	1
	Medium	VYYDLTR	1	1	1	Q5XI78		0	29.73	0.0123973	2	929.472	-0.478441	42.9299	0
	Medium	FEEFLQR	1	1	1	Q5XI78		0	28.56	0.0170662	2	968.483	-0.274965	52.3495	0
	Medium	VIPEDGPAAQNPDK	1	1	1	Q5XI78		0	28.18	0.0326918	2	1450.72	-0.251431	30.3587	0
	Medium	SSPYPTDVAR	1	1	1	Q5XI78		0	26.29	0.0401787	2	1092.53	-0.466404	32.0286	0
	Medium	ELEQIFcQFDSK	1	1	1	Q5XI78	C7(Carbamidomethyl)	0	25.08	0.0451713	2	1543.71	-0.171694	84.5897	0
	Low	IcEEAFTR	1	1	1	Q5XI78	C2(Carbamidomethyl)	0	23.9	0.0439971	2	1025.47	-0.725739	34.4672	0
P04764	Alpha-enolase OS=Rattus norvegicus GN=Eno1 PE=1 SV=4 - [ENOA_RAT]	367.188	27.88	1	6	9	13	434	47.0982	6.56592
	A2	Sequence	# PSMs	# Proteins	# Protein Groups	Protein Group Accessions	Modifications	ΔCn	IonScore	Exp Value	Charge	MH+ [Da]	ΔM [ppm]	RT [min]	# Missed Cleavages
	High	VNQIGSVTESLQAcK	3	2	2	P04764;P15429	C14(Carbamidomethyl)	0	93	1.17027e-08	2	1633.82	-0.15345	53.7976	0
	High	AAVPSGASTGIYEALELR	2	2	2	P15429;P04764		0	86.01	5.51344e-08	2	1804.94	-0.283807	85.2407	0
	High	DATNVGDEGGFAPNILENK	2	1	1	P04764		0	51.48	0.000153978	2	1960.92	-0.337308	78.5329	0
	High	YITPDQLADLYK	1	1	1	P04764		0	41.02	0.00129671	2	1439.74	-0.0601169	84.936	0
	High	FTATAGIQVVGDDLTVTNPK	1	1	1	P04764		0	36.27	0.00437869	3	2047.07	1.28284	81.9332	0
	Medium	GNPTVEVDLYTAK	1	1	1	P04764		0	27.97	0.0323963	2	1406.72	-0.786094	58.1563	0
	Medium	EALELLK	1	1	1	P04764		0	26.38	0.0193321	2	815.487	0.088317	54.1273	0
	Medium	AGKYDLDFK	1	1	1	P04764		0	25.23	0.0334407	3	1056.54	-0.496611	37.7796	1
	Low	ScNcLLLK	1	1	1	P04764	C2(Carbamidomethyl); C4(Carbamidomethyl)	0	24.21	0.0483627	2	1007.5	-0.142003	41.1304	0
Q6IFW6	Keratin, type I cytoskeletal 10 OS=Rattus norvegicus GN=Krt10 PE=3 SV=1 - [K1C10_RAT]	362.661	13.5	1	8	10	20	526	56.4705	5.14795
	A2	Sequence	# PSMs	# Proteins	# Protein Groups	Protein Group Accessions	Modifications	ΔCn	IonScore	Exp Value	Charge	MH+ [Da]	ΔM [ppm]	RT [min]	# Missed Cleavages
	High	QSLEASLAETEGR	1	1	1	Q6IFW6		0	80.91	1.88143e-07	2	1390.68	-0.333491	50.2842	0
	High	qSVEADINGLR	1	2	2	Q6IFW6;Q6IFV4	N-Term(Gln->pyro-Glu)	0	65.35	4.55119e-06	2	1184.59	-0.127132	71.9966	0
	High	QSVEADINGLR	1	2	2	Q6IFW6;Q6IFV4		0	58.66	2.92711e-05	2	1201.62	0.434481	48.9425	0
	High	VTmQNLNDR	2	1	1	Q6IFW6	M3(Oxidation)	0	51.13	0.000134137	2	1106.52	-3.98033	12.578	0
	High	qSVEADInGLR	2	2	2	Q6IFW6;Q6IFV4	N-Term(Gln->pyro-Glu); N8(Deamidated)	0	47.78	0.000231747	2	1185.57	0.278743	66.8387	0
	High	qSLEASLAETEGR	1	1	1	Q6IFW6	N-Term(Gln->pyro-Glu)	0	47.27	0.000294374	2	1373.65	-0.116402	73.5015	0
	High	QSVEADInGLR	1	2	2	Q6IFW6;Q6IFV4	N8(Deamidated)	0	46.31	0.000464259	2	1202.6	-0.180902	44.0603	0
	High	LKYENEVALR	1	1	1	Q6IFW6		0	44.12	0.000559587	3	1234.68	0.287667	36.6882	1
	High	DAEAWFNEK	1	1	1	Q6IFW6		0	40.39	0.000776996	2	1109.49	0.040075	59.6332	0
	High	LENEIQTYR	1	1	1	Q6IFW6		0	37.35	0.00386562	2	1165.58	-0.354428	35.4451	0
	High	lKYENEVALR	2	1	1	Q6IFW6	N-Term(Acetyl)	0	35.8	0.00439255	3	1276.69	0.034529	55.4163	1
	Medium	YENEVALR	1	1	1	Q6IFW6		0	33.9	0.00672177	2	993.501	0.763684	31.9597	0
	Medium	KDAEAWFNEK	1	1	1	Q6IFW6		0	32.39	0.00882453	3	1237.59	0.74074	39.2229	1
	Medium	LAADDFR	1	6	6	Q6IFW6;Q6IFV4;Q63279;Q6IFU8;Q6IFU7;Q6IFX1		0	31.82	0.0114432	2	807.4	0.141816	34.5654	0
	Medium	KDAEAWFnEKSK	1	1	1	Q6IFW6	N8(Deamidated)	0	26.22	0.042503	2	1453.68	-8.40345	36.8984	2
	Medium	lAADDFR	1	6	6	Q6IFW6;Q6IFV4;Q63279;Q6IFU8;Q6IFU7;Q6IFX1	N-Term(Acetyl)	0	25.68	0.0379906	2	849.41	0.271546	48.4992	0
	Medium	LKYEnEVALR	1	1	1	Q6IFW6	N5(Deamidated)	0	25.36	0.0401679	3	1235.66	-0.90387	40.3668	1
P49432	Pyruvate dehydrogenase E1 component subunit beta, mitochondrial OS=Rattus norvegicus GN=Pdhb PE=1 SV=2 - [ODPB_RAT]	355.699	25.35	1	7	7	12	359	38.957	6.65381
	A2	Sequence	# PSMs	# Proteins	# Protein Groups	Protein Group Accessions	Modifications	ΔCn	IonScore	Exp Value	Charge	MH+ [Da]	ΔM [ppm]	RT [min]	# Missed Cleavages
	High	ImEGPAFNFLDAPAVR	2	1	1	P49432	M2(Oxidation)	0	85	8.06381e-08	2	1763.88	-0.437153	90.9737	0
	High	VFLLGEEVAQYDGAYK	2	1	1	P49432		0	66.57	5.69456e-06	2	1801.9	-0.0438069	90.9164	0
	High	IMEGPAFNFLDAPAVR	2	1	1	P49432		0	61.77	1.69312e-05	2	1747.88	-1.11554	98.9009	0
	High	TYYmSAGLQPVPIVFR	1	1	1	P49432	M4(Oxidation)	0	56.97	5.06291e-05	2	1857.96	-0.723572	89.7073	0
	High	PVGHcLEAAAVLSK	1	1	1	P49432	C5(Carbamidomethyl)	0	49.33	0.00018844	3	1451.77	-0.738173	46.0263	0
	High	iMEGPAFnFLDAPAVR	1	1	1	P49432	N-Term(Acetyl); N8(Deamidated)	0	42.69	0.00138335	2	1790.89	5.5497	92.3584	0
	High	EGIEcEVINLR	1	1	1	P49432	C5(Carbamidomethyl)	0	40.93	0.00166694	2	1331.66	-0.124848	68.3371	0
	High	VVSPWNSEDAK	1	1	1	P49432		0	35.72	0.00435365	2	1231.59	-0.608324	41.229	0
	Medium	DIIFAIK	1	1	1	P49432		0	22.16	0.0221969	2	819.497	-0.182122	76.3479	0
Q6IMF3	Keratin, type II cytoskeletal 1 OS=Rattus norvegicus GN=Krt1 PE=2 SV=1 - [K2C1_RAT]	349.276	8.64	1	4	7	17	625	64.7911	7.86963
	A2	Sequence	# PSMs	# Proteins	# Protein Groups	Protein Group Accessions	Modifications	ΔCn	IonScore	Exp Value	Charge	MH+ [Da]	ΔM [ppm]	RT [min]	# Missed Cleavages
	High	FLEQQNQVLQTK	2	2	2	Q6IMF3;Q6IG01		0	74.97	6.38432e-07	2	1475.78	-0.327732	47.9333	0
	High	FLEQQnQVLQTK	5	2	2	Q6IMF3;Q6IG01	N6(Deamidated)	0	61.82	1.39095e-05	2	1476.77	-1.32432	50.2152	0
	High	TNAENEFVTIK	1	1	1	Q6IMF3		0	56.18	4.51857e-05	2	1265.64	-0.198169	48.9774	0
	High	TNAENEFVTIKK	2	1	1	Q6IMF3		0	56.06	4.19923e-05	2	1393.73	-0.354622	34.6359	1
	High	WELLQQVDTSTR	1	1	1	Q6IMF3		0	54.44	7.91449e-05	2	1475.75	-0.491111	74.2239	0
	High	fLEQQNQVLQTK	1	2	2	Q6IMF3;Q6IG01	N-Term(Acetyl)	0	49.93	0.000203758	2	1517.79	-0.604051	85.1451	0
	High	tNAENEFVTIK	1	1	1	Q6IMF3	N-Term(Acetyl)	0	49.67	0.00021525	2	1307.65	-0.149653	63.6583	0
	High	wELLQQVDTSTR	1	1	1	Q6IMF3	N-Term(Acetyl)	0	43.54	0.000967056	2	1517.76	0.202222	79.9408	0
	High	DYQELmNTK	1	1	1	Q6IMF3	M6(Oxidation)	0	43.39	0.000332153	2	1157.51	-0.444708	28.6861	0
	High	FASFIDK	1	4	4	Q6IMF3;Q6P6Q2;Q4FZU2;Q6IG01		0	38.79	0.00150628	2	827.429	-0.399239	48.8922	0
	Medium	FASFIDKVR	1	4	4	Q6IMF3;Q6P6Q2;Q4FZU2;Q6IG01		0	30.08	0.00844303	3	1082.6	0.06337	49.9851	1
P13221	Aspartate aminotransferase, cytoplasmic OS=Rattus norvegicus GN=Got1 PE=1 SV=3 - [AATC_RAT]	346.977	33.9	1	11	12	15	413	46.3995	7.21045
	A2	Sequence	# PSMs	# Proteins	# Protein Groups	Protein Group Accessions	Modifications	ΔCn	IonScore	Exp Value	Charge	MH+ [Da]	ΔM [ppm]	RT [min]	# Missed Cleavages
	High	IVATTLSNPELFK	1	1	1	P13221		0	69.07	1.26977e-06	2	1432.8	0.0445272	71.8481	0
	High	ScASQLVLGDNSPALR	2	1	1	P13221	C2(Carbamidomethyl)	0	68.96	3.1002e-06	2	1687.84	0.0924777	63.0412	0
	High	VGNLTVVGK	1	1	1	P13221		0	67.13	1.92674e-06	2	886.536	0.000936229	34.1809	0
	High	IGADFLGR	1	1	1	P13221		0	57.28	2.71249e-05	2	848.463	0.191857	56.1502	0
	High	TDDSQPWVLPVVR	1	1	1	P13221		0	56.17	3.90097e-05	2	1511.79	-0.010174	86.9987	0
	High	APPSFFAQVPQAPPVLVFK	2	1	1	P13221		0	55	2.98835e-05	2	2040.13	-1.51539	111.734	0
	High	qVEYLVNEK	1	1	1	P13221	N-Term(Gln->pyro-Glu)	0	48.37	0.000249611	2	1104.56	-0.465414	73.2789	0
	High	NFGLYNER	1	1	1	P13221		0	33.55	0.0035988	2	1012.48	-1.48092	44.7107	0
	High	ITWSNPPAQGAR	1	1	1	P13221		0	33.08	0.00718378	2	1297.66	-1.01841	41.1405	0
	High	VNLGVGAYR	1	1	1	P13221		0	32.07	0.00608452	2	948.526	-0.0755799	43.9591	0
	Medium	NLDYVATSINEAVTK	1	1	1	P13221		0	28.07	0.0315809	3	1637.84	-0.697292	74.0798	0
	Medium	QVEYLVNEK	1	1	1	P13221		0	25.87	0.0401173	2	1121.58	-0.402777	38.4123	0
	Low	INmcGLTTK	1	1	1	P13221	M3(Oxidation); C4(Carbamidomethyl)	0	24.58	0.0503347	2	1053.5	-2.33529	22.5376	0
Q4FZU2	Keratin, type II cytoskeletal 6A OS=Rattus norvegicus GN=Krt6a PE=1 SV=1 - [K2C6A_RAT]	345.164	13.41	1	3	9	14	552	59.2127	7.94287
	A2	Sequence	# PSMs	# Proteins	# Protein Groups	Protein Group Accessions	Modifications	ΔCn	IonScore	Exp Value	Charge	MH+ [Da]	ΔM [ppm]	RT [min]	# Missed Cleavages
	High	SLDLDSIIAEVK	4	2	2	Q6P6Q2;Q4FZU2		0	69.64	1.58618e-06	2	1302.72	0.425681	101.716	0
	High	YEELQITAGR	2	1	1	Q4FZU2		0	68.05	2.76532e-06	2	1179.6	-0.793826	47.7246	0
	High	aDSLTDEINFLR	1	1	1	Q4FZU2	N-Term(Acetyl)	0	65.81	5.7864e-06	2	1435.71	0.206406	113.889	0
	High	AEAESWYQTK	1	1	1	Q4FZU2		0	50.09	0.000112641	2	1212.55	-0.228655	36.9288	0
	High	tAAEnEFVTLK	1	1	1	Q4FZU2	N-Term(Acetyl); N5(Deamidated)	0.25	41.54	0.00131523	2	1265.64	8.67404	48.9774	0
	High	FASFIDK	1	4	4	Q6IMF3;Q6P6Q2;Q4FZU2;Q6IG01		0	38.79	0.00150628	2	827.429	-0.399239	48.8922	0
	Medium	yEELQITAGR	1	1	1	Q4FZU2	N-Term(Acetyl)	0	34.06	0.00883451	2	1221.61	0.4777	71.5837	0
	Medium	tAAEnEFVTLKK	1	1	1	Q4FZU2	N-Term(Acetyl); N5(Deamidated)	0.4286	31.64	0.011619	2	1393.73	7.70217	34.6359	1
	Medium	FASFIDKVR	1	4	4	Q6IMF3;Q6P6Q2;Q4FZU2;Q6IG01		0	30.08	0.00844303	3	1082.6	0.06337	49.9851	1
	Medium	DVDAAYmNK	1	2	2	Q6P6Q2;Q4FZU2	M7(Oxidation)	0	27.12	0.0149448	2	1042.45	-1.34658	21.541	0
Q66HF1	NADH-ubiquinone oxidoreductase 75 kDa subunit, mitochondrial OS=Rattus norvegicus GN=Ndufs1 PE=1 SV=1 - [NDUS1_RAT]	345.086	30.12	1	16	16	19	727	79.3616	5.89697
	A2	Sequence	# PSMs	# Proteins	# Protein Groups	Protein Group Accessions	Modifications	ΔCn	IonScore	Exp Value	Charge	MH+ [Da]	ΔM [ppm]	RT [min]	# Missed Cleavages
	High	YDDVEEAnYFQQASELAK	3	1	1	Q66HF1	N8(Deamidated)	0	87.88	1.92257e-08	2	2120.93	-1.75794	83.5431	0
	High	FASEIAGVDDLGTTGR	1	1	1	Q66HF1		0	64.78	7.9173e-06	2	1608.79	0.192358	67.0158	0
	High	LGEVSPNLVR	1	1	1	Q66HF1		0	48.64	8.54831e-05	2	1083.62	-0.198581	48.4585	0
	High	AVAAIAGGLVDAEALVALK	1	1	1	Q66HF1		0	46.44	5.44768e-05	3	1752.03	0.536945	108.359	0
	High	GWNILTNSEK	1	1	1	Q66HF1		0	42.52	0.00113631	2	1161.59	-0.0171758	60.1657	0
	High	VALIGSPVDLTYR	1	1	1	Q66HF1		0	42.37	0.000518589	2	1403.79	-0.345737	82.1762	0
	High	IASQVAALDLGYKPGVEAIR	1	1	1	Q66HF1		0	41.41	0.000462573	3	2071.15	-0.571532	72.6945	1
	High	DDGAAILAAVSSIAQK	1	1	1	Q66HF1		0	40.63	0.0012715	3	1529.82	-0.479122	108.073	0
	High	FEAPLFNAR	1	1	1	Q66HF1		0	34.71	0.00483433	2	1064.55	-0.225144	66.6026	0
	Medium	VASGAAAEWK	1	1	1	Q66HF1		0	31.8	0.010505	2	989.505	-0.511432	27.0523	0
	Medium	AVTEGAQAVEEPSIc	1	1	1	Q66HF1	C15(Carbamidomethyl)	0	30.52	0.0124202	2	1560.72	-0.377208	60.2757	0
	Medium	LSVAGNcR	1	1	1	Q66HF1	C7(Carbamidomethyl)	0	29.56	0.0190339	2	876.435	-0.765804	14.2865	0
	Medium	FAYDGLK	1	1	1	Q66HF1		0	27.12	0.0178562	2	813.414	-0.0629461	43.7513	0
	Medium	ALSEIAGITLPYDTLDQVR	1	1	1	Q66HF1		0	26.72	0.0336246	3	2075.1	0.0991295	105.61	0
	Medium	SATYVNTEGR	1	1	1	Q66HF1		0	24.14	0.0470284	2	1097.52	-0.50774	15.4976	0
	Medium	LVDQEFLADPLVPPQLTIK	2	1	1	Q66HF1		0	22.46	0.0317825	2	2136.19	-2.20674	111.698	0
P15650	Long-chain specific acyl-CoA dehydrogenase, mitochondrial OS=Rattus norvegicus GN=Acadl PE=1 SV=1 - [ACADL_RAT]	341.321	20.47	1	8	8	13	430	47.8424	7.73779
	A2	Sequence	# PSMs	# Proteins	# Protein Groups	Protein Group Accessions	Modifications	ΔCn	IonScore	Exp Value	Charge	MH+ [Da]	ΔM [ppm]	RT [min]	# Missed Cleavages
	High	AQDTAELFFEDVR	2	1	1	P15650		0	90.21	1.71027e-08	2	1540.73	-0.118495	84.8194	0
	High	SGSDWILnGSK	1	1	1	P15650	N8(Deamidated)	0	63.57	6.76894e-06	2	1164.55	-0.461462	59.7492	0
	High	SGSDWILNGSK	1	1	1	P15650		0	63.53	7.47481e-06	2	1163.57	-0.875296	54.2923	0
	High	LPASALLGEENK	1	1	1	P15650		0	45.73	0.000327443	2	1241.67	-0.712111	54.4194	0
	High	EQIEQFIPQMTAGK	1	1	1	P15650		0	43.85	0.000962248	2	1619.81	-0.746972	77.7092	0
	High	TNIcVTR	1	1	1	P15650	C4(Carbamidomethyl)	0	42.92	0.000538583	2	863.44	-0.258489	21.4964	0
	High	QGLLGINIAEK	2	1	1	P15650		0	42.82	0.000292542	2	1155.67	-1.15837	71.7303	0
	High	LTDIGIR	1	1	1	P15650		0	37.47	0.0029545	2	787.468	0.698106	39.6463	0
	Medium	VQPIYGGTNEImK	1	1	1	P15650	M12(Oxidation)	0	33.03	0.0105271	2	1465.74	0.108527	43.6186	0
	High	qGLLGINIAEK	1	1	1	P15650	N-Term(Gln->pyro-Glu)	0	32.38	0.00367091	2	1138.65	-0.0511624	97.9033	0
	Medium	VQPIYGGTNEIMK	1	1	1	P15650		0	29.35	0.0220675	2	1449.74	-0.450748	55.5804	0
P15429	Beta-enolase OS=Rattus norvegicus GN=Eno3 PE=1 SV=3 - [ENOB_RAT]	316.797	19.59	1	4	6	10	434	46.9843	7.44482
	A2	Sequence	# PSMs	# Proteins	# Protein Groups	Protein Group Accessions	Modifications	ΔCn	IonScore	Exp Value	Charge	MH+ [Da]	ΔM [ppm]	RT [min]	# Missed Cleavages
	High	VNQIGSVTESIQAcK	3	2	2	P04764;P15429	C14(Carbamidomethyl)	0	93	1.17027e-08	2	1633.82	-0.15345	53.7976	0
	High	AAVPSGASTGIYEALELR	2	2	2	P15429;P04764		0	86.01	5.51344e-08	2	1804.94	-0.283807	85.2407	0
	High	TAIQAAGYPDK	1	1	1	P15429		0	43.96	0.000867868	2	1134.58	0.0139179	30.9586	0
	High	DATNVGDEGGFAPNILENNEALELLK	2	1	1	P15429		0	39.84	0.00298808	3	2743.34	-0.238546	119.235	0
	Medium	TLGPALLEK	1	1	1	P15429		0	23.16	0.0193224	2	941.567	-0.0906797	55.2653	0
	Medium	LGELYK	1	1	1	P15429		0	22.49	0.0352274	2	722.408	-0.0408925	31.3774	0
Q4V8F9	Hydroxysteroid dehydrogenase-like protein 2 OS=Rattus norvegicus GN=Hsdl2 PE=2 SV=1 - [HSDL2_RAT]	310.862	20.99	1	9	9	17	524	58.3069	6.18896
	A2	Sequence	# PSMs	# Proteins	# Protein Groups	Protein Group Accessions	Modifications	ΔCn	IonScore	Exp Value	Charge	MH+ [Da]	ΔM [ppm]	RT [min]	# Missed Cleavages
	High	LAGcTVFITGASR	1	1	1	Q4V8F9	C4(Carbamidomethyl)	0	77.46	3.08694e-07	2	1352.7	-0.466751	58.4924	0
	High	LLGTIYTAAEEIEAAGGK	2	1	1	Q4V8F9		0	63.53	9.27142e-06	2	1806.95	-0.365143	96.6363	0
	High	DGANIVIAAK	1	1	1	Q4V8F9		0	46.31	0.000208157	2	971.552	-0.472434	43.0927	0
	High	qHcAYTIAK	2	1	1	Q4V8F9	N-Term(Gln->pyro-Glu); C3(Carbamidomethyl)	0	45.43	0.000319356	2	1074.5	-0.233347	28.684	0
	High	ALPcVVDVR	1	1	1	Q4V8F9	C4(Carbamidomethyl)	0	42.61	0.000666157	2	1028.56	-0.54632	55.6396	0
	High	TAIHTAAMDmLGGAGVESQcR	6	1	1	Q4V8F9	M10(Dioxidation); C20(Carbamidomethyl)	0	35.53	0.00431043	3	2207.98	-0.210357	37.251	0
	Medium	DSLSDEVVR	1	1	1	Q4V8F9		0	33.91	0.00695018	2	1019.5	-0.43623	42.1667	0
	Medium	ESYDPVPEVK	1	1	1	Q4V8F9		0	31.66	0.00972333	2	1162.56	-1.80363	46.6333	0
	Medium	lLGTIYTAAEEIEAAGGK	1	1	1	Q4V8F9	N-Term(Acetyl)	0	27.5	0.037255	3	1848.96	-0.36732	130.014	0
	Medium	GEIAVNALWPR	1	1	1	Q4V8F9		0	25.83	0.0241625	2	1225.67	0.215133	77.7864	0
P13832	Myosin regulatory light chain RLC-A OS=Rattus norvegicus GN=Rlc-a PE=2 SV=2 - [MRLCA_RAT]	307.015	34.88	2	5	5	13	172	19.8825	4.80518
	A2	Sequence	# PSMs	# Proteins	# Protein Groups	Protein Group Accessions	Modifications	ΔCn	IonScore	Exp Value	Charge	MH+ [Da]	ΔM [ppm]	RT [min]	# Missed Cleavages
	High	ATSNVFAMFDQSQIQEFK	2	2	1	P13832		0	75.42	7.07647e-07	2	2090.98	-0.75138	100.953	0
	High	FTDEEVDELYR	1	2	1	P13832		0	56.66	2.45983e-05	2	1415.63	0.376467	62.8637	0
	High	GNFNYIEFTR	2	2	1	P13832		0	53.05	6.96108e-05	2	1260.6	0.544763	69.5583	0
	High	LnGTDPEDVIR	1	2	1	P13832	N2(Deamidated)	0	43.41	0.0007365	2	1229.6	-0.206379	52.9649	0
	High	ATSNVFAmFDQSQIQEFK	2	2	1	P13832	M8(Oxidation)	0	39.71	0.00215949	2	2106.97	-3.43066	87.262	0
	High	aTSnVFAMFDQSQIQEFK	3	2	1	P13832	N-Term(Acetyl); N4(Deamidated)	0	36.96	0.00432951	2	2133.99	5.34971	90.7594	0
	Medium	LNGTDPEDVIR	1	2	1	P13832		0	28.18	0.024937	2	1228.62	-0.300031	48.2315	0
	Medium	EAFNmIDQNR	1	2	1	P13832	M5(Oxidation)	0	26.75	0.0215576	2	1253.56	-0.7354	33.1859	0
Q6P6Q2	Keratin, type II cytoskeletal 5 OS=Rattus norvegicus GN=Krt5 PE=1 SV=1 - [K2C5_RAT]	303.629	17.36	1	5	11	14	576	61.7877	7.79639
	A2	Sequence	# PSMs	# Proteins	# Protein Groups	Protein Group Accessions	Modifications	ΔCn	IonScore	Exp Value	Charge	MH+ [Da]	ΔM [ppm]	RT [min]	# Missed Cleavages
	High	SLDLDSIIAEVK	4	2	2	Q6P6Q2;Q4FZU2		0	69.64	1.58618e-06	2	1302.72	0.425681	101.716	0
	High	YEELQQTAGR	1	1	1	Q6P6Q2		0	64.63	5.88838e-06	2	1194.57	-0.802874	25.4064	0
	High	NKYEDEINKR	1	2	2	Q6P6Q2;Q6IG01		0	48.4	0.000276079	3	1308.65	-0.280442	12.6774	2
	High	TEAESWYQTK	1	1	1	Q6P6Q2		0	46.15	0.000246301	2	1242.56	-0.469473	37.8435	0
	High	FASFIDK	1	4	4	Q6IMF3;Q6P6Q2;Q4FZU2;Q6IG01		0	38.79	0.00150628	2	827.429	-0.399239	48.8922	0
	High	LLEGEEcR	1	2	2	Q6IG02;Q6P6Q2	C7(Carbamidomethyl)	0	34.99	0.00313787	2	1005.47	0.00226683	23.7565	0
	Medium	WTLLQEQGTK	1	1	1	Q6P6Q2		0	31.82	0.012627	2	1203.64	-0.281723	57.0272	0
	Medium	FASFIDKVR	1	4	4	Q6IMF3;Q6P6Q2;Q4FZU2;Q6IG01		0	30.08	0.00844303	3	1082.6	0.06337	49.9851	1
	Medium	lRSEIDNVKK	1	1	1	Q6P6Q2	N-Term(Acetyl)	0	29.68	0.015232	3	1243.7	-0.565702	26.1142	2
	Medium	VDALmDEINFmK	1	1	1	Q6P6Q2	M5(Oxidation); M11(Oxidation)	0	27.15	0.0246723	2	1457.67	1.86804	65.8298	0
	Medium	DVDAAYmNK	1	2	2	Q6P6Q2;Q4FZU2	M7(Oxidation)	0	27.12	0.0149448	2	1042.45	-1.34658	21.541	0
P32551	Cytochrome b-c1 complex subunit 2, mitochondrial OS=Rattus norvegicus GN=Uqcrc2 PE=1 SV=2 - [QCR2_RAT]	302.076	31.19	1	12	12	12	452	48.3662	9.14404
	A2	Sequence	# PSMs	# Proteins	# Protein Groups	Protein Group Accessions	Modifications	ΔCn	IonScore	Exp Value	Charge	MH+ [Da]	ΔM [ppm]	RT [min]	# Missed Cleavages
	High	GNNTTSLLSQSVAK	1	1	1	P32551		0	88.95	2.62342e-08	2	1419.74	-0.708473	45.4073	0
	High	AVAQGNLSSADVQAAK	1	1	1	P32551		0	56.52	4.12261e-05	2	1529.79	-0.222118	34.2669	0
	High	AVAFQNPQTR	1	1	1	P32551		0	50.66	0.000188983	2	1131.59	-0.609718	30.0784	0
	High	NALANPLYcPDYR	1	1	1	P32551	C9(Carbamidomethyl)	0	47.4	0.000390326	2	1566.74	-1.16821	65.1427	0
	High	TSAPGGVPLQPQELEFTK	1	1	1	P32551		0	43.41	0.000932595	2	1898.98	-0.655382	76.9838	0
	High	IGLFIK	1	1	1	P32551		0	41.79	0.000109266	2	690.455	-0.219837	61.3196	0
	High	EVAEQFLNIR	1	1	1	P32551		0	39.38	0.00205891	2	1218.65	0.0848869	69.5062	0
	High	YENYNYLGTSHLLR	1	1	1	P32551		0	34.98	0.00595664	3	1742.85	-0.441917	61.4228	0
	High	LPNGLVIASLENYAPLSR	1	1	1	P32551		0	33.26	0.00467342	3	1927.07	0.143394	105.948	0
	Medium	WEVAALR	1	1	1	P32551		0	30.88	0.0126162	2	844.468	0.320641	55.35	0
	Medium	RWEVAALR	1	1	1	P32551		0	29.92	0.00957476	2	1000.57	-0.507144	43.6117	1
	Medium	mALVGLGVSHSILK	1	1	1	P32551	M1(Oxidation)	0	25.79	0.0201679	3	1440.82	-0.424534	61.9204	0
Q6IG01	Keratin, type II cytoskeletal 1b OS=Rattus norvegicus GN=Krt77 PE=3 SV=1 - [K2C1B_RAT]	289.562	12.33	1	2	7	18	519	57.2196	5.64307
	A2	Sequence	# PSMs	# Proteins	# Protein Groups	Protein Group Accessions	Modifications	ΔCn	IonScore	Exp Value	Charge	MH+ [Da]	ΔM [ppm]	RT [min]	# Missed Cleavages
	High	FLEQQNQVLQTK	2	2	2	Q6IMF3;Q6IG01		0	74.97	6.38432e-07	2	1475.78	-0.327732	47.9333	0
	High	FLEQQnQVLQTK	5	2	2	Q6IMF3;Q6IG01	N6(Deamidated)	0	61.82	1.39095e-05	2	1476.77	-1.32432	50.2152	0
	High	WELLQQVnTSTR	3	1	1	Q6IG01	N8(Deamidated)	0	54.44	7.91449e-05	2	1475.75	-0.4884	74.2239	0
	High	fLEQQNQVLQTK	1	2	2	Q6IMF3;Q6IG01	N-Term(Acetyl)	0	49.93	0.000203758	2	1517.79	-0.604051	85.1451	0
	High	NKYEDEINKR	1	2	2	Q6P6Q2;Q6IG01		0	48.4	0.000276079	3	1308.65	-0.280442	12.6774	2
	High	wELLQQVnTSTR	1	1	1	Q6IG01	N-Term(Acetyl); N8(Deamidated)	0	43.54	0.000967056	2	1517.76	0.204857	79.9408	0
	High	FASFIDK	1	4	4	Q6IMF3;Q6P6Q2;Q4FZU2;Q6IG01		0	38.79	0.00150628	2	827.429	-0.399239	48.8922	0
	High	eLLEGEESR	1	1	1	Q6IG01	N-Term(Acetyl)	0	36.47	0.00308831	2	1103.52	-0.141725	60.9566	0
	High	SLDLDSIInAVR	1	1	1	Q6IG01	N9(Deamidated)	0	36.32	0.00449191	2	1316.71	0.686005	106.515	0
	Medium	ELLEGEESR	1	1	1	Q6IG01		0	32.14	0.0101111	2	1061.51	0.490723	58.2657	0
	Medium	FASFIDKVR	1	4	4	Q6IMF3;Q6P6Q2;Q4FZU2;Q6IG01		0	30.08	0.00844303	3	1082.6	0.06337	49.9851	1
Q09073	ADP/ATP translocase 2 OS=Rattus norvegicus GN=Slc25a5 PE=1 SV=3 - [ADT2_RAT]	288.847	28.52	1	3	9	12	298	32.8801	9.72998
	A2	Sequence	# PSMs	# Proteins	# Protein Groups	Protein Group Accessions	Modifications	ΔCn	IonScore	Exp Value	Charge	MH+ [Da]	ΔM [ppm]	RT [min]	# Missed Cleavages
	High	DFLAGGVAAAISK	2	1	1	Q09073		0	77.8	2.50598e-07	2	1219.67	0.156813	80.6209	0
	High	tDAAVSFAK	1	1	1	Q09073	N-Term(Acetyl)	0	74.45	4.45063e-07	2	951.478	-0.426177	59.0543	0
	High	dFLAGGVAAAISK	1	1	1	Q09073	N-Term(Acetyl)	0.0345	56.48	3.72219e-05	2	1261.68	-0.868999	99.9735	0
	High	GAWSNVLR	1	2	2	Q09073;Q05962		0	45.73	0.000430354	2	902.484	-0.158276	51.4357	0
	High	GmLPDPK	1	2	2	Q09073;Q05962	M2(Oxidation)	0	43.62	0.000614832	2	773.386	-0.60321	21.4123	0
	High	GNLANVIR	1	2	2	Q09073;Q05962		0	42.26	0.00040709	2	856.5	0.58791	38.2877	0
	High	qIFLGGVDKR	1	1	1	Q09073	N-Term(Gln->pyro-Glu)	0	41.39	0.00120171	2	1115.62	0.0581812	68.6337	1
	High	YFPTQALNFAFK	1	2	2	Q09073;Q05962		0	38.39	0.00291203	2	1446.74	0.987246	94.4304	0
	High	TAVAPIER	1	2	2	Q09073;Q05962		0	36.36	0.00188433	2	856.488	-0.481561	25.7363	0
	High	LLLQVQHASK	1	2	2	Q09073;Q05962		0	26.27	0.00601922	3	1136.68	0.127411	32.2891	0
	Medium	lLLQVQHASK	1	2	2	Q09073;Q05962	N-Term(Acetyl)	0	21.41	0.0372226	3	1178.69	-0.296409	57.6918	0
P48500	Triosephosphate isomerase OS=Rattus norvegicus GN=Tpi1 PE=1 SV=2 - [TPIS_RAT]	288.701	50.6	1	8	9	10	249	26.8318	7.23975
	A2	Sequence	# PSMs	# Proteins	# Protein Groups	Protein Group Accessions	Modifications	ΔCn	IonScore	Exp Value	Charge	MH+ [Da]	ΔM [ppm]	RT [min]	# Missed Cleavages
	High	VVLAYEPVWAIGTGK	2	1	1	P48500		0	74.5	3.7965e-07	2	1602.89	-0.53036	93.2707	0
	High	IIYGGSVTGATcK	1	1	1	P48500	C12(Carbamidomethyl)	0	73.48	7.33699e-07	2	1326.67	-0.0742916	39.6193	0
	High	LPADTEVVcAPPTAYIDFAR	1	1	1	P48500	C9(Carbamidomethyl)	0	62.2	1.57871e-05	2	2206.08	-0.210801	94.6472	0
	High	cNVSEGVAQcTR	1	1	1	P48500	C1(Carbamidomethyl); C10(Carbamidomethyl)	0	51.14	5.61465e-05	2	1380.6	-0.961301	22.6657	0
	High	VTnGAFTGEISPGmIK	1	1	1	P48500	N3(Deamidated); M14(Oxidation)	0	48.88	0.000289253	2	1638.8	-0.342746	63.4978	0
	High	IAVAAQNcYK	1	1	1	P48500	C8(Carbamidomethyl)	0	38.78	0.00211895	2	1137.57	-1.03277	27.9647	0
	Medium	VNHALSEGLGVIAcIGEK	1	1	1	P48500	C14(Carbamidomethyl)	0	32.95	0.00915118	3	1866.97	-0.211141	76.7291	0
	Low	DLGATWVVLGHSER	1	1	1	P48500		0	25.02	0.0577612	3	1539.79	-0.445296	74.0476	0
	Medium	FFVGGNWK	1	1	1	P48500		0	24.79	0.0293727	2	954.483	0.0656543	62.8608	0
P62632	Elongation factor 1-alpha 2 OS=Rattus norvegicus GN=Eef1a2 PE=2 SV=1 - [EF1A2_RAT]	285.94	31.53	1	7	13	18	463	50.4223	9.02686
	A2	Sequence	# PSMs	# Proteins	# Protein Groups	Protein Group Accessions	Modifications	ΔCn	IonScore	Exp Value	Charge	MH+ [Da]	ΔM [ppm]	RT [min]	# Missed Cleavages
	High	IGGIGTVPVGR	1	2	2	P62632;P62630		0	62.57	1.90906e-06	2	1025.61	-0.113376	49.4791	0
	High	YYITIIDAPGHR	1	1	1	P62632		0	49.84	0.00022255	3	1418.74	0.19263	61.3066	0
	High	LPLQDVYK	1	2	2	P62632;P62630		0	42.71	0.000375058	2	975.551	-0.291652	52.057	0
	High	qTVAVGVIK	1	2	2	P62632;P62630	N-Term(Gln->pyro-Glu)	0	41.38	0.00016375	2	897.54	-0.124226	65.4177	0
	High	mDSTEPAYSEK	2	1	1	P62632	M1(Oxidation)	0	40.66	0.000369376	2	1273.52	-0.774786	18.5769	0
	High	qLIVGVNKmDSTEPAYSEK	1	1	1	P62632	N-Term(Gln->pyro-Glu); M9(Oxidation)	0	40.48	0.00228766	2	2108.02	-1.00969	65.1686	1
	High	QTVAVGVIK	1	2	2	P62632;P62630		0	35.36	0.00138259	2	914.566	-0.988078	38.6882	0
	Medium	SGDAAIVEmVPGKPmcVESFSQYPPLGR	1	1	1	P62632	M9(Oxidation); M15(Oxidation); C16(Carbamidomethyl)	0	30.37	0.0272286	3	3054.44	0.400175	77.0187	1
	Medium	STTTGHLIYK	1	2	2	P62632;P62630		0	30.15	0.0160364	2	1120.6	-0.27527	22.0876	0
	Medium	EHALLAYTLGVK	2	2	2	P62632;P62630		0	28.46	0.015254	2	1314.74	0.157892	63.9347	0
	Medium	VETGILRPGmVVTFAPVNITTEVK	1	1	1	P62632	M10(Oxidation)	0	27.09	0.0137781	3	2587.42	0.122491	89.6604	1
	Medium	QLIVGVNK	1	2	2	P62632;P62630		0	26.64	0.00975467	2	870.54	-0.365782	37.5752	0
	Medium	YDEIVK	1	1	1	P62632		0	26	0.0188391	2	766.398	0.0112513	25.6312	0
	Medium	EVSAYIK	1	1	1	P62632		0	25.81	0.0164014	2	809.441	0.206342	29.9299	0
	Low	VETGILRPGMVVTFAPVNITTEVK	1	1	1	P62632		0	20.83	0.0470842	3	2571.42	-1.11844	97.3584	1
	Medium	qLIVGVNK	1	2	2	P62632;P62630	N-Term(Gln->pyro-Glu)	0	20.78	0.0175477	2	853.514	0.269	70.1855	0
B2GV06	Succinyl-CoA:3-ketoacid coenzyme A transferase 1, mitochondrial OS=Rattus norvegicus GN=Oxct1 PE=1 SV=1 - [SCOT1_RAT]	283.316	17.69	1	6	6	10	520	56.1681	8.47021
	A2	Sequence	# PSMs	# Proteins	# Protein Groups	Protein Group Accessions	Modifications	ΔCn	IonScore	Exp Value	Charge	MH+ [Da]	ΔM [ppm]	RT [min]	# Missed Cleavages
	High	AGGAGVPAFYTSTGYGTLVQEGGSPIK	2	1	1	B2GV06		0	63.44	1.21829e-05	2	2585.29	0.493979	87.6173	0
	High	DLTAVSNNAGVDNFGLGLLLR	3	1	1	B2GV06		0	60.43	1.50352e-05	2	2159.14	-0.59588	124.549	0
	High	AGNVIFR	1	1	1	B2GV06		0	51.91	2.83434e-05	2	776.442	0.237776	35.45	0
	High	mISSYVGENAEFER	1	1	1	B2GV06	M1(Oxidation)	0	50.71	0.000104874	2	1647.73	-0.669855	54.2109	0
	High	mISSYVGEnAEFER	1	1	1	B2GV06	N-Term(Acetyl); N9(Deamidated)	0	37.54	0.00220247	2	1674.74	6.02751	55.4507	0
	High	DGSVAIASKPR	1	1	1	B2GV06		0	35.39	0.00498642	2	1100.61	-0.358849	14.3354	1
	Medium	YGDLANWmIPGK	1	1	1	B2GV06	M8(Oxidation)	0	29.57	0.0198734	2	1380.66	-0.830212	73.5994	0
P11497	Acetyl-CoA carboxylase 1 OS=Rattus norvegicus GN=Acaca PE=1 SV=1 - [ACACA_RAT]	283.294	7.16	1	12	13	15	2345	265.025	6.39209
	A2	Sequence	# PSMs	# Proteins	# Protein Groups	Protein Group Accessions	Modifications	ΔCn	IonScore	Exp Value	Charge	MH+ [Da]	ΔM [ppm]	RT [min]	# Missed Cleavages
	High	IIQQAGQVWFPDSAFK	1	1	1	P11497		0	59.76	2.33028e-05	2	1834.95	-0.57324	88.1925	0
	High	EASFEYLQNEGER	1	1	1	P11497		0	58.19	1.82805e-05	2	1571.7	-0.458421	54.5403	0
	High	ITSENPDEGFKPSSGTVQELNFR	1	1	1	P11497		0	51.39	0.000219647	3	2552.22	-0.971372	63.8917	1
	High	AIGIGAYLVR	1	1	1	P11497		0	51.05	3.25873e-05	2	1032.62	-1.11098	73.3255	0
	High	FVVmVTPEDLK	1	1	1	P11497	M4(Oxidation)	0	42.45	0.00102962	2	1293.67	-0.868853	69.8958	0
	High	GGSWVVIDPTINPR	1	1	1	P11497		0	40.4	0.0014729	2	1510.8	-0.332573	80.0313	0
	High	FVVMVTPEDLK	1	1	1	P11497		0	37.71	0.00293968	2	1277.68	0.204052	79.4517	0
	Medium	APYDPR	2	1	1	P11497		0	32.55	0.00833856	2	718.352	-0.136557	13.7959	0
	High	LGGIPVGVVAVETR	1	1	1	P11497		0	32.52	0.00187519	2	1366.8	-0.368839	75.8151	0
	Medium	IYVAANSGAR	1	1	1	P11497		0	32.49	0.00946911	2	1021.54	-1.108	22.9841	0
	Medium	qGPLHGmLINTPYVTK	1	1	1	P11497	N-Term(Gln->pyro-Glu); Q1(Deamidated); M7(Dioxidation)	0	31.22	0.0161967	2	1784.9	5.89517	68.2263	0
	Medium	VEVGTEVTDYR	1	1	1	P11497		0	28.96	0.0214727	2	1267.62	-0.20729	45.0462	0
	Low	ITDIIGKEEGLGAENLR	1	1	1	P11497		0	24.67	0.0525437	3	1827.98	-0.966658	61.0297	1
	Medium	IPLNVEK	1	1	1	P11497		0	24.62	0.00880117	2	812.488	0.208332	33.5486	0
Q6P6R2	Dihydrolipoyl dehydrogenase, mitochondrial OS=Rattus norvegicus GN=Dld PE=1 SV=1 - [DLDH_RAT]	277.046	27.11	1	10	10	11	509	54.0041	7.86963
	A2	Sequence	# PSMs	# Proteins	# Protein Groups	Protein Group Accessions	Modifications	ΔCn	IonScore	Exp Value	Charge	MH+ [Da]	ΔM [ppm]	RT [min]	# Missed Cleavages
	High	NQVTATTADGSTQVIGTK	1	1	1	Q6P6R2		0	97.77	4.18608e-09	2	1791.91	-1.70225	38.8525	0
	High	NETLGGTcLNVGcIPSK	2	1	1	Q6P6R2	C8(Carbamidomethyl); C13(Carbamidomethyl)	0	52.85	0.000121399	2	1819.86	-2.1101	64.3383	0
	High	IDVSVEAASGGK	1	1	1	Q6P6R2		0	52.67	0.00010058	2	1132.58	-0.315434	39.2356	0
	High	RPFTQNLGLEELGIELDPK	1	1	1	Q6P6R2		0	45.58	0.000431643	3	2169.15	-1.37728	92.0915	1
	High	EANLAASFGKPINF	1	1	1	Q6P6R2		0	43.53	0.000847293	2	1478.76	0.38586	84.2333	1
	High	IPNIFAIGDVVAGPmLAHK	1	1	1	Q6P6R2	M15(Oxidation)	0	39.49	0.00106837	3	1979.08	-0.274028	98.4638	0
	High	SEEQLKEEGVEFK	1	1	1	Q6P6R2		0	37.79	0.0038508	3	1551.75	-0.795685	37.7897	1
	High	ALTGGIAHLFK	1	1	1	Q6P6R2		0	32.91	0.00437488	3	1127.66	-0.25387	60.8809	0
	Medium	AAQLGFK	1	1	1	Q6P6R2		0	26.8	0.0246537	2	734.42	0.431822	29.6999	0
	Medium	GIEIPEVR	1	1	1	Q6P6R2		0	22.64	0.0266806	2	912.515	0.177512	56.145	0
P08461	Dihydrolipoyllysine-residue acetyltransferase component of pyruvate dehydrogenase complex, mitochondrial OS=Rattus norvegicus GN=Dlat PE=1 SV=3 - [ODP2_RAT]	273.101	17.88	1	8	8	12	632	67.1234	8.52881
	A2	Sequence	# PSMs	# Proteins	# Protein Groups	Protein Group Accessions	Modifications	ΔCn	IonScore	Exp Value	Charge	MH+ [Da]	ΔM [ppm]	RT [min]	# Missed Cleavages
	High	VAPTPAGVFIDIPISNIR	3	1	1	P08461		0	57.15	8.28836e-06	2	1880.06	-0.701871	104.983	0
	High	DVPLGTPLcIIVEK	1	1	1	P08461	C9(Carbamidomethyl)	0	53.08	4.82199e-05	2	1553.86	0.589907	100.074	0
	High	GLETIASDVVSLASK	1	1	1	P08461		0	50.56	0.000115152	3	1489.81	-0.0648737	101.265	0
	High	VPLPSLSPTmQAGTIAR	2	1	1	P08461	M10(Oxidation)	0	49.43	0.000165906	2	1754.95	-0.392969	69.5305	0
	High	ILVPEGTR	1	1	1	P08461		0	33.15	0.00256611	2	884.52	-0.246813	36.0466	0
	Medium	AAPAAAAAAPPGPR	2	1	1	P08461		0	32.84	0.0101919	2	1188.65	-0.399178	27.8731	0
	High	YLEKPVTmLL	1	1	1	P08461	M8(Oxidation)	0	31.22	0.00664481	2	1222.68	0.293134	70.4182	1
	Medium	ISVNDFIIK	1	1	1	P08461		0	26.38	0.00978113	2	1048.6	0.0343928	80.6395	0
P82995	Heat shock protein HSP 90-alpha OS=Rattus norvegicus GN=Hsp90aa1 PE=1 SV=3 - [HS90A_RAT]	263.34	11.19	1	2	8	11	733	84.7618	5.0083
	A2	Sequence	# PSMs	# Proteins	# Protein Groups	Protein Group Accessions	Modifications	ΔCn	IonScore	Exp Value	Charge	MH+ [Da]	ΔM [ppm]	RT [min]	# Missed Cleavages
	High	GVVDSEDLPLNISR	2	3	3	P34058;P82995;Q5XHZ0		0	74.44	7.19499e-07	2	1513.79	0.0481576	74.5208	0
	High	TLTIVDTGIGmTK	1	2	2	P82995;P34058	M11(Oxidation)	0	55.86	4.25445e-05	2	1365.73	0.143188	63.5934	0
	High	dQVANSAFVER	1	1	1	P82995	N-Term(Acetyl)	0	54.67	6.8921e-05	2	1277.61	-0.101928	59.8629	0
	High	ADLInNLGTIAK	2	2	2	P34058;P82995	N5(Deamidated)	0	48.6	0.000223622	2	1243.69	-0.433387	77.8755	0
	High	YIDQEELNK	1	2	2	P34058;P82995		0	39.95	0.00149208	2	1151.56	-0.867465	30.9515	0
	High	LSELLR	1	2	2	P34058;P82995		0	36.78	0.00174212	2	730.446	-0.269781	38.7392	0
	High	EDQTEYLEER	1	2	2	P34058;P82995		0	36.62	0.00166595	2	1311.57	-0.0682255	37.4718	0
	High	ADLINNLGTIAK	1	2	2	P34058;P82995		0	36.07	0.00348513	2	1242.71	0.0632204	69.5502	0
	Medium	ALLFVPR	1	1	1	P82995		0	24.58	0.014456	2	815.514	0.0874041	66.521	0
P07335	Creatine kinase B-type OS=Rattus norvegicus GN=Ckb PE=1 SV=2 - [KCRB_RAT]	259.654	23.62	1	6	8	10	381	42.6983	5.66846
	A2	Sequence	# PSMs	# Proteins	# Protein Groups	Protein Group Accessions	Modifications	ΔCn	IonScore	Exp Value	Charge	MH+ [Da]	ΔM [ppm]	RT [min]	# Missed Cleavages
	High	FcTGLTQIETLFK	1	1	1	P07335	C2(Carbamidomethyl)	0	70.8	1.7675e-06	2	1557.8	0.743809	101.838	0
	High	GTGGVDTAAVGGVFDVSNADR	2	1	1	P07335		0	65.07	7.98155e-06	2	1964.93	-1.17299	73.8146	0
	High	LAVEALSSLDGDLSGR	2	1	1	P07335		0	60.59	1.71539e-05	2	1602.83	0.450916	85.3707	0
	High	VLTPELYAELR	1	1	1	P07335		0	45.31	0.000322414	2	1303.73	0.0569955	76.1565	0
	High	DLFDPIIEDR	1	1	1	P07335		0	38.23	0.00310399	2	1232.62	0.362835	91.9919	0
	Medium	RGTGGVDTAAVGGVFDVSNADR	1	1	1	P07335		0	30.83	0.0253594	3	2121.03	-0.280072	62.2579	1
	Medium	GGNmKEVFTR	1	1	1	P07335	M4(Oxidation)	0.0909	30.16	0.0127225	2	1154.57	9.06414	105.688	1
	Medium	LLIEMEQR	1	1	1	P07335		0	29.45	0.0186709	2	1031.56	-0.220948	55.0503	0
Q9Z2L0	Voltage-dependent anion-selective channel protein 1 OS=Rattus norvegicus GN=Vdac1 PE=1 SV=4 - [VDAC1_RAT]	258.364	40.64	1	10	10	11	283	30.7366	8.54346
	A2	Sequence	# PSMs	# Proteins	# Protein Groups	Protein Group Accessions	Modifications	ΔCn	IonScore	Exp Value	Charge	MH+ [Da]	ΔM [ppm]	RT [min]	# Missed Cleavages
	High	SENGLEFTSSGSANTETTK	1	1	1	Q9Z2L0		0	76.28	3.74453e-07	2	1959.88	-0.065389	42.2584	0
	High	LTLSALLDGK	1	1	1	Q9Z2L0		0	52.87	3.25342e-05	2	1030.61	-0.271711	82.5853	0
	High	WTEYGLTFTEK	1	1	1	Q9Z2L0		0	48.07	0.000258106	2	1374.66	-0.00794948	73.2845	0
	High	LTFDSSFSPNTGK	1	1	1	Q9Z2L0		0	47.62	0.000309637	2	1400.67	0.397027	60.766	0
	High	VTQSNFAVGYK	1	1	1	Q9Z2L0		0	45.81	0.000391009	2	1213.62	-0.753484	40.5145	0
	High	TKSEnGLEFTSSGSANTETTK	1	1	1	Q9Z2L0	N5(Deamidated)	0	38.8	0.00265629	3	2190	-0.574558	33.9891	1
	High	TKSENGLEFTSSGSANTETTK	1	1	1	Q9Z2L0		0	38.38	0.00323095	3	2189.02	0.0976557	31.1268	1
	High	VNNSSLIGLGYTQTLKPGIK	1	1	1	Q9Z2L0		0	32.11	0.00258374	3	2103.18	-0.275438	69.7737	1
	Medium	LGLGLEFQA	1	1	1	Q9Z2L0		0	27.58	0.0238305	2	947.518	-1.36369	97.9717	0
	Medium	YQVDPDAcFSAK	1	1	1	Q9Z2L0	C8(Carbamidomethyl)	0	27.23	0.0192073	2	1400.61	-1.12259	50.5859	0
	Medium	GYGFGLIK	1	1	1	Q9Z2L0		0	25.77	0.0182747	2	854.477	-0.360567	65.4274	0
Q9QZ76	Myoglobin OS=Rattus norvegicus GN=Mb PE=1 SV=3 - [MYG_RAT]	256.434	61.69	1	7	7	10	154	17.146	8.104
	A2	Sequence	# PSMs	# Proteins	# Protein Groups	Protein Group Accessions	Modifications	ΔCn	IonScore	Exp Value	Charge	MH+ [Da]	ΔM [ppm]	RT [min]	# Missed Cleavages
	High	YSGDFGADAQGAMSK	1	1	1	Q9QZ76		0	85.68	1.79813e-08	2	1504.64	-0.314282	45.5631	0
	High	YSGDFGADAQGAmSK	2	1	1	Q9QZ76	M13(Oxidation)	0	68.98	6.38692e-07	2	1520.63	0.0628143	33.0244	0
	High	VEGDLAGHGQEVLISLFK	1	1	1	Q9QZ76		0	45.21	0.000516731	3	1912.02	-0.415015	92.8499	0
	High	HGcTVLTALGTILK	2	1	1	Q9QZ76	C3(Carbamidomethyl)	0	42.93	0.000460944	3	1483.83	0.0192273	84.83	0
	Medium	KGQHAAEIQPLAQSHATK	1	1	1	Q9QZ76		0	32.03	0.0123443	4	1915.01	-3.74222	12.5678	1
	High	YKELGFQG	1	1	1	Q9QZ76		0	31.71	0.0065092	2	941.472	-1.14188	41.7187	1
	High	ALELFR	1	1	1	Q9QZ76		0	30.3	0.00597283	2	748.435	-0.751373	58.217	0
	Medium	GLSDGEWQmVLNIWGK	1	1	1	Q9QZ76	M9(Oxidation)	0	29.26	0.028992	2	1848.89	-1.54625	113.185	0
P05197	Elongation factor 2 OS=Rattus norvegicus GN=Eef2 PE=1 SV=4 - [EF2_RAT]	256.401	15.62	1	12	12	12	858	95.2229	6.82959
	A2	Sequence	# PSMs	# Proteins	# Protein Groups	Protein Group Accessions	Modifications	ΔCn	IonScore	Exp Value	Charge	MH+ [Da]	ΔM [ppm]	RT [min]	# Missed Cleavages
	High	ETVSEESNVLcLSK	1	1	1	P05197	C11(Carbamidomethyl)	0	65.8	5.45781e-06	2	1594.76	-0.433086	57.285	0
	High	TFcQLILDPIFK	1	1	1	P05197	C3(Carbamidomethyl)	0	54.84	4.05198e-05	2	1494.8	-0.100038	107.61	0
	High	ARPFPDGLAEDIDKGEVSAR	1	1	1	P05197		0	45.73	0.000666915	4	2143.08	-0.194088	61.1793	2
	High	VNFTVDQIR	1	1	1	P05197		0	44.62	0.000586744	2	1091.59	0.976119	55.5876	0
	High	YEWDVAEAR	1	1	1	P05197		0	39.03	0.00121275	2	1138.52	0.530578	54.8498	0
	High	STLTDSLVcK	1	1	1	P05197	C9(Carbamidomethyl)	0	36.58	0.00331877	2	1123.57	-0.708409	47.1724	0
	High	GEGQLGAAER	1	1	1	P05197		0	35.63	0.00351482	2	987.492	6.8596	12.9534	0
	High	GGGQIIPTAR	1	1	1	P05197		0	33.57	0.00241748	2	969.547	-0.321238	33.9504	0
	Medium	cLYASVLTAQPR	1	1	1	P05197	C1(Carbamidomethyl)	0	33.03	0.00910859	2	1378.71	-0.373031	63.3815	0
	High	VFSGVVSTGLK	1	1	1	P05197		0	32.21	0.00261511	2	1093.63	0.157741	53.6283	0
	Medium	EGALcEENmR	1	1	1	P05197	C5(Carbamidomethyl); M9(Oxidation)	0	20.74	0.0282517	2	1224.5	-0.66485	14.2199	0
	Medium	NPADLPK	1	1	1	P05197		0	20.33	0.0403171	2	754.409	-0.823506	20.8204	0
P09605	Creatine kinase S-type, mitochondrial OS=Rattus norvegicus GN=Ckmt2 PE=1 SV=2 - [KCRS_RAT]	251.618	25.78	1	7	8	17	419	47.3553	8.51416
	A2	Sequence	# PSMs	# Proteins	# Protein Groups	Protein Group Accessions	Modifications	ΔCn	IonScore	Exp Value	Charge	MH+ [Da]	ΔM [ppm]	RT [min]	# Missed Cleavages
	High	GTGGVDTAAVADVYDISNIDR	2	1	1	P09605		0	68.56	3.74759e-06	2	2109.01	-1.15866	86.2914	0
	High	LGYILTcPSNLGTGLR	1	1	1	P09605	C7(Carbamidomethyl)	0	48.91	0.000248703	2	1734.92	-0.259156	82.6423	0
	High	mTPSGYTLDqcIQTGVDnPGHPFIK	3	1	1	P09605	N-Term(Acetyl); Q10(Deamidated); C11(Carbamidomethyl); N18(Deamidated)	0	42.05	0.00154063	3	2820.29	2.79009	85.314	0
	High	LSEmTEQDQQR	1	1	1	P09605	M4(Oxidation)	0	39.55	0.000987166	2	1380.61	-0.472272	14.4281	0
	High	mTPSGYTLDqcIQTGVDNPGHPFIK	3	1	1	P09605	N-Term(Acetyl); Q10(Deamidated); C11(Carbamidomethyl)	0	39.24	0.00320444	3	2819.31	3.50804	73.2172	0
	High	mTPSGYTLDQcIQTGVDNPGHPFIK	1	1	1	P09605	M1(Oxidation); C11(Carbamidomethyl)	0	37.14	0.00547713	3	2792.3	-0.249848	72.7666	0
	High	lSEmTEQDQQR	1	1	1	P09605	N-Term(Acetyl); M4(Oxidation)	0	31.15	0.00679115	2	1422.62	0.00945243	22.202	0
	Medium	lGYILTcPSNLGTGLR	1	1	1	P09605	N-Term(Acetyl); C7(Carbamidomethyl)	0	30.43	0.020379	2	1776.93	-0.634195	103.902	0
	High	GWEFmWNER	1	1	1	P09605	M5(Oxidation)	0	29.61	0.0050869	2	1270.53	-0.562965	75.7976	0
	Medium	GLSLPPAcSR	1	1	1	P09605	C8(Carbamidomethyl)	0	26.58	0.0293414	2	1057.55	-0.576444	43.4909	0
	Medium	VPPPLPQFGR	1	1	1	P09605		0	25.32	0.0205635	2	1107.63	-0.85662	62.7765	0
	Low	YVLSSR	1	1	1	P09605		0	19.15	0.0547284	2	724.399	0.870185	22.5118	0
Q99NA5	Isocitrate dehydrogenase [NAD] subunit alpha, mitochondrial OS=Rattus norvegicus GN=Idh3a PE=1 SV=1 - [IDH3A_RAT]	246.866	26.78	1	8	8	9	366	39.588	6.91748
	A2	Sequence	# PSMs	# Proteins	# Protein Groups	Protein Group Accessions	Modifications	ΔCn	IonScore	Exp Value	Charge	MH+ [Da]	ΔM [ppm]	RT [min]	# Missed Cleavages
	High	TPYTDVNIVTIR	1	1	1	Q99NA5		0	64.63	5.25134e-06	2	1391.75	1.1589	69.4786	0
	High	APIQWEER	1	1	1	Q99NA5		0	56.8	2.17287e-05	2	1028.52	0.373082	41.3861	0
	High	cSDFTEEIcR	1	1	1	Q99NA5	C1(Carbamidomethyl); C9(Carbamidomethyl)	0	54.74	1.05757e-05	2	1316.52	-0.397904	46.3366	0
	High	mSDGLFLQK	1	1	1	Q99NA5	M1(Oxidation)	0	52.25	6.99903e-05	2	1054.52	-0.777112	48.7032	0
	High	IEAAcFATIK	1	1	1	Q99NA5	C5(Carbamidomethyl)	0	51.8	9.1506e-05	2	1123.58	-0.175157	54.4583	0
	High	NVTAIQGPGGK	1	1	1	Q99NA5		0	32.8	0.00443462	2	1041.57	-0.486187	25.0739	0
	Medium	ENTEGEYSGIEHVIVDGVVQSIK	1	1	1	Q99NA5		0	28.33	0.0419378	3	2502.24	0.021887	99.0216	0
	Medium	TPIAAGHPSmNLLLR	1	1	1	Q99NA5	M10(Oxidation)	0	25.75	0.0301992	3	1606.87	-0.651364	49.8123	0
	Medium	TPIAAGHPSMNLLLR	1	1	1	Q99NA5		0	25.11	0.0294444	3	1590.88	-0.362982	64.4969	0
Q01205	Dihydrolipoyllysine-residue succinyltransferase component of 2-oxoglutarate dehydrogenase complex, mitochondrial OS=Rattus norvegicus GN=Dlst PE=1 SV=2 - [ODO2_RAT]	246.147	17.62	1	6	6	10	454	48.8944	8.68994
	A2	Sequence	# PSMs	# Proteins	# Protein Groups	Protein Group Accessions	Modifications	ΔCn	IonScore	Exp Value	Charge	MH+ [Da]	ΔM [ppm]	RT [min]	# Missed Cleavages
	High	ASAFALQEQPVVNAVIDDATK	2	1	1	Q01205		0	77.91	3.83485e-07	2	2187.13	-0.605366	97.5034	0
	High	nDVITVQTPAFAESVTEGDVR	3	1	1	Q01205	N1(Deamidated)	0	66.87	6.07516e-06	2	2249.09	-0.541857	96.8334	0
	High	VEGGTPLFTLR	1	1	1	Q01205		0	45.54	0.000336502	2	1189.66	0.537485	70.3664	0
	High	NDVITVQTPAFAESVTEGDVR	1	1	1	Q01205		0	36.64	0.00640557	3	2248.11	0.296769	84.7226	0
	High	NVETmNYADIER	1	1	1	Q01205	M5(Oxidation)	0	33.51	0.00543701	2	1470.65	0.335689	41.4664	0
	Medium	EAVTFLR	1	1	1	Q01205		0	24.12	0.0340787	2	835.467	0.000502526	48.8118	0
	High	GLVVPVIR	1	1	1	Q01205		0	24.04	0.00308522	2	852.567	-0.10136	64.5519	0
Q6IFU8	Keratin, type I cytoskeletal 17 OS=Rattus norvegicus GN=Krt17 PE=2 SV=1 - [K1C17_RAT]	244.387	14.09	1	2	8	9	433	48.0931	5.021
	A2	Sequence	# PSMs	# Proteins	# Protein Groups	Protein Group Accessions	Modifications	ΔCn	IonScore	Exp Value	Charge	MH+ [Da]	ΔM [ppm]	RT [min]	# Missed Cleavages
	High	EVATNSELVQSGK	1	1	1	Q6IFU8		0	80.85	1.79249e-07	2	1361.69	-0.567159	29.2275	0
	High	VLDELTLAR	1	3	3	Q63279;Q6IFU8;Q6IFU7		0	61.07	8.36342e-06	2	1029.59	-0.258132	62.0221	0
	High	ALEEANTELEVK	1	1	1	Q6IFU8		0	56.87	4.98553e-05	2	1345.68	-1.00036	45.2098	0
	High	TRLEQEIATYR	1	3	3	Q6IFV4;Q6IFU8;Q6IFU7		0	50.12	0.000163908	2	1379.73	-0.420989	43.8676	1
	High	LEQEIATYR	1	4	4	Q6IFV4;Q63279;Q6IFU8;Q6IFU7		0	41.83	0.00101374	2	1122.58	-0.846954	37.3767	0
	High	LASYLDKVR	1	2	2	Q63279;Q6IFU8		0	38.68	0.000928305	2	1064.61	-1.72033	36.4826	1
	High	LASYLDK	1	2	2	Q63279;Q6IFU8		0	35.18	0.00189618	2	809.44	-0.0952747	30.862	0
	Medium	LAADDFR	1	6	6	Q6IFW6;Q6IFV4;Q63279;Q6IFU8;Q6IFU7;Q6IFX1		0	31.82	0.0114432	2	807.4	0.141816	34.5654	0
	Medium	lAADDFR	1	6	6	Q6IFW6;Q6IFV4;Q63279;Q6IFU8;Q6IFU7;Q6IFX1	N-Term(Acetyl)	0	25.68	0.0379906	2	849.41	0.271546	48.4992	0
Q64119	Myosin light polypeptide 6 OS=Rattus norvegicus GN=Myl6 PE=1 SV=3 - [MYL6_RAT]	236.587	45.03	1	5	6	8	151	16.9641	4.55127
	A2	Sequence	# PSMs	# Proteins	# Protein Groups	Protein Group Accessions	Modifications	ΔCn	IonScore	Exp Value	Charge	MH+ [Da]	ΔM [ppm]	RT [min]	# Missed Cleavages
	High	cDFTEDQTAEFK	1	1	1	Q64119	N-Term(Acetyl); C1(Carbamidomethyl)	0	62.23	2.00468e-06	2	1532.62	-0.00719132	71.3305	0
	High	ILYSQcGDVmR	1	1	1	Q64119	C6(Carbamidomethyl); M10(Oxidation)	0	61.09	8.83071e-06	2	1357.62	-0.712935	35.8743	0
	High	NKDQGTYEDYVEGLR	1	1	1	Q64119		0	55.45	4.43333e-05	3	1786.82	-1.14872	54.3645	1
	High	ALGQNPTNAEVLK	1	1	1	Q64119		0	51.78	7.86536e-05	2	1354.73	-0.615803	42.0499	0
	High	EAFQLFDR	1	2	2	Q64119;P16409		0	47.47	0.000262324	2	1025.5	-0.186141	69.353	0
	High	ILYSQcGDVMR	1	1	1	Q64119	C6(Carbamidomethyl)	0	42.65	0.000727955	2	1341.63	-0.690164	47.7954	0
	Medium	ALGQNPTnAEVLK	1	1	1	Q64119	N8(Deamidated)	0	28.71	0.0199187	2	1355.71	-1.25096	45.591	0
	Medium	HVLVTLGEK	1	1	1	Q64119		0	21.19	0.0224296	2	995.588	-0.51535	33.9532	0
P12007	Isovaleryl-CoA dehydrogenase, mitochondrial OS=Rattus norvegicus GN=Ivd PE=1 SV=2 - [IVD_RAT]	229.442	19.34	1	8	8	9	424	46.4058	7.89893
	A2	Sequence	# PSMs	# Proteins	# Protein Groups	Protein Group Accessions	Modifications	ΔCn	IonScore	Exp Value	Charge	MH+ [Da]	ΔM [ppm]	RT [min]	# Missed Cleavages
	High	GSNTcELVFEDcK	1	1	1	P12007	C5(Carbamidomethyl); C12(Carbamidomethyl)	0	55.94	1.13334e-05	2	1558.65	-0.780988	52.3999	0
	High	AQEIDQSNDFK	1	1	1	P12007		0	53.48	5.69907e-05	2	1294.59	-0.0396407	29.4936	0
	High	IGQFQLmQGK	1	1	1	P12007	M7(Oxidation)	0	52.63	8.37738e-05	2	1165.6	-0.859392	43.4882	0
	High	FVQENLAPK	1	1	1	P12007		0	49.64	0.00018089	2	1045.57	-0.978714	36.4168	0
	High	QYVYNVAR	1	1	1	P12007		0	47.78	0.000151719	2	1012.52	-0.63007	34.0386	0
	High	VPAANILSQESK	1	1	1	P12007		0	43.6	0.000532549	2	1256.68	-1.59832	45.461	0
	High	TDLTAVPASR	1	1	1	P12007		0	40.53	0.0015047	2	1030.55	-0.255656	35.3322	0
	High	qYVYNVAR	1	1	1	P12007	N-Term(Gln->pyro-Glu)	0	35.67	0.00383492	2	995.495	0.154903	61.0649	0
	Medium	GITAFIVEK	1	1	1	P12007		0	20.51	0.035568	2	977.566	-0.337084	63.8265	0
P04692	Tropomyosin alpha-1 chain OS=Rattus norvegicus GN=Tpm1 PE=1 SV=3 - [TPM1_RAT]	223.502	26.76	1	10	10	12	284	32.6607	4.7417
	A2	Sequence	# PSMs	# Proteins	# Protein Groups	Protein Group Accessions	Modifications	ΔCn	IonScore	Exp Value	Charge	MH+ [Da]	ΔM [ppm]	RT [min]	# Missed Cleavages
	High	ATDAEADVASLNR	1	1	1	P04692		0	67.92	2.72827e-06	2	1332.64	0.193995	40.2856	0
	High	SIDDLEDELYAQK	2	1	1	P04692		0	63.94	7.93163e-06	2	1538.72	0.0612635	76.2244	0
	High	SKQLEDELVSLQK	1	1	1	P04692		0	51.6	0.000103429	3	1516.82	-0.664153	53.7884	1
	High	qLEDELVSLQK	1	1	1	P04692	N-Term(Gln->pyro-Glu)	0	45.53	0.000382061	2	1284.67	0.211985	92.2966	0
	High	LEEAEKAADESER	1	1	1	P04692		0	40.17	0.00133664	3	1476.68	-1.13815	12.7813	1
	High	IQLVEEELDR	1	1	1	P04692		0	34.75	0.00438805	2	1243.65	-1.11321	60.0372	0
	Medium	QLEDELVSLQK	1	1	1	P04692		0	30.14	0.0168964	2	1301.69	-0.49313	65.3677	0
	Medium	KATDAEADVASLNR	1	1	1	P04692		0	28.44	0.0329403	3	1460.73	0.168259	32.2406	1
	Medium	ATDAEADVASLNRR	1	1	1	P04692		0	28.01	0.0343131	3	1488.74	-0.378603	33.1212	1
	Medium	qLEDELVSLQKK	1	1	1	P04692	N-Term(Gln->pyro-Glu)	0	27.27	0.0264374	2	1412.76	-0.411576	75.2868	1
	Medium	KLVIIESDLER	1	1	1	P04692		0	24.6	0.0221912	3	1314.76	-0.155089	53.7573	1
P23928	Alpha-crystallin B chain OS=Rattus norvegicus GN=Cryab PE=1 SV=1 - [CRYAB_RAT]	221.482	45.71	1	7	7	10	175	20.0763	7.32764
	A2	Sequence	# PSMs	# Proteins	# Protein Groups	Protein Group Accessions	Modifications	ΔCn	IonScore	Exp Value	Charge	MH+ [Da]	ΔM [ppm]	RT [min]	# Missed Cleavages
	High	APSWIDTGLSEMR	1	1	1	P23928		0	63.46	8.70076e-06	2	1462.7	-0.0415742	81.8959	0
	High	APSWIDTGLSEmR	2	1	1	P23928	M12(Oxidation)	0	54.06	6.53754e-05	2	1478.69	-0.234602	66.8309	0
	High	IPADVDPLTITSSLSSDGVLTVNGPR	1	1	1	P23928		0	51.49	0.000112468	2	2624.38	-0.0564531	111.98	0
	High	VLGDVIEVHGK	2	1	1	P23928		0	42.13	0.000434769	3	1165.66	0.406113	42.7167	0
	High	FSVNLDVK	1	1	1	P23928		0	36.34	0.00226467	2	921.504	0.357887	58.7717	0
	High	mDIAIHHPWIR	1	1	1	P23928	N-Term(Acetyl); M1(Oxidation)	0	36.24	0.00528847	3	1446.73	-0.265604	59.1033	0
	High	DRFSVNLDVK	1	1	1	P23928		0	34.45	0.00674773	3	1192.63	-0.261812	52.356	1
	Medium	qDEHGFISR	1	1	1	P23928	N-Term(Gln->pyro-Glu)	0	26.43	0.0188833	2	1071.48	-1.17952	37.3517	0
Q6IFV4	Keratin, type I cytoskeletal 13 OS=Rattus norvegicus GN=Krt13 PE=3 SV=1 - [K1C13_RAT]	219.885	10.96	1	1	6	11	438	47.6993	4.90674
	A2	Sequence	# PSMs	# Proteins	# Protein Groups	Protein Group Accessions	Modifications	ΔCn	IonScore	Exp Value	Charge	MH+ [Da]	ΔM [ppm]	RT [min]	# Missed Cleavages
	High	qSVEADINGLR	1	2	2	Q6IFW6;Q6IFV4	N-Term(Gln->pyro-Glu)	0	65.35	4.55119e-06	2	1184.59	-0.127132	71.9966	0
	High	QSVEADINGLR	1	2	2	Q6IFW6;Q6IFV4		0	58.66	2.92711e-05	2	1201.62	0.434481	48.9425	0
	High	TRLEQEIATYR	1	3	3	Q6IFV4;Q6IFU8;Q6IFU7		0	50.12	0.000163908	2	1379.73	-0.420989	43.8676	1
	High	qSVEADInGLR	2	2	2	Q6IFW6;Q6IFV4	N-Term(Gln->pyro-Glu); N8(Deamidated)	0	47.78	0.000231747	2	1185.57	0.278743	66.8387	0
	High	QSVEADInGLR	1	2	2	Q6IFW6;Q6IFV4	N8(Deamidated)	0	46.31	0.000464259	2	1202.6	-0.180902	44.0603	0
	High	LEQEIATYR	1	4	4	Q6IFV4;Q63279;Q6IFU8;Q6IFU7		0	41.83	0.00101374	2	1122.58	-0.846954	37.3767	0
	High	LKYENELALR	1	1	1	Q6IFV4		0	33.2	0.00591108	3	1248.69	-0.175495	44.764	1
	Medium	LAADDFR	1	6	6	Q6IFW6;Q6IFV4;Q63279;Q6IFU8;Q6IFU7;Q6IFX1		0	31.82	0.0114432	2	807.4	0.141816	34.5654	0
	Medium	IVLEIDNAR	1	1	1	Q6IFV4		0	25.95	0.0255368	2	1042.59	-0.0310507	51.7392	0
	Medium	lAADDFR	1	6	6	Q6IFW6;Q6IFV4;Q63279;Q6IFU8;Q6IFU7;Q6IFX1	N-Term(Acetyl)	0	25.68	0.0379906	2	849.41	0.271546	48.4992	0
P27653	C-1-tetrahydrofolate synthase, cytoplasmic OS=Rattus norvegicus GN=Mthfd1 PE=1 SV=3 - [C1TC_RAT]	216.054	13.48	1	10	10	10	935	100.932	7.41553
	A2	Sequence	# PSMs	# Proteins	# Protein Groups	Protein Group Accessions	Modifications	ΔCn	IonScore	Exp Value	Charge	MH+ [Da]	ΔM [ppm]	RT [min]	# Missed Cleavages
	High	ASQAPSSFQLLYDLK	1	1	1	P27653		0	61.97	1.16901e-05	2	1667.86	-0.751143	88.9752	0
	High	GVPTGFVLPIR	1	1	1	P27653		0	53.27	3.34394e-05	2	1155.69	-0.10315	83.6496	0
	High	EIGLLTEEVELYGETK	1	1	1	P27653		0	44.51	0.000892073	2	1822.93	-0.577876	95.0881	0
	High	LDIDPETITWQR	1	1	1	P27653		0	42.08	0.00121101	2	1486.76	0.990918	82.6028	0
	High	TDPAALTDDEINR	1	1	1	P27653		0	41.73	0.00100714	2	1430.68	-0.0156928	48.0529	0
	High	YVVVTGITPTPLGEGK	1	1	1	P27653		0	38.88	0.00156598	2	1630.9	-0.551165	74.4668	0
	High	APAGILnGK	1	1	1	P27653	N7(Deamidated)	0	36.92	0.00108731	2	841.477	-0.74494	31.0798	0
	Medium	qPSQGPTFGIK	1	1	1	P27653	N-Term(Gln->pyro-Glu)	0	32.49	0.0083982	2	1142.58	-0.488899	65.4502	0
	Medium	AYTEEDLDLVEK	1	1	1	P27653		0	31.34	0.0142863	2	1424.68	-1.76037	60.1986	0
[truncated: 1,072 more rows]

## Sheet: Peptide Elution, Brain
Accession	Description	Score	Coverage	# Proteins	# Unique Peptides	# Peptides	# PSMs	# AAs	MW [kDa]	calc. pI
[truncated: 5,905 more rows]

[truncated: 1 more sheets: SDS Elution, Brain]
